# Supplementary material for: Wide‐scale comparative analysis of longevity genes and interventions
Source: Aging Cell. 2017 Aug 24;16(6):1267–75. doi: 10.1111/acel.12659 (PMC5676071; doi:10.1111/acel.12659)
Supplement: Supplementary file 2 — Table S1 List of species used for orthology analysis. [file ACEL-16-1267-s002.xlsx]

## Sheet: Sheet1
Suppl. Table 1. List of species used for orthology analysis
The list contains all available species in the InParanoid database (http://inparanoid.sbc.su.se/) except for parasites.
"0" indicates "unclassified".
Domain	Kingdom	Phylum	Class	Order	Species
Eukaryota	Metazoa	Arthropoda	Insecta	Hymenoptera	Camponotus floridanus
Eukaryota	Metazoa	Chordata	Mammalia	Primates	Pan troglodytes
Eukaryota	Metazoa	Chordata	Ascidiacea	Enterogona	Ciona intestinalis
Eukaryota	Fungi	Ascomycota	Unknown	Unknown	Hypocrea virens
Eukaryota	Metazoa	Chordata	Actinopterygii	Cyprinodontiformes	Xiphophorus maculatus
Eukaryota	Metazoa	Arthropoda	Branchiopoda	Diplostraca	Daphnia pulex
Eukaryota	Fungi	Basidiomycota	Pucciniomycetes	Pucciniales	Puccinia graminis
Eukaryota	Fungi	Ascomycota	Unknown	Unknown	Coccidioides immitis
Eukaryota	Fungi	Ascomycota	Unknown	Unknown	Chaetomium globosum
Eukaryota	Fungi	Ascomycota	Unknown	Unknown	Cordyceps militaris
Eukaryota	Metazoa	Chordata	Mammalia	Monotremata	Ornithorhynchus anatinus
Eukaryota	Metazoa	Chordata	Mammalia	Primates	Pongo abelii
Eukaryota	Metazoa	Arthropoda	Insecta	Diptera	Drosophila ananassae
Eukaryota	Metazoa	Arthropoda	Insecta	Diptera	Drosophila melanogaster
Eukaryota	Metazoa	Mollusca	Bivalvia	Ostreoida	Crassostrea gigas
Eukaryota	Metazoa	Chordata	Aves	Galliformes	Meleagris gallopavo
Eukaryota	Metazoa	Chordata	Amphibia	Anura	Xenopus tropicalis
Eukaryota	Metazoa	Chordata	Mammalia	Primates	Macaca mulatta
Eukaryota	Metazoa	Chordata	Mammalia	Scandentia	Tupaia chinensis
Eukaryota	Metazoa	Chordata	Mammalia	Dasyuromorphia	Sarcophilus harrisii
Eukaryota	Metazoa	Chordata	Mammalia	Rodentia	Cricetulus griseus
Eukaryota	Fungi	Ascomycota	Unknown	Unknown	Magnaporthe oryzae
Eukaryota	Fungi	Ascomycota	Dothideomycetes	Pleosporales	Leptosphaeria maculans
Eukaryota	Fungi	Ascomycota	Unknown	Unknown	Fusarium pseudograminearum
Eukaryota	Fungi	Ascomycota	Unknown	Unknown	Ashbya gossypii
Eukaryota	Fungi	Ascomycota	Unknown	Unknown	Gibberella zeae
Eukaryota	Fungi	Ascomycota	Saccharomycetes	Saccharomycetales	Candida albicans
Eukaryota	Fungi	Ascomycota	Unknown	Unknown	Pneumocystis jiroveci
Eukaryota	Fungi	Ascomycota	Unknown	Unknown	Paracoccidioides brasiliensis
Eukaryota	Fungi	Basidiomycota	Unknown	Unknown	Fibroporia radiculosa
Eukaryota	Fungi	Ascomycota	Unknown	Unknown	Clavispora lusitaniae
Eukaryota	Fungi	Ascomycota	Unknown	Unknown	Sclerotinia sclerotiorum
Eukaryota	Metazoa	Arthropoda	Insecta	Diptera	Anopheles darlingi
Eukaryota	Metazoa	Arthropoda	Insecta	Hymenoptera	Nasonia vitripennis
Eukaryota	Fungi	Ascomycota	Unknown	Unknown	Metarhizium acridum
Eukaryota	Metazoa	Chordata	Mammalia	Perissodactyla	Equus caballus
Eukaryota	Fungi	Ascomycota	Unknown	Unknown	Meyerozyma guilliermondii
Eukaryota	Fungi	Ascomycota	Unknown	Unknown	Pyrenophora tritici-repentis
Eukaryota	Fungi	Ascomycota	Unknown	Unknown	Gaeumannomyces graminis
Eukaryota	Stramenopiles*	0	Phycomycota	Peronosporales	Phytophthora infestans
Eukaryota	Fungi	Ascomycota	Unknown	Unknown	Aspergillus kawachii
Eukaryota	Metazoa	Chordata	Aves	Galliformes	Gallus gallus
Eukaryota	Fungi	Ascomycota	Saccharomycetes	Saccharomycetales	Pichia sorbitophila
Eukaryota	Fungi	Ascomycota	Unknown	Unknown	Colletotrichum gloeosporioides
Eukaryota	Fungi	Ascomycota	Unknown	Unknown	Scheffersomyces stipitis
Eukaryota	Fungi	Ascomycota	Unknown	Unknown	Penicillium digitatum
Eukaryota	Fungi	Ascomycota	Unknown	Unknown	Arthrobotrys oligospora
Eukaryota	Viridiplantae	Chlorophyta	Mamiellophyceae	Mamiellales	Micromonas sp.
Eukaryota	Fungi	Basidiomycota	Unknown	Unknown	Coprinopsis cinerea
Eukaryota	Fungi	Ascomycota	Unknown	Unknown	Vanderwaltozyma polyspora
Eukaryota	Metazoa	Chordata	Actinopterygii	Tetraodontiformes	Takifugu rubripes
Eukaryota	Metazoa	Chordata	Mammalia	Carnivora	Ailuropoda melanoleuca
Eukaryota	Stramenopiles*	0	Phaeophyceae	Ectocarpales	Ectocarpus siliculosus
Eukaryota	Stramenopiles*	0	Phycomycota	Peronosporales	Phytophthora ramorum
Eukaryota	Metazoa	Arthropoda	Insecta	Hymenoptera	Atta cephalotes
Eukaryota	Metazoa	Chordata	Actinopterygii	Cypriniformes	Danio rerio
Eukaryota	Fungi	Ascomycota	Unknown	Unknown	Neurospora crassa
Eukaryota	Metazoa	Arthropoda	Insecta	Hemiptera	Acyrthosiphon pisum
Eukaryota	Fungi	Basidiomycota	Unknown	Unknown	Piriformospora indica
Eukaryota	Metazoa	Chordata	Mammalia	Carnivora	Felis catus
Eukaryota	Fungi	Ascomycota	Unknown	Unknown	Nectria haematococca
Eukaryota	Metazoa	Arthropoda	Insecta	Diptera	Drosophila grimshawi
Eukaryota	Metazoa	Chordata	Mammalia	Carnivora	Mustela putorius
Eukaryota	Viridiplantae	Chlorophyta	Trebouxiophyceae	Chlorellales	Chlorella variabilis
Eukaryota	Fungi	Ascomycota	Unknown	Unknown	Komagataella pastoris
Eukaryota	Metazoa	Placozoa	Unknown	Unknown	Trichoplax adhaerens
Eukaryota	Metazoa	Chordata	Mammalia	Primates	Otolemur garnettii
Eukaryota	Metazoa	Chordata	Mammalia	Lagomorpha	Oryctolagus cuniculus
Eukaryota	Metazoa	Arthropoda	Insecta	Hymenoptera	Harpegnathos saltator
Eukaryota	Metazoa	Nematoda	Chromadorea	Rhabditida	Caenorhabditis brenneri
Eukaryota	Viridiplantae	Streptophyta	Magnoliopsida	Poales	Oryza sativa
Eukaryota	Metazoa	Arthropoda	Insecta	Diptera	Drosophila mojavensis
Eukaryota	Fungi	Basidiomycota	Agaricomycetes	Auriculariales	Auricularia delicata
Eukaryota	Fungi	Ascomycota	Unknown	Unknown	Sordaria macrospora
Eukaryota	Metazoa	Chordata	Reptilia	Squamata	Anolis carolinensis
Eukaryota	Metazoa	Chordata	Mammalia	Chiroptera	Pteropus alecto
Eukaryota	Amoebozoa*	0	Unknown	Dictyosteliida	Dictyostelium discoideum
Eukaryota	Viridiplantae	Chlorophyta	Mamiellophyceae	Mamiellales	Ostreococcus tauri
Eukaryota	Fungi	Basidiomycota	Ustilaginomycetes	Ustilaginales	Ustilago maydis
Eukaryota	Metazoa	Chordata	Appendicularia	Copelata	Oikopleura dioica
Eukaryota	Fungi	Ascomycota	Unknown	Unknown	Arthroderma gypseum
Eukaryota	Fungi	Basidiomycota	Unknown	Unknown	Phanerochaete carnosa
Eukaryota	Viridiplantae	Streptophyta	Magnoliopsida	Poales	Hordeum vulgare
Eukaryota	Fungi	Basidiomycota	Unknown	Unknown	Moniliophthora perniciosa
Eukaryota	Metazoa	Chordata	Actinopterygii	Gasterosteiformes	Gasterosteus aculeatus
Eukaryota	Fungi	Ascomycota	Unknown	Unknown	Glarea lozoyensis
Eukaryota	Viridiplantae	Streptophyta	Magnoliopsida	Brassicales	Brassica rapa
Eukaryota	Metazoa	Nematoda	Chromadorea	Rhabditida	Caenorhabditis remanei
Eukaryota	Metazoa	Arthropoda	Insecta	Hymenoptera	Solenopsis invicta
Eukaryota	Metazoa	Chordata	Actinopterygii	Tetraodontiformes	Tetraodon nigroviridis
Eukaryota	0	0	Unknown	Unknown	Capsaspora owczarzaki
Eukaryota	Metazoa	Chordata	Mammalia	Proboscidea	Loxodonta africana
Eukaryota	Stramenopiles*	0	Phycomycota	Peronosporales	Phytophthora sojae
Eukaryota	Fungi	Ascomycota	Unknown	Unknown	Verticillium dahliae
Eukaryota	Metazoa	Arthropoda	Insecta	Psocodoea	Pediculus humanus
archea	0	0	Unknown	Unknown	Korarchaeum cryptofilum
Eukaryota	Amoebozoa*	0	Unknown	Dictyosteliida	Dictyostelium purpureum
Eukaryota	Metazoa	Arthropoda	Insecta	Diptera	Anopheles gambiae
Eukaryota	Metazoa	Chordata	Aves	Passeriformes	Taeniopygia guttata
Eukaryota	Fungi	Ascomycota	Unknown	Unknown	Schizosaccharomyces pombe
Eukaryota	Metazoa	Chordata	Mammalia	Primates	Nomascus leucogenys
Eukaryota	Metazoa	Nematoda	Chromadorea	Diplogasterida	Pristionchus pacificus
Eukaryota	Fungi	Ascomycota	Dothideomycetes	Capnodiales	Mycosphaerella graminicola
Eukaryota	Metazoa	Arthropoda	Insecta	Diptera	Drosophila pseudoobscura
Eukaryota	Viridiplantae	Streptophyta	Bryopsida	Funariales	Physcomitrella patens
Eukaryota	Fungi	Ascomycota	Eurotiomycetes	Eurotiales	Talaromyces stipitatus
Eukaryota	Viridiplantae	Streptophyta	Magnoliopsida	Brassicales	Arabidopsis thaliana
Eukaryota	Fungi	Ascomycota	Unknown	Unknown	Tetrapisispora blattae
Eukaryota	Fungi	Basidiomycota	Unknown	Unknown	Laccaria bicolor
Eukaryota	Fungi	Ascomycota	Unknown	Unknown	Zygosaccharomyces rouxii
Eukaryota	Metazoa	Chordata	Sarcopterygii	Coelacanthiformes	Latimeria chalumnae
Eukaryota	Fungi	Ascomycota	Eurotiomycetes	Eurotiales	Neosartorya fumigata
Eukaryota	Fungi	Ascomycota	Saccharomycetes	Saccharomycetales	Saccharomyces cerevisiae
Eukaryota	Fungi	Ascomycota	Unknown	Unknown	Wickerhamomyces ciferrii
Eukaryota	Metazoa	Nematoda	Chromadorea	Rhabditida	Caenorhabditis elegans
Eukaryota	Fungi	Ascomycota	Saccharomycetes	Saccharomycetales	Kluyveromyces lactis
Eukaryota	Fungi	Basidiomycota	Unknown	Unknown	Postia placenta
Eukaryota	Fungi	Basidiomycota	Unknown	Unknown	Melampsora larici-populina
Eukaryota	Fungi	Ascomycota	Unknown	Unknown	Torulaspora delbrueckii
Eukaryota	Fungi	Ascomycota	Unknown	Unknown	Exophiala dermatitidis
Eukaryota	Metazoa	Chordata	Actinopterygii	Beloniformes	Oryzias latipes
Eukaryota	Fungi	Basidiomycota	Unknown	Unknown	Sporisorium reilianum
Eukaryota	Metazoa	Chordata	Mammalia	Chiroptera	Myotis lucifugus
Bacteria	0	0	Schizomycetes	Eubacteriales	Escherichia coli
Eukaryota	Metazoa	Arthropoda	Arachnida	Ixodida	Ixodes scapularis
Eukaryota	Fungi	Basidiomycota	Unknown	Unknown	Malassezia globosa
Eukaryota	Fungi	Ascomycota	Saccharomycetes	Saccharomycetales	Debaryomyces hansenii
Eukaryota	Fungi	Ascomycota	Saccharomycetes	Saccharomycetales	Candida glabrata
Eukaryota	Metazoa	Arthropoda	Insecta	Diptera	Aedes aegypti
Eukaryota	Metazoa	Chordata	Mammalia	Rodentia	Heterocephalus glaber
Eukaryota	Metazoa	Chordata	Ascidiacea	Enterogona	Ciona savignyi
Eukaryota	Fungi	Ascomycota	Unknown	Unknown	Lodderomyces elongisporus
Eukaryota	Stramenopiles*	0	Coscinodiscophyceae	Thalassiosirales	Thalassiosira pseudonana
Eukaryota	Metazoa	Arthropoda	Insecta	Diptera	Culex quinquefasciatus
Eukaryota	Fungi	Ascomycota	Unknown	Unknown	Emericella nidulans
Eukaryota	Metazoa	Arthropoda	Insecta	Lepidoptera	Bombyx mori
Eukaryota	Metazoa	Nematoda	Chromadorea	Rhabditida	Caenorhabditis japonica
Eukaryota	Metazoa	Arthropoda	Insecta	Diptera	Drosophila willistoni
Eukaryota	Metazoa	Chordata	Mammalia	Primates	Gorilla gorilla
Eukaryota	Metazoa	Porifera	Demospongiae	Haplosclerida	Amphimedon queenslandica
Eukaryota	Viridiplantae	Streptophyta	Magnoliopsida	Poales	Sorghum bicolor
Eukaryota	Metazoa	Arthropoda	Insecta	Diptera	Drosophila virilis
Eukaryota	Fungi	Basidiomycota	Unknown	Unknown	Mixia osmundae
Eukaryota	Fungi	Basidiomycota	Microbotryomycetes	Sporidiobolales	Rhodotorula glutinis
Eukaryota	Viridiplantae	Streptophyta	Lycopodiopsida	Selaginellales	Selaginella moellendorffii
Eukaryota	Metazoa	Chordata	Mammalia	Primates	Callithrix jacchus
Eukaryota	Metazoa	Chordata	Mammalia	Primates	Homo sapiens
Eukaryota	Metazoa	Arthropoda	Insecta	Lepidoptera	Danaus plexippus
Eukaryota	Stramenopiles*	0	Phycomycota	Peronosporales	Pythium ultimum
Eukaryota	Fungi	Ascomycota	Unknown	Unknown	Lachancea thermotolerans
Eukaryota	Fungi	Ascomycota	Unknown	Unknown	Marssonina brunnea
Eukaryota	Fungi	Ascomycota	Unknown	Unknown	Macrophomina phaseolina
Eukaryota	Metazoa	Chordata	Mammalia	Rodentia	Rattus norvegicus
Eukaryota	Metazoa	Chordata	Unknown	Amphioxiformes	Branchiostoma floridae
Eukaryota	Metazoa	Chordata	Mammalia	Artiodactyla	Bos taurus
Eukaryota	Fungi	Ascomycota	Unknown	Unknown	Ajellomyces capsulata
Eukaryota	Fungi	Ascomycota	Unknown	Unknown	Thielavia heterothallica
Eukaryota	Fungi	Ascomycota	Dothideomycetes	Pleosporales	Phaeosphaeria nodorum
Eukaryota	Fungi	Basidiomycota	Unknown	Unknown	Wallemia sebi
Eukaryota	Metazoa	Chordata	Mammalia	Artiodactyla	Sus scrofa
Eukaryota	Viridiplantae	Streptophyta	Magnoliopsida	Solanales	Solanum lycopersicum
Eukaryota	Fungi	Ascomycota	Unknown	Unknown	Spathaspora passalidarum
Eukaryota	Fungi	Basidiomycota	Unknown	Unknown	Schizophyllum commune
Eukaryota	Metazoa	Chordata	Mammalia	Rodentia	Spermophilus tridecemlineatus
Eukaryota	Fungi	Ascomycota	Unknown	Unknown	Tuber melanosporum
Eukaryota	Metazoa	Echinodermata	Echinoidea	Echinoida	Strongylocentrotus purpuratus
Eukaryota	Fungi	Ascomycota	Unknown	Unknown	Grosmannia clavigera
Eukaryota	Alveolata*	Ciliophora*	Ciliatea	Hymenostomatida	Paramecium tetraurelia
Eukaryota	Fungi	Ascomycota	Unknown	Unknown	Kazachstania africana
Eukaryota	Stramenopiles*	0	Pelagophyceae	Pelagomonadales	Aureococcus anophagefferens
Eukaryota	Metazoa	Chordata	Mammalia	Didelphimorphia	Monodelphis domestica
Eukaryota	Fungi	Ascomycota	Saccharomycetes	Saccharomycetales	Eremothecium cymbalariae
Eukaryota	Viridiplantae	Streptophyta	Magnoliopsida	Solanales	Solanum tuberosum
Eukaryota	Viridiplantae	Chlorophyta	Chlorophyceae	Chlamydomonadales	Chlamydomonas reinhardtii
Eukaryota	Viridiplantae	Streptophyta	Magnoliopsida	Vitales	Vitis vinifera
Eukaryota	Fungi	Chytridiomycota	Unknown	Unknown	Batrachochytrium dendrobatidis
Eukaryota	0	0	Craspedophyceae	Craspedomonadales	Salpingoeca
Eukaryota	Viridiplantae	Streptophyta	Magnoliopsida	Poales	Brachypodium distachyon
Eukaryota	Fungi	Ascomycota	Unknown	Unknown	Beauveria bassiana
Eukaryota	Metazoa	Arthropoda	Insecta	Hymenoptera	Apis mellifera
Eukaryota	Viridiplantae	Streptophyta	Magnoliopsida	Fabales	Glycine max
Eukaryota	Fungi	Ascomycota	Unknown	Unknown	Trichophyton rubrum
Eukaryota	Fungi	Ascomycota	Unknown	Unknown	Yarrowia lipolytica
Eukaryota	Viridiplantae	Streptophyta	Magnoliopsida	Malpighiales	Ricinus communis
Eukaryota	Fungi	Basidiomycota	Unknown	Unknown	Agaricus bisporus
Eukaryota	Metazoa	Chordata	Mammalia	Rodentia	Cavia porcellus
Eukaryota	Metazoa	Chordata	Mammalia	Rodentia	Mus musculus
Eukaryota	Viridiplantae	Chlorophyta	Chlorophyceae	Chlamydomonadales	Volvox carteri
Eukaryota	Stramenopiles*	0	Bacillariophyceae	Naviculales	Phaeodactylum tricornutum
Eukaryota	Fungi	Ascomycota	Leotiomycetes	Helotiales	Botryotinia fuckeliana
Eukaryota	Amoebozoa*	0	Unknown	Dictyosteliida	Polysphondylium pallidum
Eukaryota	Metazoa	Arthropoda	Insecta	Hymenoptera	Acromyrmex echinatior
Eukaryota	Fungi	Basidiomycota	Sedentaria	Canalipalpata	Serpula lacrymans
Eukaryota	Metazoa	Chordata	Mammalia	Carnivora	Canis familiaris
Eukaryota	Alveolata*	Ciliophora*	Ciliatea	Hymenostomatida	Tetrahymena thermophila
Eukaryota	Fungi	Ascomycota	Unknown	Unknown	Geomyces destructans
Eukaryota	Metazoa	Nematoda	Chromadorea	Rhabditida	Caenorhabditis briggsae
Eukaryota	Fungi	Ascomycota	Unknown	Unknown	Naumovozyma castellii
Eukaryota	Metazoa	Chordata	Actinopterygii	Perciformes	Oreochromis niloticus
Eukaryota	0	0	Craspedophyceae	Craspedomonadales	Monosiga brevicollis
Eukaryota	Metazoa	Cnidaria	Anthozoa	Actiniaria	Nematostella vectensis
Eukaryota	Viridiplantae	Streptophyta	Magnoliopsida	Poales	Setaria italica
Eukaryota	Metazoa	Arthropoda	Insecta	Coleoptera	Tribolium castaneum
Eukaryota	Fungi	Ascomycota	Unknown	Unknown	Uncinocarpus reesii
Eukaryota	Viridiplantae	Streptophyta	Magnoliopsida	Malpighiales	Populus trichocarpa
