# Supplementary material for: Wide‐scale comparative analysis of longevity genes and interventions
Source: Aging Cell. 2017 Aug 24;16(6):1267–75. doi: 10.1111/acel.12659 (PMC5676071; doi:10.1111/acel.12659)
Supplement: Supplementary file 3 — Table S2 Enrichment of KEGG and GOCC pathways in Longevity Associated Genes (LAGs) from different species. [file ACEL-16-1267-s003.xlsx]

## Sheet: Sheet1
Suppl. Table 2. Enrichment of KEGG and GOCC pathways in Longevity Associated Genes (LAGs) from different species
Analysis was performed using:
DAVID Bioinformatics Resources 6.8 (https://david.ncifcrf.gov/) and confirmed with WebGestalt (http://www.webgestalt.org/), EnrichR (http://amp.pharm.mssm.edu/Enrichr/), and Panther (http://pantherdb.org/).
KEGG enrichment															GOCC enrichment
Species	Term	Pathway name	Count	%	PValue	Genes	List Total	Pop Hits	Pop Total	Fold Enrichment	Bonferroni	Benjamini	FDR		Species	Term	Pathway name	Count	%	PValue	Genes	List Total	Pop Hits	Pop Total	Fold Enrichment	Bonferroni	Benjamini	FDR
C. elegans	cel00190	Oxidative phosphorylation	42	6.73077	3.53087e-14	Q17880, P46561, P90921, Q22021, O01602, Q9N5A0, Q22619, O76367, O45525, P90849, Q9N4L8, Q9N4Y8, Q19126, Q22800, Q93873, Q18803, P90789, Q9TZ33, O18687, Q9U329, Q93831, P30628, Q18359, Q7JNG1, O18236, Q9U241, Q20779, Q21233, Q18853, Q9BL34, Q21817, O45864, P55954, Q9N5E4, Q20053, O44512, Q18095, Q23597, Q17763, Q9XXK1, Q23098, P41956	180	105	1534	3.40889	2.54197e-12	2.54197e-12	3.67484e-11		C. elegans	GO:0005739	mitochondrion	44	7.05128	5.71837e-23	P46561, P90921, Q22021, P50093, P34455, Q21084, Q2L6V2, O61818, Q22619, P34388, P11141, P90849, Q9TY03, O61199, O45903, Q9XWV5, Q9N4L8, O16517, P31161, Q19126, Q93425, O02640, Q9BKU4, P19974, Q93873, Q18803, P90789, Q18683, Q18359, Q93714, Q20779, P91353, Q9BL34, O45865, P53703, P55954, Q20053, O44512, Q18095, Q23125, Q17763, Q9XXK1, Q23098, P41956	250	220	7912	6.3296	1.02931e-20	1.02931e-20	7.04359e-20
n=733	cel04150	mTOR signaling pathway	12	1.92308	2.58884e-05	O45551, Q9NEN6, Q95Q95, Q21693, Q23023, Q95ZQ4, P34443, Q17941, P39745, Q94125, Q9Y1J3, Q9NAH6	180	24	1534	4.26111	0.00186225	0.000931559	0.0269433		n=733	GO:0031090	organelle membrane	35	5.60897	1.78875e-16	P46561, P90921, Q22021, P50093, Q7YTU4, Q21084, P34271, O61199, Q9N4L8, O16517, Q19126, Q9BKU4, O01879, Q93873, Q9XTB5, Q18803, P90789, Q18683, P30628, Q18359, O16369, Q20779, Q9BL34, Q23658, O45865, Q967F1, P53703, P55954, Q20053, Q11182, Q23125, P34574, Q9XXK1, Q17763, P41956	250	198	7912	5.59434	3.9968e-14	1.9984e-14	2.77556e-13
	cel04140	Regulation of autophagy	6	0.961538	0.00525109	Q09490, Q9N369, Q3V5I7, Q23023, Q95ZQ4, Q22592	180	11	1534	4.64848	0.315505	0.118701	5.33268			GO:0044429	mitochondrial part	30	4.80769	3.52618e-16	P46561, P90921, Q22021, P50093, Q21084, Q2L6V2, P90849, O61199, Q9N4L8, Q19126, P31161, O16517, Q9BKU4, O02640, P19974, Q93873, Q18803, P90789, Q18683, Q18359, Q20779, Q9BL34, O45865, P55954, P53703, Q20053, Q23125, Q9XXK1, Q17763, P41956	250	143	7912	6.63944	5.9952e-14	1.9984e-14	4.10783e-13
	cel04012	ErbB signaling pathway	10	1.60256	0.00528467	P24348, P22981, Q95Q95, P29355, Q20347, Q17941, P39745, Q8WQG9, Q94125, Q9NAH6	180	30	1534	2.84074	0.317167	0.0909691	5.36594			GO:0005740	mitochondrial envelope	26	4.16667	9.15391e-16	P90921, P46561, Q22021, P50093, Q21084, P90849, O61199, Q9N4L8, Q19126, O16517, Q9BKU4, Q93873, Q18803, P90789, Q18683, Q18359, Q20779, Q9BL34, O45865, P55954, P53703, Q20053, Q23125, Q9XXK1, Q17763, P41956	250	105	7912	7.83665	1.59872e-13	3.9968e-14	1.09912e-12
	cel03010	Ribosome	16	2.5641	0.0511085	O45499, Q9NEN6, P48156, Q20206, O02639, Q95Y90, P48152, P48150, O01869, Q19877, P49196, Q9XVP0, O02056, O17218, P49041, Q9XWS4	180	83	1534	1.64284	0.977113	0.530194	42.0768			GO:0019866	organelle inner membrane	24	3.84615	1.12831e-15	Q9XTB5, Q18803, P90789, P46561, P90921, Q18683, Q18359, P50093, Q21084, Q20779, Q9BL34, O45865, P53703, Q9N4L8, P55954, O16517, Q19126, Q20053, Q23125, Q9BKU4, Q9XXK1, Q17763, Q93873, P41956	250	87	7912	8.73048	1.9984e-13	3.9968e-14	1.36557e-12
D. melanogaster	dme04150	mTOR signaling pathway	7	5.18519	2.41712e-05	O18645, Q9VK45, P91634, Q8INB9, Q9VW83, Q94533, Q9VCC9	49	27	2054	10.8677	0.000797341	0.000797341	0.0210959			GO:0031966	mitochondrial membrane	25	4.00641	4.6013e-15	P90921, P46561, Q22021, P50093, Q21084, O61199, Q9N4L8, Q19126, O16517, Q9BKU4, Q93873, Q18803, P90789, Q18683, Q18359, Q20779, Q9BL34, O45865, P55954, P53703, Q20053, Q23125, Q9XXK1, Q17763, P41956	250	102	7912	7.75686	8.19345e-13	1.36557e-13	5.60663e-12
n=136	dme04914	Progesterone-mediated oocyte maturation	6	4.44444	0.00224565	P91634, P92208, Q8INB9, O61443, P12370, O62618	49	41	2054	6.1344	0.0715046	0.0364154	1.9432			GO:0005743	mitochondrial inner membrane	23	3.6859	1.016e-14	Q18803, P90789, P46561, P90921, Q18683, Q18359, P50093, Q21084, Q20779, Q9BL34, O45865, P53703, Q9N4L8, P55954, O16517, Q19126, Q20053, Q23125, Q9BKU4, Q9XXK1, Q17763, Q93873, P41956	250	86	7912	8.464	1.83853e-12	2.62679e-13	1.25788e-11
	dme04140	Regulation of autophagy	4	2.96296	0.00363969	O18645, Q9W2S2, Q7JY94, Q9VVS6	49	14	2054	11.9767	0.113371	0.0393159	3.13259			GO:0031967	organelle envelope	27	4.32692	1.70247e-14	P90921, P46561, Q22021, P50093, Q21084, P90849, O61199, Q9N4L8, Q19126, O16517, Q9BKU4, Q93873, Q9XTB5, Q18803, P90789, Q18683, Q18359, Q20779, Q9BL34, O45865, P55954, P53703, Q20053, Q23125, Q9XXK1, Q17763, P41956	250	129	7912	6.624	3.05755e-12	3.82139e-13	2.09277e-11
	dme04630	Jak-STAT signaling pathway	4	2.96296	0.00892519	Q24592, P91634, Q8INB9, Q24151	49	19	2054	8.82492	0.256104	0.0712943	7.527			GO:0031975	envelope	28	4.48718	3.39113e-14	P46561, P90921, Q22021, P50093, Q21084, P90849, O61199, Q9N4L8, Q19126, O16517, Q9BKU4, Q93873, Q9XTB5, Q18803, P90789, Q18683, Q18359, Q20779, Q9BL34, O45865, P55954, P53703, Q20053, Q23125, Q9XXK1, Q17763, P41956, Q9U298	250	144	7912	6.15378	6.09512e-12	6.77236e-13	4.17111e-11
	dme00190	Oxidative phosphorylation	8	5.92593	0.0345444	Q9VXN2, P21914, Q8T4C4, Q9V3J1, Q9VTU2, Q9VAW7, Q9VGS3, Q9VXK7	49	135	2054	2.48405	0.686552	0.207073	26.4241			GO:0043232	intracellular non-membrane-bounded organelle	51	8.17308	1.35685e-12	O45110, Q20720, Q09265, Q2L6V2, Q95YE9, Q22037, O16785, P34388, Q9XWV5, Q10579, O17218, Q9NEN6, Q9XWF2, Q19542, Q20206, O02639, O01869, O02056, Q20010, P49041, O18180, P41848, Q10453, P48156, O17966, P48152, P46873, O61818, P48150, Q19877, P45970, O18154, P49196, Q7KPW7, Q9XVP0, Q18503, P48996, Q17632, Q20025, Q93425, Q8WTM6, O45499, Q93356, Q93833, Q23400, Q9U3C6, Q95Y90, Q21443, P91353, P45968,…	250	535	7912	3.01691	2.44225e-10	2.44225e-11	1.67124e-09
M. musculus	mmu04115	p53 signaling pathway	10	8.92857	1.11896e-07	O08586, P05017, Q9QZ67, P02340, Q07813, Q62388, Q9Z265, Q9JJP2, Q9JKK8, P39689	71	69	5738	11.7126	1.06301e-05	1.06301e-05	0.000122997			GO:0043228	non-membrane-bounded organelle	51	8.17308	1.35685e-12	O45110, Q20720, Q09265, Q2L6V2, Q95YE9, Q22037, O16785, P34388, Q9XWV5, Q10579, O17218, Q9NEN6, Q9XWF2, Q19542, Q20206, O02639, O01869, O02056, Q20010, P49041, O18180, P41848, Q10453, P48156, O17966, P48152, P46873, O61818, P48150, Q19877, P45970, O18154, P49196, Q7KPW7, Q9XVP0, Q18503, P48996, Q17632, Q20025, Q93425, Q8WTM6, O45499, Q93356, Q93833, Q23400, Q9U3C6, Q95Y90, Q21443, P91353, P45968,…	250	535	7912	3.01691	2.44225e-10	2.44225e-11	1.67124e-09
n=112	mmu04910	Insulin signaling pathway	11	9.82143	5.41592e-06	O35717, Q8BSK8, Q9JLN9, P31324, P31750, P15208, O88351, Q9Z2V4, P98083, P81122, P35569	71	138	5738	6.44193	0.000514382	0.000257224	0.00595305			GO:0005840	ribosome	27	4.32692	1.84719e-12	O45110, Q20720, P48156, Q2L6V2, P48152, P48150, O61818, Q19877, P34388, P49196, Q7KPW7, Q9XVP0, Q9XWV5, O17218, Q93425, Q9NEN6, O45499, Q9XWF2, Q20206, Q95Y90, O02639, O01869, P91353, O02056, P49041, O18180, Q9XWS4	250	156	7912	5.47754	3.32494e-10	3.02267e-11	2.27527e-09
	mmu05214	Glioma	8	7.14286	1.06036e-05	O08586, P05017, Q9JLN9, P02340, P31750, Q60751, P98083, P39689	71	64	5738	10.1021	0.00100684	0.000335726	0.0116549			GO:0030529	ribonucleoprotein complex	28	4.48718	1.54181e-10	O45110, Q20720, P48156, Q2L6V2, P48152, P48150, O61818, Q19877, Q22037, P34388, P49196, Q7KPW7, Q9XVP0, Q9XWV5, O17218, Q93425, Q9NEN6, O45499, Q9XWF2, Q20206, Q95Y90, O02639, O01869, P91353, O02056, P49041, O18180, Q9XWS4	250	203	7912	4.36524	2.77525e-08	2.31271e-09	1.89912e-07
	mmu05218	Melanoma	8	7.14286	2.12158e-05	O08586, P05017, P02340, Q9JJN1, P31750, Q60751, Q9EPC2, P39689	71	71	5738	9.10613	0.0020135	0.000503755	0.0233181			GO:0045259	proton-transporting ATP synthase complex	10	1.60256	1.84073e-09	Q18803, P46561, P90921, Q22021, Q7JNG1, O16517, Q19126, Q20053, Q17763, Q9XXK1	250	19	7912	16.6568	3.31332e-07	2.5487e-08	2.26732e-06
	mmu04110	Cell cycle	10	8.92857	2.12693e-05	Q9Z1S0, P97310, Q6PFY9, Q03147, P02340, Q62388, Q9Z265, Q9WVA3, Q9JKK8, P39689	71	128	5738	6.31382	0.00201856	0.000404039	0.0233768			GO:0016469	proton-transporting two-sector ATPase complex	12	1.92308	1.53697e-07	Q18803, P46561, P90921, P30628, Q22021, Q9N5A0, Q7JNG1, O16517, Q19126, Q20053, Q17763, Q9XXK1	250	47	7912	8.08034	2.76651e-05	1.9761e-06	0.000189316
	mmu05200	Pathways in cancer	15	13.3929	2.63942e-05	P05017, O08586, Q9JLN9, P53566, P02340, Q9JJN1, P37238, Q60751, Q9EPC2, P11276, Q07813, P31750, O88351, P43247, P39689	71	323	5738	3.75311	0.00250434	0.000417827	0.0290088			GO:0045263	proton-transporting ATP synthase complex, coupling factor F(o)	7	1.12179	3.70395e-07	Q18803, P90921, Q22021, O16517, Q19126, Q20053, Q17763	250	11	7912	20.1396	6.66689e-05	4.44473e-06	0.000456233
	mmu05215	Prostate cancer	8	7.14286	9.92117e-05	O08586, P05017, Q9JLN9, P02340, P31750, O88351, Q60751, P39689	71	90	5738	7.18372	0.00938129	0.0013456	0.109			GO:0000276	mitochondrial proton-transporting ATP synthase complex, coupling factor F(o)	6	0.961538	5.91786e-07	Q18803, P90921, O16517, Q19126, Q20053, Q17763	250	7	7912	27.1269	0.000106516	6.65758e-06	0.000728929
	mmu04930	Type II diabetes mellitus	6	5.35714	0.000294084	O35717, Q9JLN9, P15208, O88351, P81122, P35569	71	49	5738	9.89595	0.0275553	0.00348667	0.322784			GO:0033177	proton-transporting two-sector ATPase complex, proton-transporting domain	8	1.28205	1.5347e-06	Q18803, P90921, P30628, Q22021, O16517, Q19126, Q20053, Q17763	250	20	7912	12.6592	0.000276207	1.62496e-05	0.00189034
	mmu04722	Neurotrophin signaling pathway	8	7.14286	0.000953661	P02340, P31750, Q07813, O88351, Q9JJP2, P98083, P81122, P35569	71	130	5738	4.97335	0.0866545	0.0100207	1.04329			GO:0005753	mitochondrial proton-transporting ATP synthase complex	6	0.961538	3.37074e-06	Q18803, P90921, O16517, Q19126, Q20053, Q17763	250	9	7912	21.0987	0.00060655	3.37069e-05	0.00415182
	mmu04920	Adipocytokine signaling pathway	6	5.35714	0.00125708	Q9JLN9, P31750, O88351, Q9Z2V4, P81122, P35569	71	67	5738	7.23733	0.112634	0.0118787	1.37314			GO:0044455	mitochondrial membrane part	7	1.12179	1.7584e-05	Q18803, P90921, O16517, Q19126, Q20053, Q17763, Q20779	250	19	7912	11.6598	0.00316014	0.000166573	0.0216569
	mmu04210	Apoptosis	6	5.35714	0.00398595	P02340, P31324, P31750, Q07813, Q62388, O88351	71	87	5738	5.57358	0.315743	0.0339048	4.29515			GO:0070469	respiratory chain	7	1.12179	4.4658e-05	P90789, Q18359, O44512, Q93873, Q20779, Q22619, P19974	250	22	7912	10.0698	0.0080064	0.00040185	0.0549935
	mmu05221	Acute myeloid leukemia	5	4.46429	0.00493246	Q8BSK8, Q9JLN9, P53566, P31750, O88351	71	57	5738	7.0892	0.374837	0.038389	5.29013		D. melanogaster	GO:0019866	organelle inner membrane	12	8.88889	0.000547617	Q9VXN2, P21914, Q8T4C4, Q7K566, Q8MLV1, Q8SX89, Q9VTU2, Q9VAW7, Q9U4F3, Q9I7R7, Q9VGS3, Q9VXK7	77	217	4786	3.43719	0.103766	0.103766	0.684218
	mmu05220	Chronic myeloid leukemia	5	4.46429	0.0134786	P02340, P31750, O88351, P98083, P39689	71	76	5738	5.3169	0.724502	0.0944089	13.8573		n=136	GO:0000790	nuclear chromatin	5	3.7037	0.00235367	P42124, Q94517, Q0E8R4, P05205, Q24338	77	36	4786	8.63276	0.375803	0.209939	2.91037
	mmu04960	Aldosterone-regulated sodium reabsorption	4	3.57143	0.0142108	P05017, P15208, P81122, P35569	71	42	5738	7.69685	0.743264	0.0925547	14.5575			GO:0035098	ESC/E(Z) complex	3	2.22222	0.00358208	P42124, Q94517, Q24338	77	6	4786	31.0779	0.512128	0.21277	4.39818
	mmu03420	Nucleotide excision repair	4	3.57143	0.0151452	Q03147, Q9QZD4, Q64267, O08811	71	43	5738	7.51785	0.765384	0.0921296	15.4435			GO:0005743	mitochondrial inner membrane	10	7.40741	0.00407038	Q9VXN2, P21914, Q8T4C4, Q7K566, Q9VTU2, Q9VAW7, Q9U4F3, Q9I7R7, Q9VGS3, Q9VXK7	77	200	4786	3.10779	0.557687	0.184484	4.98374
	mmu05222	Small cell lung cancer	5	4.46429	0.0196077	O08586, P02340, P31750, O88351, P11276	71	85	5738	4.75394	0.847598	0.110928	19.5609			GO:0044455	mitochondrial membrane part	8	5.92593	0.00504734	Q9VXN2, P21914, Q8T4C4, Q9VTU2, Q9VAW7, Q9I7R7, Q9VGS3, Q9VXK7	77	134	4786	3.7108	0.636518	0.183236	6.1454
	mmu05210	Colorectal cancer	5	4.46429	0.0203792	P02340, P31750, Q07813, P43247, Q60751	71	86	5738	4.69866	0.85858	0.108687	20.2539			GO:0034708	methyltransferase complex	3	2.22222	0.00833527	P42124, Q94517, Q24338	77	9	4786	20.7186	0.812512	0.243465	9.95961
	mmu04012	ErbB signaling pathway	5	4.46429	0.0211692	Q8BSK8, Q9JLN9, P31750, P98083, P39689	71	87	5738	4.64465	0.869014	0.106783	20.958			GO:0035097	histone methyltransferase complex	3	2.22222	0.00833527	P42124, Q94517, Q24338	77	9	4786	20.7186	0.812512	0.243465	9.95961
	mmu04150	mTOR signaling pathway	4	3.57143	0.0276901	P05017, Q8BSK8, Q9JLN9, P31750	71	54	5738	5.98644	0.930586	0.130993	26.5573			GO:0005746	mitochondrial respiratory chain	6	4.44444	0.00932517	P21914, Q9VTU2, Q9VAW7, Q9I7R7, Q9VGS3, Q9VXK7	77	82	4786	4.54799	0.846459	0.23485	11.0797
	mmu04510	Focal adhesion	7	6.25	0.0329262	O08586, P05017, P31750, P49817, Q60751, P98083, P11276	71	198	5738	2.85716	0.958441	0.147031	30.7896			GO:0070469	respiratory chain	6	4.44444	0.0108066	P21914, Q9VTU2, Q9VAW7, Q9I7R7, Q9VGS3, Q9VXK7	77	85	4786	4.38747	0.886173	0.237867	12.732
	mmu05016	Huntington's disease	6	5.35714	0.0716602	P48962, P02340, Q07813, P42859, P37238, P09671	71	183	5738	2.64973	0.999145	0.285648	55.8396			GO:0031966	mitochondrial membrane	10	7.40741	0.0133374	Q9VXN2, P21914, Q8T4C4, Q7K566, Q9VTU2, Q9VAW7, Q9U4F3, Q9I7R7, Q9VGS3, Q9VXK7	77	241	4786	2.57908	0.931808	0.257981	15.4896
	mmu04914	Progesterone-mediated oocyte maturation	4	3.57143	0.0847003	P05017, P84309, P31750, Q60751	71	85	5738	3.80315	0.999777	0.317624	62.1991			GO:0005739	mitochondrion	17	12.5926	0.015588	Q9VXN2, P21914, Q8T4C4, Q7K566, Q960M4, Q9VTU2, Q9VAW7, Q9W385, Q9U4F3, Q9VJV8, Q00637, Q9W0X3, O97125, Q9I7R7, P91938, Q9VGS3, Q9VXK7	77	571	4786	1.85052	0.95681	0.269638	17.8742
S. cerevisiae	sce04140	Regulation of autophagy	13	1.62703	3.27152e-06	Q06410, Q02948, P39968, Q03818, Q12380, P38862, P38270, P53104, P22543, P38182, Q07879, Q06628, P38316	267	17	1439	4.12139	0.000242064	0.000242064	0.00342415			GO:0031967	organelle envelope	12	8.88889	0.0188476	Q9VXN2, P21914, Q8T4C4, Q7K566, Q8MLV1, Q8SX89, Q9VTU2, Q9VAW7, Q9U4F3, Q9I7R7, Q9VGS3, Q9VXK7	77	344	4786	2.16823	0.977752	0.292456	21.2184
n=824	sce00020	Citrate cycle (TCA cycle)	16	2.0025	0.000292692	P10963, P17505, P39533, P20967, P00890, P08679, P28241, P41939, P21954, P09624, P08417, P12695, P16387, P28834, P53982, P22133	267	33	1439	2.6131	0.0214295	0.0107728	0.305928			GO:0031090	organelle membrane	14	10.3704	0.0191333	Q9VXN2, P21914, Q8T4C4, Q7K566, Q9V3J1, Q8SX89, Q9VTU2, Q9VAW7, Q9U4F3, Q8MLV1, P53624, Q9I7R7, Q9VGS3, Q9VXK7	77	438	4786	1.98672	0.979011	0.275286	21.5054
	sce03010	Ribosome	34	4.25532	0.00841997	P02407, P10664, P35997, P39939, P04650, P87262, P23248, P10622, P02400, P26786, P41805, Q12672, P51402, Q12690, P46990, P05739, P51401, P41056, P05738, P46654, P05737, Q3E754, P29453, P38711, P40525, P40212, P49166, P05318, Q02326, P05319, Q02753, P05749, P05747, P0C2H8	267	121	1439	1.51441	0.465122	0.188257	8.4699			GO:0031975	envelope	12	8.88889	0.0192204	Q9VXN2, P21914, Q8T4C4, Q7K566, Q8MLV1, Q8SX89, Q9VTU2, Q9VAW7, Q9U4F3, Q9I7R7, Q9VGS3, Q9VXK7	77	345	4786	2.16194	0.97938	0.258127	21.5927
	sce00630	Glyoxylate and dicarboxylate metabolism	8	1.00125	0.0113614	P17505, P39533, P00890, P08679, P28240, P07245, P09440, P22133	267	15	1439	2.87441	0.570681	0.190541	11.2722			GO:0031519	PcG protein complex	3	2.22222	0.0200164	P42124, Q94517, Q24338	77	14	4786	13.3191	0.982471	0.250875	22.3866
	sce04144	Endocytosis	11	1.37672	0.0672905	P47142, Q04272, P69771, P09435, P40343, P38753, Q06263, P32571, P54861, P36095, P22202	267	33	1439	1.7965	0.994229	0.643347	51.7669			GO:0005740	mitochondrial envelope	10	7.40741	0.0200364	Q9VXN2, P21914, Q8T4C4, Q7K566, Q9VTU2, Q9VAW7, Q9U4F3, Q9I7R7, Q9VGS3, Q9VXK7	77	258	4786	2.40914	0.982542	0.236518	22.4065
	sce03450	Non-homologous end-joining	5	0.625782	0.0950027	P12753, P32807, P32829, Q04437, P26793	267	10	1439	2.69476	0.999381	0.708045	64.8245			GO:0044454	nuclear chromosome part	5	3.7037	0.0233267	P42124, Q94517, Q0E8R4, P05205, Q24338	77	69	4786	4.50405	0.99109	0.255497	25.6093
	sce00670	One carbon pool by folate	6	0.750939	0.0984364	Q02046, P37292, P37291, P07245, P38009, P09440	267	14	1439	2.30979	0.999533	0.665614	66.1965			GO:0009898	internal side of plasma membrane	4	2.96296	0.0319976	P54362, Q24314, Q9VDW6, Q9Y1I2	77	44	4786	5.65053	0.998503	0.317912	33.4764
																GO:0000785	chromatin	6	4.44444	0.0328872	P42124, Q94517, Q0E8R4, P05205, Q24338, P24785	77	113	4786	3.30031	0.998754	0.31034	34.2386
																GO:0000228	nuclear chromosome	5	3.7037	0.033229	P42124, Q94517, Q0E8R4, P05205, Q24338	77	77	4786	4.03609	0.998839	0.299333	34.5294
																GO:0017109	glutamate-cysteine ligase complex	2	1.48148	0.0468961	Q9VCW6, Q9W3K5	77	3	4786	41.4372	0.999933	0.381411	45.2298
															M. musculus	GO:0005694	chromosome	15	13.3929	4.69395e-07	P23475, Q9Z1S0, Q8BKJ9, P97310, O70372, O35144, P02340, P27641, P59941, P48754, Q9JKK8, P70399, Q9Z321, Q60848, Q60668	91	378	12504	5.45264	9.24666e-05	9.24666e-05	0.000586881
															n=112	GO:0044427	chromosomal part	10	8.92857	0.000460294	Q9Z1S0, P97310, Q8BKJ9, O35144, O70372, P02340, P59941, Q9JKK8, P70399, Q60848	91	318	12504	4.32096	0.0867072	0.0443364	0.573981
																GO:0031981	nuclear lumen	17	15.1786	0.000507337	Q8BKJ9, Q923E4, P53566, P02340, P37238, P48678, P97458, Q9WU42, P11103, Q6PFY9, Q03147, P59941, Q9WTL8, Q62388, O08785, Q00286, O08811	91	883	12504	2.64543	0.095136	0.0327744	0.632472
																GO:0031974	membrane-enclosed lumen	20	17.8571	0.000583681	Q8BKJ9, Q923E4, P53566, P02340, P37238, P54099, P48678, P97458, Q9WU42, P11103, Q6PFY9, Q9JIY5, Q03147, P59941, Q9WTL8, Q62388, O08785, Q00286, P09671, O08811	91	1174	12504	2.34083	0.108651	0.0283452	0.727328
																GO:0070013	intracellular organelle lumen	19	16.9643	0.00103598	Q8BKJ9, Q923E4, P53566, P02340, P37238, P54099, P48678, P97458, Q9WU42, P11103, Q6PFY9, Q03147, P59941, Q9WTL8, Q62388, O08785, Q00286, P09671, O08811	91	1133	12504	2.30426	0.184695	0.040016	1.28759
																GO:0043233	organelle lumen	19	16.9643	0.00106806	Q8BKJ9, Q923E4, P53566, P02340, P37238, P54099, P48678, P97458, Q9WU42, P11103, Q6PFY9, Q03147, P59941, Q9WTL8, Q62388, O08785, Q00286, P09671, O08811	91	1136	12504	2.29817	0.189837	0.0344783	1.32722
																GO:0000267	cell fraction	13	11.6071	0.00112115	Q80W54, Q8BSK8, Q08509, P32082, Q9Z2A7, Q07813, P42859, P49817, P48678, P11531, P70313, Q91XR9, P35569	91	596	12504	2.99712	0.198276	0.031077	1.39276
																GO:0005654	nucleoplasm	13	11.6071	0.00117062	Q923E4, P53566, P37238, P97458, Q9WU42, P11103, Q03147, P59941, Q62388, Q9WTL8, O08785, Q00286, O08811	91	599	12504	2.98211	0.20606	0.0284315	1.45381
																GO:0005829	cytosol	12	10.7143	0.0018949	P02802, P02340, P31750, Q07813, P15208, P10639, P37238, P49817, Q91XR9, P39689, P81122, P35569	91	549	12504	3.00342	0.311782	0.0406666	2.34353
																GO:0031967	organelle envelope	11	9.82143	0.005337	P09925, Q9JLN9, P48962, Q8BGY2, Q9JIY5, P70406, Q07813, P54099, P48678, Q91XR9, P09671	91	540	12504	2.79902	0.65153	0.100054	6.47177
																GO:0031975	envelope	11	9.82143	0.00547515	P09925, Q9JLN9, P48962, Q8BGY2, Q9JIY5, P70406, Q07813, P54099, P48678, Q91XR9, P09671	91	542	12504	2.78869	0.660937	0.0936452	6.63406
																GO:0005739	mitochondrion	19	16.9643	0.00562758	P09925, Q9JLN9, P28798, P97478, P02340, P54099, P49817, P10639, P35700, O35943, P48962, Q9JIY5, P70406, Q07813, Q9D6Y7, Q91XR9, P24270, P98083, P09671	91	1322	12504	1.97483	0.671022	0.0884848	6.81282
																GO:0044454	nuclear chromosome part	5	4.46429	0.00645566	P97310, Q8BKJ9, O35144, P59941, Q9JKK8	91	103	12504	6.67022	0.720817	0.0934828	7.77845
																GO:0005667	transcription factor complex	7	6.25	0.00678847	P53566, Q03147, Q9WTL8, O08785, P97458, Q00286, O08811	91	234	12504	4.11045	0.738648	0.0913989	8.16394
																GO:0005740	mitochondrial envelope	9	8.03571	0.00707369	P09925, Q9JLN9, P48962, Q9JIY5, P70406, Q07813, P54099, Q91XR9, P09671	91	391	12504	3.16281	0.753025	0.0890172	8.49313
																GO:0000781	chromosome, telomeric region	3	2.67857	0.0072729	O35144, O70372, P59941	91	18	12504	22.9011	0.762597	0.0859544	8.72241
																GO:0043228	non-membrane-bounded organelle	24	21.4286	0.0080121	P23475, Q9Z1S0, Q8BKJ9, P97310, Q08509, Q8BSK8, O35144, P02340, P48678, P48754, P70399, P11103, Q60848, Q60668, Q6PFY9, O70372, P31750, P27641, P59941, Q62388, Q9JKK8, P11531, P70313, Q9Z321	91	1919	12504	1.71848	0.794999	0.089007	9.56857
																GO:0043232	intracellular non-membrane-bounded organelle	24	21.4286	0.0080121	P23475, Q9Z1S0, Q8BKJ9, P97310, Q08509, Q8BSK8, O35144, P02340, P48678, P48754, P70399, P11103, Q60848, Q60668, Q6PFY9, O70372, P31750, P27641, P59941, Q62388, Q9JKK8, P11531, P70313, Q9Z321	91	1919	12504	1.71848	0.794999	0.089007	9.56857
																GO:0000228	nuclear chromosome	5	4.46429	0.0112534	P97310, Q8BKJ9, O35144, P59941, Q9JKK8	91	121	12504	5.67796	0.892416	0.116497	13.1943
																GO:0031966	mitochondrial membrane	8	7.14286	0.0167214	P09925, Q9JLN9, P48962, P70406, Q07813, P54099, Q91XR9, P09671	91	368	12504	2.9871	0.963918	0.160409	19.0092
																GO:0019866	organelle inner membrane	7	6.25	0.0249292	P09925, P48962, P70406, P54099, P48678, Q91XR9, P09671	91	312	12504	3.08284	0.99308	0.220159	27.0677
																GO:0044451	nucleoplasm part	9	8.03571	0.0312052	P53566, Q03147, Q9WTL8, P37238, O08785, P97458, Q00286, Q9WU42, O08811	91	513	12504	2.41064	0.998061	0.257253	32.7245
																GO:0005625	soluble fraction	4	3.57143	0.0344752	Q07813, P42859, P70313, Q91XR9	91	99	12504	5.55178	0.999004	0.269595	35.5092
																GO:0044429	mitochondrial part	9	8.03571	0.0347474	P09925, Q9JLN9, P48962, Q9JIY5, P70406, Q07813, P54099, Q91XR9, P09671	91	524	12504	2.36004	0.999058	0.261336	35.7361
																GO:0005626	insoluble fraction	9	8.03571	0.036101	Q80W54, Q8BSK8, Q08509, P32082, Q9Z2A7, P49817, P48678, P11531, P35569	91	528	12504	2.34216	0.999285	0.260522	36.8538
																GO:0000793	condensed chromosome	4	3.57143	0.0418924	Q9Z1S0, P48754, P70399, Q9Z321	91	107	12504	5.1367	0.999782	0.286253	41.4369
															S. cerevisiae	GO:0044429	mitochondrial part	120	15.0188	6.23976e-10	P40015, P40961, P18239, P39006, P18238, P19516, Q07500, Q02771, P53257, P08417, P04803, P00830, P39112, P16387, P18900, P50085, P53259, P17505, P28241, P22354, P07170, Q03976, P40491, P39925, P11325, P32580, Q08058, Q06563, P53140, P06182, P32368, P35996, P40360, P20967, P40033, P09624, P40556, Q02950, P40215, P32191, P49017, P53881, P25348, P36163, P21954, P36017, P53266, P32606, P15424, P81450,…	628	519	4595	1.69176	2.67686e-07	2.67686e-07	8.79187e-07
															n=824	GO:0005743	mitochondrial inner membrane	57	7.13392	7.27744e-07	P40961, P38330, P18239, P08468, P18238, P39006, Q00873, P40202, P19516, Q12482, Q02771, P53257, P00830, P27680, P07143, P32340, P18900, P14066, P50085, P38228, P32344, P53259, P37267, P41735, P39925, P00128, P08067, P35200, Q08058, P38909, P53140, Q06563, P05626, P06182, P32522, P08525, P40556, P32795, P23641, P23500, Q12039, P32191, P38300, P32839, P25348, P36163, Q03829, P53266, Q01926, P07256,…	628	217	4595	1.92195	0.000312153	0.000156089	0.00102539
																GO:0005739	mitochondrion	198	24.781	1.67896e-06	P47134, P06782, P32493, P00830, P16387, P32874, P18900, P47127, P17505, P40495, Q03976, P40491, Q04311, P11325, Q08058, Q06563, P12753, P06182, P32368, P35996, P40360, P20967, Q08484, P26793, P31376, P47007, Q02950, Q03557, P40215, P36163, P21954, P33893, P32606, P81450, P47158, P15202, P10663, P38330, P10662, P40202, P53937, P53070, Q02608, P27680, P07143, P14066, P53166, P48526, P00890, P08679,…	628	1094	4595	1.32426	0.000720015	0.000240063	0.00236564
																GO:0015934	large ribosomal subunit	37	4.63079	1.87551e-06	P10664, P35996, P31334, P04650, P87262, P10622, P02400, P36528, P41805, P05739, P51402, Q12690, P46990, Q12672, P51401, P41056, P36521, P05738, P05737, P36525, P29453, P53881, P22354, P40525, P25348, P40212, P49166, P05318, Q02326, P36517, P05319, Q02753, P05749, P05747, P0C2H8, P36533, P38344	628	120	4595	2.25604	0.000804269	0.000201128	0.00264257
																GO:0005759	mitochondrial matrix	53	6.63329	2.00974e-06	P15202, P10663, P10662, P08468, Q07540, P19516, P32860, P53937, P32445, P08417, Q02608, P04803, P39112, P16387, P32340, P14066, P48526, P17505, P00890, P28241, P22354, Q03976, P40491, P11325, P46367, P32580, P12695, P36533, Q01802, P00447, P35996, P13433, P40360, P20967, P31334, P36775, P40033, P09624, P36528, Q02950, P36521, P36525, Q12039, P49017, P53881, P25348, P21954, P36517, P38071, P15424,…	628	202	4595	1.91978	0.000861809	0.000172421	0.0028317
																GO:0031980	mitochondrial lumen	53	6.63329	2.00974e-06	P15202, P10663, P10662, P08468, Q07540, P19516, P32860, P53937, P32445, P08417, Q02608, P04803, P39112, P16387, P32340, P14066, P48526, P17505, P00890, P28241, P22354, Q03976, P40491, P11325, P46367, P32580, P12695, P36533, Q01802, P00447, P35996, P13433, P40360, P20967, P31334, P36775, P40033, P09624, P36528, Q02950, P36521, P36525, Q12039, P49017, P53881, P25348, P21954, P36517, P38071, P15424,…	628	202	4595	1.91978	0.000861809	0.000172421	0.0028317
																GO:0033279	ribosomal subunit	53	6.63329	3.23639e-06	P10664, P10663, P39939, P10662, P04650, P23248, P10622, P53937, Q02608, P05739, Q12672, P46990, P51402, P51401, P05738, P46654, P05737, P22354, Q03976, P05318, P05319, P0C2H8, P36533, P02407, P35997, P35996, P31334, P87262, P02400, P40033, P26786, P36528, P41805, Q12690, P41056, Q02950, P36521, P36525, Q3E754, P29453, P53881, P38711, P40525, P25348, P40212, P49166, Q02326, P36517, Q02753, P05749,…	628	205	4595	1.89168	0.00138745	0.000231375	0.00456
																GO:0019866	organelle inner membrane	57	7.13392	3.41863e-06	P40961, P38330, P18239, P08468, P18238, P39006, Q00873, P40202, P19516, Q12482, Q02771, P53257, P00830, P27680, P07143, P32340, P18900, P14066, P50085, P38228, P32344, P53259, P37267, P41735, P39925, P00128, P08067, P35200, Q08058, P38909, P53140, Q06563, P05626, P06182, P32522, P08525, P40556, P32795, P23641, P23500, Q12039, P32191, P38300, P32839, P25348, P36163, Q03829, P53266, Q01926, P07256,…	628	227	4595	1.83728	0.00146552	0.000209492	0.00481677
																GO:0022625	cytosolic large ribosomal subunit	27	3.37922	6.27773e-06	P10664, P04650, P87262, P02400, P10622, P41805, Q12672, P51402, Q12690, P46990, P05739, P51401, P41056, P05738, P05737, P29453, P40525, P40212, P49166, P05318, Q02326, P05319, Q02753, P05749, P05747, P0C2H8, P38344	628	78	4595	2.53277	0.00268953	0.000336588	0.008845
																GO:0031090	organelle membrane	134	16.771	1.07509e-05	Q04272, P40340, P40015, Q12010, P40961, P18239, P38270, P39006, P18238, P06105, Q00776, P19516, P35056, Q02771, P42836, P53257, P42837, P13586, Q07824, P00830, Q08109, Q99220, P18900, P50085, P38739, P36095, Q12241, P53259, P47142, P32912, P39702, Q06263, P36000, P39925, Q08058, Q02969, Q06563, P53140, P50076, Q00582, P06182, P32368, P32366, P17255, Q12255, P38298, P32800, P40367, P32563, P38959,…	628	701	4595	1.39866	0.00460154	0.000512331	0.015147
																GO:0005840	ribosome	70	8.76095	2.42164e-05	P10664, P10663, P39939, P10081, P43616, P10662, P04650, P23248, P10622, P19516, P53937, P39936, P39935, Q02608, P51402, Q12672, P05739, P46990, P51401, Q12532, P05738, P14066, P46654, P05737, Q08971, P22354, Q03976, P05318, Q04781, P05319, P0C2H8, P36533, Q02875, P02407, P35997, P35996, P31334, P87262, P15442, P02400, P35691, P40033, P26786, P36528, P36168, P41805, Q12690, P41056, Q02950, P36521,…	628	316	4595	1.62083	0.0103352	0.00103836	0.0341156
																GO:0000407	pre-autophagosomal structure	12	1.50188	2.69468e-05	Q06410, Q12142, P43601, Q03818, Q12380, P38862, P38270, P53104, P22543, P53855, P38182, Q12092	628	21	4595	4.18107	0.0114938	0.00105039	0.0379615
																GO:0005740	mitochondrial envelope	74	9.26158	3.85998e-05	P40961, P40015, P38330, P18239, P39006, P18238, P08468, Q00873, P40202, P19516, Q12482, Q07500, Q02771, P53257, P00830, P27680, P18900, P32340, P07143, P14066, P50085, P38228, P32344, P53259, P37267, P16547, P36135, P41735, P07170, P54861, P39925, P00128, P08067, P35200, Q08058, P38909, Q06563, P53140, P05626, P06182, P38825, P32368, P32522, P00445, P38824, P08525, P40515, P00044, P40556, P32795,…	628	344	4595	1.57398	0.0164233	0.00137902	0.0543736
																GO:0005829	cytosol	86	10.7635	6.58202e-05	P10664, P39939, Q05919, Q12380, P53599, P38270, P48363, Q08826, P04650, P14743, P23248, P11076, P10622, P40202, P33760, P18494, P35056, P06169, P52910, P08417, P51402, P46990, Q12672, P05739, P51401, P04807, P05738, P46654, P38182, P05737, P48563, P37262, P43601, P07170, P41939, Q03407, Q92331, P05318, P23202, P05319, P22217, P36040, P17709, P0C2H8, P23542, P02407, Q12461, P00445, P35997, P38293,…	628	422	4595	1.49112	0.0278428	0.00216978	0.0927011
																GO:0022626	cytosolic ribosome	38	4.75594	7.6874e-05	P02407, P10664, P35997, P39939, P04650, P87262, P15442, P23248, P10622, P02400, P26786, P41805, P05739, Q12672, P51402, Q12690, P46990, P51401, P41056, P05738, P46654, P05737, Q3E754, P29453, P07347, P38711, P40525, P40212, P49166, P05318, Q02326, P05319, Q02753, P05749, P05747, P0C2H8, P39730, P38344	628	145	4595	1.91753	0.0324423	0.00235296	0.108261
																GO:0005774	vacuolar membrane	34	4.25532	7.75556e-05	P17255, P32366, P32867, Q12010, Q12255, P38270, P32563, P14772, P38959, P47104, P42836, P42837, P42951, P39968, Q07824, P35169, P38182, Q02887, Q12241, P43601, P32912, P39702, P25591, Q06651, Q08474, P22543, P18962, Q03897, Q12473, P16140, Q12200, P11792, P47082, Q00582	628	124	4595	2.00624	0.0327252	0.00221572	0.109221
																GO:0044437	vacuolar part	35	4.38048	0.000104359	P17255, P32366, P32867, Q12010, Q12255, P38270, P32563, P14772, P38959, P42836, P47104, P42837, P42951, P39968, Q07824, P35169, P38182, Q02887, Q12241, P43601, P32912, P39702, P25591, Q06651, Q08474, P22543, P18962, Q03897, Q12473, P16140, Q12200, P25641, P11792, P47082, Q00582	628	131	4595	1.95489	0.043785	0.00279437	0.146943
																GO:0005773	vacuole	54	6.75845	0.000116535	Q04272, P32867, Q12010, Q12380, P38270, P37302, P06782, P47032, P42836, P42837, P39968, Q07824, P40003, P38182, Q12241, P48562, P39702, P43601, P32912, Q12331, P47040, Q12473, P32578, P48016, P38750, Q03446, P22217, P11792, P47082, Q00582, P17255, P32366, Q12255, P27614, P36172, P32563, P14772, P38959, P47104, P42951, Q03818, P35169, Q02887, P25591, Q08474, Q06651, P22543, P18962, Q03897, P16140,…	628	237	4595	1.66714	0.0487673	0.00293665	0.164074
																GO:0031966	mitochondrial membrane	67	8.38548	0.000126818	P40961, P40015, P38330, P18239, P18238, P39006, P08468, Q00873, P40202, P19516, Q12482, Q02771, P53257, P00830, P27680, P18900, P07143, P32340, P14066, P50085, P38228, P32344, P53259, P37267, P16547, P36135, P41735, P54861, P39925, P00128, P08067, P35200, Q08058, P38909, Q06563, P53140, P05626, P06182, P38825, P32368, P32522, P08525, P40515, P40556, P32795, P23641, P23500, Q12039, P32191, P38300,…	628	314	4595	1.56124	0.0529546	0.00301812	0.178539
																GO:0005720	nuclear heterochromatin	6	0.750939	0.000248327	P06701, P32807, P06700, P38766, Q04437, P11978	628	6	4595	7.31688	0.101066	0.00559196	0.349326
																GO:0031933	telomeric heterochromatin	6	0.750939	0.000248327	P06701, P32807, P06700, P38766, Q04437, P11978	628	6	4595	7.31688	0.101066	0.00559196	0.349326
																GO:0005724	nuclear telomeric heterochromatin	6	0.750939	0.000248327	P06701, P32807, P06700, P38766, Q04437, P11978	628	6	4595	7.31688	0.101066	0.00559196	0.349326
																GO:0000784	nuclear chromosome, telomeric region	11	1.37672	0.00098599	P06701, P32807, P06700, Q04003, P32914, P38766, Q04437, P32797, P29539, P11978, P38859	628	25	4595	3.21943	0.345051	0.0209376	1.38034
																GO:0000322	storage vacuole	41	5.13141	0.00102802	P17255, P32366, P32867, Q12010, Q12255, P37302, P38270, P06782, P27614, P32563, P47032, P14772, P38959, P42836, P42837, P42951, P39968, Q02887, Q12241, P48562, P43601, P32912, P39702, Q06651, P47040, Q12331, P22543, P18962, P32578, Q03897, Q12473, P16140, P48016, P38750, Q12200, Q03446, P22217, P11792, P32939, P47082, Q00582	628	181	4595	1.65741	0.356767	0.0207926	1.43879
																GO:0000323	lytic vacuole	41	5.13141	0.00102802	P17255, P32366, P32867, Q12010, Q12255, P37302, P38270, P06782, P27614, P32563, P47032, P14772, P38959, P42836, P42837, P42951, P39968, Q02887, Q12241, P48562, P43601, P32912, P39702, Q06651, P47040, Q12331, P22543, P18962, P32578, Q03897, Q12473, P16140, P48016, P38750, Q12200, Q03446, P22217, P11792, P32939, P47082, Q00582	628	181	4595	1.65741	0.356767	0.0207926	1.43879
																GO:0000324	fungal-type vacuole	41	5.13141	0.00102802	P17255, P32366, P32867, Q12010, Q12255, P37302, P38270, P06782, P27614, P32563, P47032, P14772, P38959, P42836, P42837, P42951, P39968, Q02887, Q12241, P48562, P43601, P32912, P39702, Q06651, P47040, Q12331, P22543, P18962, P32578, Q03897, Q12473, P16140, P48016, P38750, Q12200, Q03446, P22217, P11792, P32939, P47082, Q00582	628	181	4595	1.65741	0.356767	0.0207926	1.43879
																GO:0000329	fungal-type vacuole membrane	24	3.00375	0.00121773	P17255, P32366, P32912, P43601, Q12010, P32867, P38270, Q06651, P22543, P18962, Q03897, P16140, Q12200, P32563, P14772, P38959, P42836, P42837, P42951, P39968, P11792, Q02887, P47082, Q00582	628	88	4595	1.99551	0.407097	0.0234801	1.70218
																GO:0031975	envelope	86	10.7635	0.00268246	P40015, P40961, P38330, P18239, P39006, P18238, P08468, P06782, Q00873, P50111, P40202, Q12482, P19516, Q07500, P47032, Q02771, P53257, P00830, Q04175, P38181, P27680, P18900, P32340, P07143, P14066, P50085, P38228, P32344, P33418, P53259, P06701, Q02647, P37267, P16547, P36135, P41735, P07170, P54861, P39925, P00128, P08067, P35200, Q08058, P38909, Q06563, P53140, P05626, P40958, P06182, P38825,…	628	471	4595	1.33599	0.684098	0.0488666	3.71396
																GO:0031967	organelle envelope	86	10.7635	0.00268246	P40015, P40961, P38330, P18239, P39006, P18238, P08468, P06782, Q00873, P50111, P40202, Q12482, P19516, Q07500, P47032, Q02771, P53257, P00830, Q04175, P38181, P27680, P18900, P32340, P07143, P14066, P50085, P38228, P32344, P33418, P53259, P06701, Q02647, P37267, P16547, P36135, P41735, P07170, P54861, P39925, P00128, P08067, P35200, Q08058, P38909, Q06563, P53140, P05626, P40958, P06182, P38825,…	628	471	4595	1.33599	0.684098	0.0488666	3.71396
																GO:0044445	cytosolic part	41	5.13141	0.00269028	P02407, P10664, P35997, P39939, Q05919, P38270, P48363, P04650, P87262, P23248, P10622, P02400, P26786, P41805, P05739, Q12690, P46990, P51402, Q12672, P51401, P41056, P05738, P46654, P05737, Q3E754, P29453, P22543, P38711, P40525, P40212, P05318, P49166, Q02948, Q02326, P05319, Q02753, P05749, P05747, P0C2H8, P39730, P38344	628	190	4595	1.57891	0.685158	0.0470125	3.7246
																GO:0000785	chromatin	30	3.75469	0.00424141	P38255, P53147, Q04437, P35189, P53853, P32561, P31376, P36124, Q04195, P32807, P50947, P38429, P53685, P40473, P11978, P38852, P38326, P53973, P14737, P06701, P32657, P06700, P32914, P38262, P40505, Q04003, P11792, P38766, P39001, Q06629	628	130	4595	1.68851	0.838529	0.0703409	5.81307
																GO:0005768	endosome	30	3.75469	0.00424141	Q04272, Q05919, P40343, Q08826, P38959, P38753, P35169, Q02887, P48563, P36095, Q04053, P39010, P47142, P43601, P32912, P39702, P32854, Q06651, Q06263, P22543, P32571, P39926, P32790, Q92331, P69771, Q02948, P40509, P36017, P25641, Q00582	628	130	4595	1.68851	0.838529	0.0703409	5.81307
																GO:0000792	heterochromatin	7	0.876095	0.00715117	P06701, P32807, P06700, P32914, P38766, Q04437, P11978	628	14	4595	3.65844	0.953989	0.111676	9.61777
																GO:0043232	intracellular non-membrane-bounded organelle	179	22.403	0.00721531	P47134, P39939, P10081, Q04629, P23248, P10622, Q12341, P19516, P39936, P39935, P06778, P53974, P05739, P16387, Q12532, P05738, O13329, P46654, P05737, P53973, P48562, P06701, Q02647, P06700, P32914, P24869, P39706, P22354, Q03976, P53250, P32479, P38262, P40494, P32790, Q04781, P17119, P38696, Q02875, P40958, P33201, P12753, P53147, P35997, P35996, P20967, Q04437, P15442, P41697, P36224, Q01560,…	628	1120	4595	1.16939	0.955247	0.108686	9.7
																GO:0043228	non-membrane-bounded organelle	179	22.403	0.00721531	P47134, P39939, P10081, Q04629, P23248, P10622, Q12341, P19516, P39936, P39935, P06778, P53974, P05739, P16387, Q12532, P05738, O13329, P46654, P05737, P53973, P48562, P06701, Q02647, P06700, P32914, P24869, P39706, P22354, Q03976, P53250, P32479, P38262, P40494, P32790, Q04781, P17119, P38696, Q02875, P40958, P33201, P12753, P53147, P35997, P35996, P20967, Q04437, P15442, P41697, P36224, Q01560,…	628	1120	4595	1.16939	0.955247	0.108686	9.7
																GO:0042645	mitochondrial nucleoid	9	1.12641	0.00854234	P32445, P46367, P13433, P20967, P16387, P28834, P21954, P07251, P09624	628	23	4595	2.86313	0.974787	0.123171	11.3859
																GO:0009295	nucleoid	9	1.12641	0.00854234	P32445, P46367, P13433, P20967, P16387, P28834, P21954, P07251, P09624	628	23	4595	2.86313	0.974787	0.123171	11.3859
																GO:0005952	cAMP-dependent protein kinase complex	4	0.500626	0.0090892	P05986, P07278, P06244, P06245	628	4	4595	7.31688	0.980101	0.126347	12.0721
																GO:0070210	Rpd3L-Expanded complex	8	1.00125	0.00970273	P38255, P50947, P38429, P39001, P38262, P40505, P32561, P36124	628	19	4595	3.08079	0.984744	0.130143	12.8361
																GO:0000118	histone deacetylase complex	11	1.37672	0.0100761	P38255, P50947, P38429, P53685, P39001, P38262, P40505, P32561, P53973, P36124, Q06629	628	33	4595	2.43896	0.987023	0.130771	13.298
																GO:0005624	membrane fraction	41	5.13141	0.0113764	P10081, P32867, P38270, P37291, Q12284, P36148, P53752, P25356, P33760, Q02201, P36091, Q12142, P40559, Q03818, P53049, P38225, P38954, P35169, P38739, P22146, P38248, P22202, P41832, P00330, P01120, P10823, P39702, Q12271, P49573, Q06263, P38009, P25349, P32571, P39926, Q02948, P17709, P38695, P05694, P34730, P38316, P29311	628	206	4595	1.45627	0.992616	0.142204	14.8889
																GO:0005626	insoluble fraction	41	5.13141	0.0113764	P10081, P32867, P38270, P37291, Q12284, P36148, P53752, P25356, P33760, Q02201, P36091, Q12142, P40559, Q03818, P53049, P38225, P38954, P35169, P38739, P22146, P38248, P22202, P41832, P00330, P01120, P10823, P39702, Q12271, P49573, Q06263, P38009, P25349, P32571, P39926, Q02948, P17709, P38695, P05694, P34730, P38316, P29311	628	206	4595	1.45627	0.992616	0.142204	14.8889
																GO:0000267	cell fraction	46	5.7572	0.014052	Q12461, P10081, P32867, P38270, P37291, Q12284, P36148, P53752, P25356, P33760, Q02201, P36091, Q12142, P40559, Q03818, P53049, P38225, P38954, P35169, P38739, P50263, P22146, P38248, P22202, P41832, P00330, P01120, P10823, P39702, Q12271, P49573, Q06263, P39708, P38009, P25349, P32571, P39926, P04173, Q02948, P23202, P17709, P38695, P05694, P34730, P38316, P29311	628	240	4595	1.4024	0.997691	0.168041	18.0776
																GO:0015629	actin cytoskeleton	21	2.62829	0.0148542	P43603, P41832, Q12271, Q04629, P15891, P37370, P41697, P53250, P36224, P40494, P32790, P53974, Q08873, P33420, P40559, P32599, P17536, P38696, P32793, P25343, P48562	628	89	4595	1.72645	0.998372	0.172073	19.0118
																GO:0044440	endosomal part	11	1.37672	0.0155227	P47142, Q04272, P38959, P69771, P39702, P40343, P38753, Q06263, P35169, P36095, Q00582	628	35	4595	2.29959	0.998783	0.174492	19.7828
																GO:0005761	mitochondrial ribosome	19	2.37797	0.0155316	P10663, P35996, P10662, P31334, P53881, P25348, P22354, Q03976, P40033, P19516, P53937, P36528, P36517, Q02608, Q02950, P36521, P14066, P36533, P36525	628	78	4595	1.78232	0.998788	0.170172	19.7929
																GO:0000313	organellar ribosome	19	2.37797	0.0155316	P10663, P35996, P10662, P31334, P53881, P25348, P22354, Q03976, P40033, P19516, P53937, P36528, P36517, Q02608, Q02950, P36521, P14066, P36533, P36525	628	78	4595	1.78232	0.998788	0.170172	19.7929
																GO:0019898	extrinsic to membrane	40	5.00626	0.0158426	Q04272, P32366, P32522, P40340, Q05919, Q12380, P38270, P06782, P53104, P53855, P35056, Q02201, P47104, P42837, P42951, P26570, P27680, P14066, P35169, P38182, P48563, P36095, P47142, Q12039, Q12451, P43601, Q08474, Q06651, Q06263, P22543, P36135, P32571, Q03897, Q02948, P69771, P22217, P35200, P38909, Q06628, P53140	628	204	4595	1.43468	0.998941	0.169028	20.1492
																GO:0030863	cortical cytoskeleton	17	2.12766	0.0159024	P41832, P43603, Q12271, Q04629, P15891, P37370, P41697, P53250, P40494, P32790, Q08873, P53974, P40559, P32599, P32793, P25343, P48562	628	67	4595	1.85652	0.998969	0.165541	20.2175
																GO:0030864	cortical actin cytoskeleton	17	2.12766	0.0159024	P41832, P43603, Q12271, Q04629, P15891, P37370, P41697, P53250, P40494, P32790, Q08873, P53974, P40559, P32599, P32793, P25343, P48562	628	67	4595	1.85652	0.998969	0.165541	20.2175
																GO:0031588	AMP-activated protein kinase complex	4	0.500626	0.0204243	P34164, P06782, P12904, P32578	628	5	4595	5.8535	0.999857	0.203074	25.2304
																GO:0005942	phosphoinositide 3-kinase complex	4	0.500626	0.0204243	Q02948, Q05919, P38270, P22543	628	5	4595	5.8535	0.999857	0.203074	25.2304
																GO:0000123	histone acetyltransferase complex	13	1.62703	0.0208355	P50102, Q04003, P32657, P32608, P25554, P35189, Q03330, Q02336, P38915, P39984, P53165, Q12341, P34218	628	47	4595	2.02382	0.999881	0.202139	25.6714
																GO:0042579	microbody	16	2.0025	0.0226511	P23542, P15202, Q02647, P53184, P08679, P53112, Q02207, P32573, P40515, P32800, P54861, P33760, P35056, Q02969, P38225, P53982	628	64	4595	1.82922	0.999946	0.213162	27.59
																GO:0005777	peroxisome	16	2.0025	0.0226511	P23542, P15202, Q02647, P53184, P08679, P53112, Q02207, P32573, P40515, P32800, P54861, P33760, P35056, Q02969, P38225, P53982	628	64	4595	1.82922	0.999946	0.213162	27.59
																GO:0000790	nuclear chromatin	24	3.00375	0.0266504	P53147, P38255, P06701, P06700, Q04437, P35189, P38262, P32561, P40505, P31376, P36124, Q04195, P32807, Q04003, P50947, P38429, P38766, P53685, P40473, P39001, P11978, P38326, P53973, Q06629	628	112	4595	1.5679	0.999991	0.241117	31.6549
																GO:0000781	chromosome, telomeric region	13	1.62703	0.0285197	P06701, P32807, P06700, Q04003, P32914, P39706, P38766, Q04437, P32797, P29539, P38123, P11978, P38859	628	49	4595	1.94121	0.999996	0.25074	33.4812
																GO:0070461	SAGA-type complex	8	1.00125	0.0290115	P50102, P32657, P32608, P25554, Q03330, Q02336, P38915, P53165	628	23	4595	2.545	0.999997	0.249523	33.9542
																GO:0033698	Rpd3L complex	6	0.750939	0.032309	P38255, P50947, P38429, P39001, P40505, P32561	628	14	4595	3.13581	0.999999	0.268822	37.0451
																GO:0030479	actin cortical patch	14	1.75219	0.0349976	P43603, Q12271, Q04629, P15891, P37370, P53250, P40494, P32790, Q08873, P53974, P32599, P40559, P32793, P25343	628	56	4595	1.82922	1	0.282684	39.4654
																GO:0005750	mitochondrial respiratory chain complex III	5	0.625782	0.0365699	P00128, P08067, P07256, P08525, P07143	628	10	4595	3.65844	1	0.288268	40.8404
																GO:0045275	respiratory chain complex III	5	0.625782	0.0365699	P00128, P08067, P07256, P08525, P07143	628	10	4595	3.65844	1	0.288268	40.8404
																GO:0000782	telomere cap complex	5	0.625782	0.0365699	P06701, P06700, P32797, P29539, P11978	628	10	4595	3.65844	1	0.288268	40.8404
																GO:0000783	nuclear telomere cap complex	5	0.625782	0.0365699	P06701, P06700, P32797, P29539, P11978	628	10	4595	3.65844	1	0.288268	40.8404
																GO:0031974	membrane-enclosed lumen	130	16.2703	0.0415712	P06782, Q12341, P19516, Q07500, P08417, P04803, P39112, P16387, Q99220, O13329, P33418, P53973, P06701, P17505, P06700, P32914, P28241, P39706, P32573, P39073, P22354, P07170, Q03976, P38262, P40491, P32474, P11325, P32580, Q12321, P33201, P06182, P35996, P40360, P20967, Q01560, P40033, P32561, P09624, P26786, P25554, Q02336, P20447, Q02950, P38337, P40215, P50102, P35187, P53881, P49017, P25348,…	628	827	4595	1.15017	1	0.315787	45.0235
																GO:0033178	proton-transporting two-sector ATPase complex, catalytic domain	6	0.750939	0.0431799	P17255, P00830, P38077, P07251, P16140, P32563	628	15	4595	2.92675	1	0.320535	46.3095
																GO:0016469	proton-transporting two-sector ATPase complex	10	1.25156	0.0480898	P47104, P32366, P17255, P00830, P81450, P38077, P07251, P16140, P32563, P05626	628	36	4595	2.03247	1	0.344831	50.0638
