# Supplementary material for: Wide‐scale comparative analysis of longevity genes and interventions
Source: Aging Cell. 2017 Aug 24;16(6):1267–75. doi: 10.1111/acel.12659 (PMC5676071; doi:10.1111/acel.12659)
Supplement: Supplementary file 4 — Table S3 List of proteins under different evolutionary conservation criteria. [file ACEL-16-1267-s004.xlsx]

## Sheet: S. cerevisiae
Suppl. Table 3. List of proteins under different evolutionary conservation criteria
Model species:		S. cerevisiae
Listed are Uniprot ID numbers only. Conservation is defined as the presence of an ortholog according to InParanoid (see Methods)
All genes	LAGs	Genes conserved at least across 12 phylums	LAGs conserved across at least 12 phylums	Genes conserved across all 14 phylums	LAGs conserved across all 14 phylums	Genes conserved only in Ascomycota	LAGs conserved only in Ascomycota	Genes conserved only in Fungi	LAGs conserved only in Fungi
P30619	Q07959	P30619	P21182	P25374	P32914	P39975	P40308	P39972	P25370
P39972	P25370	P25374	P32914	P53845	P32939	P17123	P38966	P39973	P40308
P39973	Q06563	Q06567	P38615	P32914	P10664	P17122	Q03233	P39971	P38969
P39970	P18494	P53845	P38962	P32916	Q08484	Q07747	Q04608	P39977	P38966
P39971	P21182	P21182	P39702	P04385	P32563	Q00246	P36135	P39974	Q03233
P39976	Q08747	P32263	P27680	Q12309	P09201	P38374	Q12167	P39975	P08525
P39977	P32914	P32914	P32939	P40165	P14242	Q08743	Q06629	P39978	Q04608
P39974	P32912	P32916	P10664	P40160	P25847	P32917	P39723	P17123	P36135
P39975	Q04437	P32911	Q08484	P38968	P02407	Q04438	Q04847	P17122	Q12167
P39978	P04387	Q04430	P11412	P15180	P0CG63	Q04431	P13365	P25370	P10662
P39979	P25376	P04385	P15274	Q99216	P0CX36	Q04433	Q04003	Q07747	Q06629
Q07959	Q02875	Q12309	P32563	P36132	P19516	Q06568	Q07879	Q07746	Q06628
P25379	P23542	P53040	P40487	P39954	Q02908	P32786	Q12140	Q07967	P39723
P25378	P40308	P40165	P09201	Q07729	P26793	Q02872	Q06644	Q00246	Q04847
P17121	P33734	P40164	P53942	P32910	P08417	P40169	P35190	Q00245	P13365
P25374	P38969	P40160	P14242	P29469	P16387	P40168	P47134	Q08748	P40467
P17123	P38966	P40302	P00128	P24482	Q06706	P40308	P43637	P38374	Q04003
P17122	P38615	P38968	Q06406	P00549	P05318	P38966	P43638	Q08743	Q07879
P25371	P38962	P38615	Q03161	P32939	P40350	P38616	P40102	Q08741	P38824
P25370	Q03233	P38962	P06782	P40857	P49017	P38960	P38909	P32917	Q12140
P25373	Q12511	P38961	Q03834	P12754	P15019	P48559	Q12129	P32913	Q06644
P25372	P39708	P15180	P34227	P10664	P38344	Q03180	P38270	Q04438	P32566
Q03048	P39702	Q12267	P25847	Q08484	P10659	P33550	P11978	Q04431	P0CX53
Q03049	P39706	P48558	P38862	P38237	Q00776	Q03233	Q06667	Q04433	P35190
Q06567	P20134	P16522	P36528	P39727	P41948	Q06604	Q06665	Q04434	P47134
Q06563	P08525	P39702	P40525	P39729	P21954	Q03231	P00330	Q04436	P43637
Q00539	P42951	Q08179	P32839	Q04660	P00890	Q03236	P54007	P04386	P43638
Q07748	Q04608	P20133	Q04179	Q12377	P20967	Q3E7B0	P38255	Q08560	P40102
Q07747	P28834	P08524	P12695	Q08220	P69771	Q3E7B2	Q03818	Q08293	P40101
Q07746	Q02608	Q99210	P53909	P47117	P47142	Q12513	P40508	P25377	P33754
Q07967	Q12350	Q99216	P04786	P47119	P32324	Q12516	P40505	P09007	P38909
Q00246	P36135	P15436	P02407	P53743	P32829	P39705	P36224	P04039	Q12129
Q00245	P25356	Q12354	P02400	P53742	P80210	Q08176	Q12734	Q06568	Q06409
P40422	P27680	Q08746	Q02256	P07991	P33201	Q01589	P51402	P32786	P38270
P53845	P32939	P89105	P0CG63	P38820	P36000	P08521	P31376	Q02872	P11978
P48566	Q12167	P36132	P0CX36	P38920	P32860	P42950	Q05040	Q00816	Q06667
P18494	P12753	P39954	P0CX32	P53318	P0CX24	Q04608	P07253	Q8TGR0	Q06665
P18496	P10664	P20485	P0CX38	P38219	P0CX26	Q04601	Q06109	Q8TGR1	P00330
Q03441	P10663	P32915	P40958	P32563	P18900	Q12359	O13577	Q8TGR2	Q12331
Q08748	P10662	Q07729	P07251	P53088	P22543	Q02606	Q03898	Q8TGR3	P54007
P38374	Q08484	P02293	P19516	P0CX50	P32191	Q08749	P29539	Q8TGR4	P54114
P21182	Q06629	P32910	P22516	P0CX52	P0CX42	Q9ZZW7	P43586	Q8TGR6	P38255
Q08747	Q06628	P29469	Q02908	P34247	P07170	P50091	Q06058	Q8TGR7	Q03818
Q08745	P38236	P29468	P14743	Q08723	P0CX85	P36131	Q08553	P40169	P53049
Q08742	P38230	Q04458	P08458	P09201	P0CX83	P36135	P53166	P40168	P19807
Q08743	P39723	P24482	Q02046	P09064	Q02647	P36134	Q02969	P40166	Q12351
Q08741	Q04847	P53722	P07278	P53941	Q02642	P36139	P38300	P40161	P36017
P32263	P04173	P53720	P13586	P14242		P36138	P46944	P40163	P40508
P32914	Q12084	P00549	P32447	P30822		P25355	P53140	P40162	P40505
P32917	Q05533	P27680	P26793	P36051		P25354	P25591	P40308	Q03785
P32916	P11412	P32939	P05747	P33750		P25359	P38953	P38969	P53246
P32911	P25338	Q05498	P05749	P38903		P40449	P38321	P38966	P36224
P32266	P13365	P38805	Q04272	P06787		P40442	P53879	P38616	P0CX41
P32913	P40467	P38806	Q02948	P32502		P29467	P35206	P38960	Q12734
P32912	P38009	P40857	P36095	P34760		P53725	P35208	P48559	P32660
Q04438	Q08702	Q12165	P08417	P10363		P53724	P36168	Q03180	P41697
Q04439	P47116	P12754	P0CX54	P25293		P43497	P36141	P33550	P51402
Q04430	Q04003	P10664	P0CX56	P33299		Q08561	P25361	Q03187	P31376
Q04431	Q07879	Q08484	P16387	P18414		P06843	P32903	Q03186	P32874
Q04432	P43616	P38237	Q06706	Q12697		P38803	Q03446	P41821	Q05040
Q04433	P43619	P39722	P0C2H8	P47154		Q12167	P15424	Q03233	P10870
Q04434	P38825	P39727	P07143	Q07830		Q12160	P34072	Q06604	P0CX37
Q04436	P38824	P39726	Q00582	Q01662		Q12163	Q12502	Q03231	P0CX35
Q04437	P38922	P39729	P05318	P06197		Q03430	P34250	Q03236	P0CX31
P00546	Q12142	P32891	P04046	P25847		Q03433	P38830	Q3E7B0	P07253
P04385	Q12140	P32892	Q02753	P32333		P13483	P38228	Q3E7B2	Q06109
P04387	P15274	P32899	Q12200	P32337		Q07533	Q99220	Q3E7B3	Q04053
P04386	Q06644	P43558	P52892	P36039		Q08485	Q12361	Q3E7B4	P22354
P25375	P37291	P28817	Q08058	Q12109		Q06629	Q12092	Q06608	P32606
Q08562	P37292	Q04660	Q03503	Q03103		Q06623	P40473	P19541	Q06593
Q08560	P32561	Q12377	P40350	Q06685		P39543	P47127	Q12512	P47018
Q08293	P32563	P11412	P31787	P38251		P38231	P53234	Q12513	P38157
P25377	P32566	P25337	P09624	Q12483		P39723	P40491	Q12515	P06115
P25376	P53881	P40460	P49017	P32783		P39720	P24720	Q12516	Q03957
P09007	Q01454	Q08220	P28241	P53598		Q04847	Q12321	P39564	O13577
P04037	P0CX53	Q00578	P15019	P53261		Q08157	P36024	P39567	Q03898
P04039	P40487	Q01159	P39926	P42840		Q12427	P40511	P39566	P12611
P00724	P29311	Q92317	P38344	P42842		P32893	P38248	P39563	Q03976
P00729	P35996	P47117	Q02207	P41814		P43551	P39112	P53268	P29539
Q06568	P35997	P47111	Q07540	P41819		P43553	Q03860	P39705	P43586
P32786	P09201	P47119	P28263	P36010		P43554	Q12497	Q08176	P36093
Q12309	P35190	P53743	Q12380	P40506		Q99234	P08593	Q08172	P40056
Q02872	P47134	P53742	P04803	P02407		P32768	P53278	Q01589	P38728
Q00816	P53942	Q07878	P10659	P15496		Q12379	P32797	P08521	P0CX55
Q02875	Q12224	Q04004	P38191	P0CX40		Q12372	Q06159	P08525	Q06058
Q8TGR0	P14242	P05373	P32599	P39958		Q12373	Q05934	P43534	Q08553
Q8TGR1	P43637	P32375	P48363	P34087		Q7LHD1	P32493	P43539	P53166
Q8TGR2	P43638	P32379	Q99260	P32481		Q12082	Q08438	P43538	Q05611
Q8TGR3	P00128	P32378	P53730	P38748		P25334	P53257	P42950	P25641
Q8TGR4	P32356	P07991	P39730	P0CG63		P13365	Q05919	Q99219	Q02969
P23542	Q01389	P38821	Q00776	P47037		P40465	P20840	Q04608	P48016
Q8TGR6	P40102	P38820	P41948	P53008		P40462	P14772	Q04601	P33336
Q8TGR7	P40101	P36070	Q12341	P0CX36		P40463	P40559	Q12359	P38300
Q05473	P33754	P38920	P49435	Q06819		P18634	P38750	Q12352	P46944
Q05471	P38909	P38929	P52491	P19516		P28319	Q01802	Q02606	P53140
P53047	Q12129	Q12149	P32366	P22515		Q92316	P32862	Q9ZZW1	P25591
P23900	P10622	P15274	P32368	P09950		Q04477	P07248	Q9ZZW3	P36148
P53045	Q06406	P53318	P21954	Q06103		Q04472	Q12191	Q08749	P38953
P53043	Q03161	P39525	P38959	P38174		P47115	P13902	Q9ZZW4	P38321
Q07963	Q06409	P38217	P00890	P32461		P47110	Q06340	Q9ZZW7	P12904
P19073	P38279	P38219	P20967	P43321		P47113	P47007	P22943	Q08422
P53040	P38270	P28789	P69771	Q02908		P47112	P08468	P50094	P53879
P40169	P11978	P32562	P15442	P14742		P53744	Q07084	P50095	P35206
P40168	P06782	P32563	P49957	P40093		P53747	P38717	P50091	P35208
P40165	Q06667	P32565	P47142	Q3E840		P53749	P37262	P36133	P40033
P40164	Q06665	P43577	P32324	Q07350		Q04003	P43592	P36131	P36168
P23748	P34761	P40303	P38879	P07273		Q04005	Q02950	P36135	Q06537
P40166	P41817	P53088	P38077	P26793		Q07879	Q04748	P36134	P36141
P40161	Q03834	P53224	P32657	P54964		Q04007	P38696	P36139	P38429
P40160	Q03306	P53223	P07347	P13393		P43617	Q03900	P36138	P36103
P40163	P22217	P0CX50	P38798	P47079		P43614	P25587	P25355	P25361
P40162	P00330	P0CX52	P32829	P05740		P43615	P40003	P25354	P38360
P40309	P00331	Q06096	P32795	P19735		P43611	P38634	P25350	P32903
P40308	Q12331	Q06090	P80210	P12612		P46998	P03874	P25359	Q04406
P33734	P54007	P34247	P33201	P19882		P46999	Q92325	P40448	Q03446
P40302	Q08826	P40487	P41805	P32775		P43618	Q06991	P40449	P15424
P38968	P34227	P40482	P36000	P38138		P38826	P28239	P40442	P49573
P38969	Q03330	P40481	P18239	P38132		P26755	P14064	P40440	P34072
P38966	Q12690	P35999	P53072	Q03390		P36076	P14066	P40441	P40156
P38615	P47158	Q08723	P42837	Q07896		P40693	P38337	Q3E809	Q12502
P38616	P53920	P09201	P40961	P48589		P21965	P38335	P29465	P34250
P38962	P25847	P35194	P35127	P43588		P40167	P38330	P29467	P19454
P38960	P32330	P35197	P35691	P43589		Q12143	Q06201	Q08540	Q08774
P38961	P26570	P09064	P32479	Q01852		Q12140	Q08886	Q08543	P53752
P15180	P38862	P53942	P16140	Q01855		Q06648	P39001	P53726	P53756
Q03455	P36528	P53941	P04650	P52917		Q06640	P39009	P53725	P38830
Q12267	P36521	P14242	P00830	P39986		Q06644	P16547	P53724	P38832
P48558	P38789	P43636	P32860	P29496		P37296		P53723	P38228
P48559	P54114	Q04149	P49166	P08417		P37298		P53721	P38081
Q03180	Q3E754	P30822	P0CX24	P26321		P39520		P53728	Q99220
P33550	P40525	P00128	P0CX26	P21801		P39523		P43497	Q12361
Q03187	P38255	P32353	P00447	P16387		P53317		Q08299	Q12092
Q03186	P32839	P36051	P00445	P33297		P38210		Q8TGT2	P81450
P41821	P31334	P36053	P50076	P33298		P38212		Q8TGT3	P25303
Q03233	D6W196	P33755	P18900	Q06706		Q04868		Q08561	P40473
Q06604	Q03818	P33750	P05739	P34110		Q00723		Q8TGT6	P47127
Q03231	Q12482	P38902	P38126	P53303		P32569		Q8TGT7	P32344
Q03236	Q04179	P38903	P26786	P61830		P32564		Q8TGT4	P38850
Q3E7B0	Q04178	Q3E731	P22543	P40078		P53882		Q8TGT5	Q06410
Q3E7B2	P53049	Q06406	P32191	P33339		P42223		Q8TGT8	P32578
Q3E7B3	Q04175	Q03161	P0CX42	Q12055		P53080		Q8TGT9	P22204
Q3E7B4	P53599	P38274	P0CX48	P22696		Q12318		P27466	P53234
Q06608	P46367	P06782	P34164	P20434		P53226		P06843	P40495
Q3E7B6	P53266	P06787	P53686	P20436		P53227		Q6B0Y1	P40491
Q3E7B7	P12688	P06786	P40029	Q07915		P53222		Q6B0Y6	P29366
P16522	P12695	P06785	P07170	P05318		P38967		Q6B0Y7	P24720
P19541	P50102	P32502	P0CX85	P08432		Q05518		P38804	P38915
P16521	P19807	P32501	P0CX83	Q99344		P53438		P38803	P06776
P52867	Q12672	P34760	P25637	P46943		Q06098		Q6B0Y5	Q08474
Q12510	Q12351	Q03834	Q02647	P46948		Q06091		P38809	Q12321
Q12511	P47171	P22214	Q02642	P25451		P34246		P38808	P38075
Q12512	P35843	P22213	P39006	P11745		P34240		P40323	P36024
Q12513	P53909	P22219	P32582	P18562		P40489		P40326	P38790
P30283	P06244	P15454	P32580	P31412		Q99222		P40325	P40511
Q12515	P06245	P10363	P00044	P10507		P80428		Q12167	P38248
Q12516	P38889	Q12339	P36775	P53145		P35995		Q12160	P39112
P52868	P25554	Q12330		P53323		P35190		Q12163	Q03860
P39564	P36016	P53201		P38747		P35193		Q12169	Q12497
P39567	P36017	P53206		P40010		P35198		Q03430	P08593
P39566	P04786	P25296		P40013		P47136		Q03433	P53278
P39563	Q06449	P25293		P40016		P47134		P10662	P32797
P53268	P40509	P38736		P36149		P53949		P13483	P50111
P39709	P40508	P37020		Q12463		P53947		Q07534	Q06159
P39708	P40505	P34222		P38323		P53940		Q07535	Q05934
P39703	Q03786	P34227		P15625		P43635		Q07530	P32493
P39702	Q03785	P33299		P46964		P43637		Q07533	P41806
P39705	P39101	P18414		P04456		P43638		Q08485	Q08438
P39704	P02407	Q03338		P40350		Q03981		Q06629	P53071
P39707	P02400	Q03337		P40351		P40102		Q06628	P53257
P39706	O14464	Q12692		P25043		Q02983		Q06623	P25630
Q08176	P53246	Q12697		Q04217		P38849		P39547	P32612
Q08172	Q12284	P35179		P49017		P38848		P39545	Q05919
Q08179	P38972	P47154		P35202		P16523		P39543	P20840
Q00764	P11325	Q07830		P36160		P38841		P39541	P14772
P17695	P36224	P27999		Q12018		P38844		P39549	P40559
P20133	P0CX41	Q01662		P15019		P33757		P39548	P38750
P20134	P54730	P06197		Q12012		P38909		P38234	Q01802
Q01589	Q12734	P25847		P15565		P38904		P38232	P32862
Q05809	P25087	Q01080		P38344		P38907		P38233	P0CX25
P08521	P32480	P32333		P09436		Q12129		P38231	P0CX23
P08525	P32660	P32337		P00572		Q12121		P38238	P07248
P08524	P41832	P38862		P12866		Q12124		Q07395	P38149
P43537	Q02256	P38861		P11075		Q12127		P39723	P17064
P43535	P41697	P38860		P21243		Q06408		P39720	P08638
P43534	P51401	P22007		P21242		P38272		P39725	P32633
P43539	P51402	P36528		P25627		P38273		P39728	Q12191
P43538	P31111	P36039		Q04636		P38270		Q04847	P13902
P42950	P38298	P36520		P36108		P38271		Q08157	Q06340
P42951	Q07379	P36037		P40413		P38277		Q12426	P53935
Q99219	Q04311	Q12102		P38991		P11978		Q12427	Q03829
Q99210	P31376	Q12109		P38624		P06781		Q7M4S9	P47007
Q99216	P0CG63	Q12434		P38628		Q06667		P32893	P08468
P15436	P47032	Q03103		P10659		Q06665		P43551	Q07084
Q04608	P32874	P11914		Q12522		P32504		P43553	P38717
Q04603	Q05040	P29295		P00942		Q08119		P43552	P37267
P28834	P10870	P40525		Q08162		P62651		P43554	P37262
Q04601	P23641	Q06685		P40339		Q04110		Q99234	P50263
Q04600	P0CX36	P38251		Q06631		P00330		P32768	P24276
Q02608	P0CX37	P32529		Q12508		Q12338		P32769	P43592
Q12358	P0CX35	P32839		P46969		Q12334		P32767	Q02950
Q12359	P0CX32	P32527		Q00776		P53207		P0CD97	P38739
Q12354	P0CX31	P32833		P42940		P53209		P0CD90	P17536
P22768	P0CX38	Q12487		P42943		P0CE41		Q05827	P54786
Q12352	P40958	Q12483		P41948		Q9URQ5		Q12379	P0CX43
Q12350	P07256	Q12480		P46681		Q12044		Q12370	Q04748
Q02606	P07253	Q12488		Q12499		Q12045		Q12372	P0CX47
P11433	P07251	P22276		P33307		P54007		Q12373	P38695
Q9ZZW1	Q12289	P32783		P38011		P23624		Q12374	P38696
Q9ZZW3	P19516	Q04179		P53759		P54005		Q12375	Q03900
Q08749	P22516	P53044		P21954		P54003		Q7LHD1	P25587
P47821	P09959	Q04177		Q12154		P54000		Q12082	P40003
Q9ZZW4	Q06109	P53598		Q03406		Q12048		Q12085	P38634
Q9ZZW7	P08153	P53261		Q03151		P18410		Q12088	P03874
P47822	P32462	P42840		Q00711		P18411		Q8TGR8	Q92325
Q08746	P32608	P42842		P32558		P18412		Q8TGR5	P26370
P22943	Q04053	P12695		P00890		Q06070		P25333	P46974
P89105	P22354	P50101		P20967		P47152		P25334	Q06991
P89102	P32607	P38061		P34253		P47155		P50875	Q08045
P50094	P32606	P38065		P47120		P53925		P50873	P28239
P50095	Q02908	Q06142		P53954		Q07834		P13365	P14064
P50090	P14743	O14455		P39077		Q08300		P40464	P14066
P50091	P06701	Q03654		P39079		P24719		P40465	P39931
P36133	P06700	Q03656		P39078		P36038		P40467	P38337
P36132	P38766	Q05946		P06839		Q12107		P40461	P38335
P36131	Q3E846	P05453		P53552		Q12106		P40462	P38330
P36130	Q06593	P53900		P38932		Q12108		P40463	P0CX84
P36137	Q08622	P53905		P12709		Q12433		Q03373	P0CX82
P36136	P47013	P53904		P69771		P47046		Q03370	Q02786
P36135	P47018	P53909		P38203		P38785		P18634	Q06201
P36134	P32854	P41812		P22203		Q3E752		P28319	P36172
P36139	P46654	P41810		Q12306		P40523		Q92316	Q08886
P36138	P53281	P41814		P53235		P40522		Q04477	P39001
P25357	P53285	P41819		P23639		Q06689		Q04472	P39009
P25356	Q04195	P38886		P47142		P38255		P47115	Q12251
P25355	P08458	P36015		P47143		P38257		P47114	P40360
P25354	Q99188	P36010		P53934		P32526		P47110	P16547
P25353	Q02046	P04786		Q07648		P32830		P47113
P17106	P07278	Q06338		Q07825		Q03818		P47112
P25351	P13586	Q06440		P32324		Q12489		P53964
P25350	P38157	P40506		P36049		P32788		P53745
P39954	P38150	P57744		P36047		P32781		P53744
P39955	P06115	P57743		Q12116		Q04170		P53747
P39956	P32447	Q03784		P38912		Q05881		P53749
P20484	P32445	Q04373		P49704		P16965		P53748
P20485	Q03957	Q04372		P13188		P53262		Q04003
P25359	P26793	P02406		Q04693		P53260		Q04005
P25358	O13577	P02407		Q05567		Q99299		Q07879
P38892	P23561	P02400		P23615		Q04602		Q04007
P32915	P40215	P15496		Q10740		Q02685		P43617
P38890	P40212	P53068		P53914		P10834		P43614
P38891	P38703	P53064		P32656		P42843		P43615
Q07729	Q08971	P38910		P02994		P42845		P46994
P02293	Q03897	P23254		P38791		P33200		P43611
P02294	Q03898	Q04371		P38793		P50109		P46998
P32910	P01119	Q04370		P38792		P50106		P46999
P32264	P05747	P0CX40		P32829		P38069		P43618
P40448	P05749	P40970		P80210		P15315		Q8TGV0
P40449	P18238	Q06835		Q07953		Q06146		P87272
P40442	P22146	P39958		P33201		Q03648		P87273
P40440	P12611	P20486		P33204		Q06148		P38826
P40441	Q04272	P34087		P15303		Q06149		P38824
P40446	Q03976	P23394		Q03308		Q12355		P26755
P40447	P53982	P32481		P53091		Q12674		P0CY13
P40445	P29539	Q02256		Q05933		P47178		P36076
Q3E809	P53184	P25578		P32496		Q03655		P36074
P29461	P43586	P40561		P32497		Q01649		P36072
P29465	Q02948	P40562		P25560		Q05949		P36073
P29467	P36095	P38748		P36000		Q05948		P36071
P29469	P36091	P31115		P06738		Q05947		P40693
P29468	P36093	Q08647		P00817		Q05942		P36079
Q04458	P40056	Q08645		P00812		P53903		P21965
Q08540	P38728	P0CG63		P40968		P53907		P38928
Q08543	P52910	P47037		P15367		P32645		P40167
Q08548	P39984	P47039		P38169		P41815		Q12148
P24482	Q08227	P53008		P20606		Q04549		Q12147
P53727	P05375	P53009		P52286		P38885		Q12143
P53726	P08417	Q12287		P32473		P38881		Q12141
P53725	Q02887	P39952		P32610		P38883		Q12140
P53724	Q02884	P32875		Q05911		P38882		Q03418
P53723	P0CX54	P23644		P53622		P25558		P22434
P53722	P0CX55	P0CX36		P40086		P36014		Q06648
P53721	P0CX56	P0CX32		P40555		Q3E772		P0C0V2
P53720	Q02771	P0CX30		P38759		Q3E776		Q06640
P53729	P16387	P0CX38		Q03532		P11938		Q06644
P53728	Q06058	P40958		P32860		P40508		P37296
P00549	Q06706	P07251		P52490		P40505		P37293
P43497	Q08553	Q06819		Q05583		P40504		P37299
Q08299	P38111	P19516		P0CX24		P40502		P37298
P27680	P53165	P22515		P0CX26		Q03787		P39520
P32939	P53166	P22516		P30775		Q03782		P39523
P41896	Q05611	P09950		P49956		Q03780		P39529
P41895	P25641	Q06103		P49955		P53869		P53317
Q8TGT2	Q02969	Q06106		P29056		P39106		P38210
Q8TGT3	P40072	P38174		P32639		P39103		P38212
Q08561	P48016	P38170		Q12460		P39102		P38213
Q8TGT6	P33336	P38179		P53600		Q3E6R5		P38214
Q8TGT7	P0C2H8	P32464		Q12199		Q08409		P38215
Q8TGT4	P07143	P32461		P25694		P53060		P38216
Q8TGT5	Q12447	P43321		P07884		P53061		P38218
Q8TGT8	P38300	P32600		Q08965		P53244		Q04868
Q8TGT9	Q00582	Q05902		P18900		P53241		Q00723
Q08295	P05319	P21524		Q03554		P53243		P32569
P27466	P05318	Q02908		P52920		P53248		P32564
Q05498	Q92331	P14741		P09733		P53249		P32566
Q05497	P04046	P14742		P53039		P23250		P53882
P06843	Q02753	P14743		Q99190		Q04377		Q04398
P06844	Q12200	P40099		P48234		P0CE00		P53880
Q6B0Y1	P46944	P40093		Q06543		P36224		P53887
Q6B0Y6	P25454	P40094		P07263		P40975		P53884
Q6B0Y7	P50947	P37838		P38121		P40971		P53885
P38805	P38689	P06704		P25039		Q12734		P53888
P38804	P52892	P38764		Q00362		Q06162		P43579
P38806	Q08058	Q3E840		P06103		Q06164		P43578
P38801	P53147	Q07350		P32381		Q03661		P43576
P38800	P53140	P16639		P24783		Q05926		P43575
P38803	P53855	P52488		P26783		P32489		P42223
Q6B0Y5	P53320	Q04199		P53378		P32488		P53089
P38809	A2P2R3	P08458		Q02939		P19659		P53083
P38808	P53853	Q99189		P13382		O13539		P53080
P40323	P25591	P15873		P12385		O13535		P53087
P40857	P23500	Q02046		P47061		P41698		P53084
P40856	P40015	P07273		P28007		P25579		P53085
P40327	Q02326	P07276		Q08235		P25577		Q12312
P40326	P36148	P07278		P14126		P25573		Q12316
P40325	Q08873	P22579		P14120		P40568		Q12318
P40328	Q12469	P09938		P05750		P40563		P53226
P40858	P38953	P13586		Q02892		P38749		P53227
Q12165	P38321	Q00055		P05756		P38746		P53225
Q12164	P38326	P32447		P22138		P51402		P53222
Q12167	P17505	P32628		P22139		Q08646		P53229
Q12166	P38293	P21592		P22137		P38290		Q6B108
Q12161	Q12263	Q08387		P22543		P38292		P38967
Q12160	Q03503	P22082		Q08004		P31376		Q05510
Q12163	P12904	P26793		P53178		P31379		Q05515
Q12169	Q08422	P49095		P43593		Q03508		Q05518
Q12168	P14681	P54964		P25655		P47035		P81449
P12754	P40350	Q12189		Q08920		P47030		P0CE87
P12753	P31787	Q12181		P16661		Q05040		P0CX53
Q03430	P48526	P40217		P20424		P23642		Q8TGK9
Q03433	P09624	P38701		P29952		P40955		Q8TGK8
P10664	Q06651	P21304		P54839		Q12282		Q8TGK7
P10663	P49017	P13393		P43123		P07252		Q8TGK6
P10662	P53879	P47079		Q08822		P07253		Q8TGK5
P13483	P53872	P20795		P32191		Q06815		Q8TGK4
Q99385	P35200	P05743		P32190		Q06810		Q8TGK1
Q07534	P35206	P05740		P0CX42		P04710		Q8TGK0
Q07535	P35208	P05747		Q04062		Q12753		Q04734
Q07530	P28240	P05748		P46957		Q06108		P53438
Q07532	P28241	P05749		P46959		Q06109		Q06098
Q07533	Q00873	P22141		P06777		Q06104		Q06091
Q08485	P05626	P33412		P53152		P38175		P34246
Q08484	P40039	P19736		P33322		P38177		P34245
P10591	P40038	P19735		Q06504		P21691		P34240
P10592	P40033	P12612		Q08273		Q05900		P34249
Q06629	P36163	P19881		P04050		Q05905		Q06891
Q06628	P36166	P19882		P40416		P07390		P40488
Q06625	P36168	P32775		Q04225		Q05676		P40489
Q06624	Q12010	P38138		P18759		Q05670		P40484
Q06623	P15019	P38132		Q12000		P40091		P40485
P39547	P39925	Q03390		P07170		P40090		Q99222
P39545	P39926	Q07896		P38088		P40092		P80428
P39543	Q06537	P48589		P47088		P40543		Q08728
P39542	P38344	Q04272		P38333		P40546		P35994
P39541	P36141	P43588		P0CX85		P38763		P35995
P39540	P09435	P43589		P0CX83		Q3E841		P35195
P39549	P54861	Q05636		P40344		Q3E842		P35190
P39548	P54860	Q02948		P0CS90		Q06595		P35192
P38236	Q12241	P36095		P40348		Q06596		P35193
P38237	O13329	P40055		P38431		P47015		P35198
P38234	Q02207	P31383		P32074		P47019		P47139
P38235	P11076	P38720		Q02647		P53289		P47137
P38232	P37370	Q03705		Q02642		P53280		P47136
P38233	P47977	Q08952		Q12028		P53286		P47135
P38230	P47976	Q08951		P20448		P08459		P47134
P38231	Q03465	Q01852		Q06010		Q99326		P47132
P38238	P38429	Q01855		P07280		Q99325		P53949
P38239	Q07540	P52917		P07284		P0CX13		P53947
Q07395	P53741	P39986		Q12250		Q02732		P53940
P39723	P53104	P29496		P23724		P07270		Q12225
P39722	P28263	Q08225		P37366		Q01722		Q12222
P39721	Q12380	Q05022		P02557		P09932		Q12221
P39720	Q12387	P08417		P00958		P09937		P43634
P39727	P36103	Q99369		P53829		P38153		P43635
P39726	Q12039	P0CX54		P38523		Q07657		P43637
P39725	P04803	P0CX56		P04819		Q07651		P43638
P39724	P04807	P26321				Q07653		P06208
P39729	P46990	P21801				P32448		Q03981
P39728	P46995	Q02775				P53616		P00127
Q04847	P25361	Q12220				P26798		Q3E7B9
Q08157	Q06001	P12945				Q12182		P32351
Q12426	Q06005	P16387				O13577		P40103
Q12427	P38360	Q06708				P14724		P40102
Q7M4S9	P38361	P33297				P17260		P40101
P32891	P39016	P33296				P69850		P40100
P32892	P39010	P33298				P69852		P40105
P32893	P32906	Q06706				P40219		P40104
P32895	P32903	P34110				P40218		Q02983
P32896	Q04406	P10566				P40214		P38849
P32897	P51862	Q08032				P38700		P38848
P32898	P13433	P22336				Q08818		P16523
P32899	P13434	Q01519				P40851		P38841
P43551	P40317	P53163				Q03899		P38843
P43550	P38993	P53971				Q03898		P38842
P43553	P38990	P53303				P47072		P38844
P43552	P38999	P61830				P0C5N3		P36050
P43555	P38998	P27515				Q01766		P36054
P43554	P48563	Q12453				P46679		P33754
P43557	P48562	P40078				P46671		P33757
P43556	P10659	P48015				P46670		P38909
P43558	Q03446	P33339				P46676		P38904
Q99234	P38191	P33330				P50084		P38907
Q99231	P21672	P33331				Q99303		P38900
P32768	P32599	Q12055				P22149		Q12129
P32769	P48363	Q12051				P22148		Q12121
P28817	Q99260	P22696				P24813		Q12124
P32767	P15424	Q03768				P12962		Q12127
P0CD98	P04821	Q08930				P50273		P0CL25
P04173	P33775	P0C2H8				P38139		Q12517
Q04660	P49573	P0C2H6				P38131		Q3E737
P0CD97	P36124	P07143				P38130		Q3E736
P0CD90	P39969	Q12442				Q04279		Q3E735
P0CD91	P39968	Q12440				P53983		Q3E732
Q05827	P17119	P20435				P29539		Q3E739
Q02629	P25348	P20434				P53183		Q06405
P15732	P25349	P20436				P53185		Q03162
Q12379	P25343	P38301				P53189		Q06409
P15731	P48412	Q00582				P43586		Q06408
P02829	P34072	Q07915				P43585		P38272
Q12370	P53730	P89886				P43582		P38273
Q12372	P27472	P05318				Q05635		P38270
Q12373	P27476	P05317				P36094		P38271
Q12374	P40156	P06367				P40050		P38276
Q12375	Q12178	P08432				P40052		P38277
Q12377	P33893	Q99344				Q03703		P38275
Q7LHD1	Q07500	P04046				Q03702		P11978
Q12082	Q12502	Q02753				Q08957		P11972
Q12083	P39730	Q12200				Q08956		P06783
Q12080	Q00776	P46943				P47055		P06781
Q12086	P34250	P46948				P47050		Q3E7X8
Q12084	P41948	P25451				P52911		Q06667
Q12085	P19454	P11747				Q12421		Q06665
Q12088	Q12347	P11745				P52919		P32500
Q12089	Q12341	P38688				P39989		P32504
Q8TGR8	P49435	P52892				P35727		Q03831
Q05533	P50085	P18562				P35725		Q08110
Q05530	P52491	P31412				P35729		Q08119
Q02873	P33300	Q08058				Q08226		Q08118
Q8TGR5	P31539	P10507				Q08223		P62651
P11412	Q08777	P53145				Q08229		Q04110
Q00955	Q08774	P53144				P87275		P00330
P25333	P29453	P00924				O13297		Q12338
P25332	P47104	P53327				Q02888		Q12334
P25335	P53752	P49018				Q02773		Q12336
P25334	P53756	P53323				Q06058		Q12337
P25337	P32944	P53852				Q06707		Q12331
P25336	P32366	P38747				Q08553		P53203
P25339	P32368	P23503				Q08550		P53205
P25338	P38830	P40010				Q08907		P53207
P50874	P38832	P40013				P38115		P53209
P50875	P21954	P40016				Q03018		P0CE41
P50873	P38954	P33310				P52960		Q9URQ5
P13365	P38959	P33313				P34111		Q12044
P05030	Q12152	P36149				P0C268		Q12045
P40464	Q03407	P04840				P01094		P25298
P40465	P39533	P30665				P53169		P25299
P40466	P38225	Q12463				P53168		Q08756
P40467	P38226	P32317				P53166		P54007
P40460	P38228	P38323				P08640		P23624
P40461	P17709	P38328				P53304		P54005
P40462	P17649	P29703				Q05610		P54003
P40463	P38084	Q6Q546				P25649		P54000
P40468	P08067	Q03503				P25648		Q8TGM9
P40469	P38081	P15625				Q02969		Q8TGM8
P38009	P38080	P46964				Q02961		Q8TGM1
Q03375	P34730	P04456				P40077		Q8TGM0
Q03373	P43565	Q06213				P40071		Q8TGM3
Q03370	Q99220	Q06217				Q2V2P3		Q8TGM2
Q08220	P00890	Q06218				Q2V2P7		P38731
Q08702	Q12361	P40350				Q2V2P9		P38730
P21147	Q12473	P40351				Q2V2P8		Q12048
Q00578	Q12092	P25043				P33335		Q06251
P18634	P81450	P25040				Q12057		P18410
P28319	P43601	P31787				Q03760		P18411
Q01159	P43603	P48525				Q08931		P18412
P25808	P20967	P48527				Q08932		Q12691
Q92316	P25301	Q01939				Q12441		Q06070
Q04477	P25303	Q04217				Q12445		P35177
Q04471	P40473	Q03262				P20438		P47151
Q04472	P40479	Q00684				Q3E823		P47152
Q92317	P47125	P53129				Q3E827		P47155
P47115	P47127	P09624				Q3E826		P47157
P47114	P39073	P49017				Q3E825		P53928
P47117	P06838	P53875				Q3E824		P53921
P47116	P32340	P35202				Q3E829		P53925
P47111	P32344	P35207				Q3E828		P53924
P47110	P32345	P28241				P38306		P46151
P47113	P38859	P25604				P38304		Q07834
P47112	P38852	P41921				P38305		Q08300
P47119	P38850	P36160				P38302		P24719
P47118	P33760	Q12018				P38300		Q6Q5K6
P53965	Q12132	P15019				P38308		P32331
P53964	P10963	Q12012				Q04930		P32335
P53743	Q06410	Q12017				Q08206		P32334
P53742	Q06417	P39929				P0CD99		P38867
P53745	P69771	P25382				P0CF17		P38864
P53744	Q03289	P39926				P0CF19		Q02217
P53747	P32573	P15565				Q02574		P38868
P53962	P32571	P38340				P42883		P53922
P53749	P32578	P38344				Q12208		P36038
P53748	P15442	P36145				Q12209		P36030
P53969	P22202	P36142				Q12202		P36031
P53968	P22204	P09436				Q12205		P36034
Q04003	Q12300	P24384				Q12207		P36527
Q04002	P53234	P00572				P46945		Q12100
Q07872	P53237	Q6Q560				P46944		Q12107
Q04005	P49957	Q02821				P46946		Q12106
Q07879	P40495	P12866				P46949		Q12108
Q07878	P40494	P12868				P50945		Q12433
Q04004	P40491	Q02207				Q03673		P47046
Q04007	P29366	P40991				Q04233		P38788
Q04006	P35187	P11075				Q04231		P38780
P43616	P35189	P21243				Q03937		P38781
P43617	P47142	P21242				Q08054		P38787
P43614	Q04781	Q07540				P53142		P38785
P43615	P53937	P53108				P53140		P54114
P46996	Q07824	P28263				P53329		Q3E751
P46997	P24720	P25627				P53857		Q3E750
P46994	P43620	Q04636				P53850		Q3E752
P43611	P32324	Q12464				P25591		Q3E755
P46998	P38876	Q12389				P40014		Q3E756
P46999	P38879	Q12380				P40017		Q3E758
P43618	P36517	Q12383				P40019		Q03104
P43619	P36040	P36108				Q12072		Q06469
Q8TGV0	Q12118	P36104				P0C2J2		P40524
P87272	P38915	P36105				Q03034		P40521
P87273	P38262	Q12030				Q08910		P40520
P05373	P06776	P04802				Q08916		P40523
P32375	Q08474	P04803				P47090		P40522
P32377	Q12321	P04801				P38956		Q3E7Z8
P32379	P34218	P39904				P38953		Q3E7Z9
P32378	P38074	P20457				P38321		Q06689
P07991	P38075	P30620				P38325		P38255
P38829	P38077	P20459				P05085		P38257
P38828	P38071	Q03071				P0CF34		P38252
P38827	P35169	Q04958				O94085		P38253
P38826	P47161	P40413				Q12262		P38258
P38825	Q03280	Q03697				Q12266		P32838
P38824	P27614	Q03690				Q12269		P32526
P38823	P27616	P39012				P46963		P32832
P38822	P06182	P12887				Q08421		P32830
P38821	P53915	Q05468				P33122		Q03818
P38820	P32657	P40312				P54115		Q12484
P26754	P11792	P38991				Q06211		Q12485
P26755	Q02201	P38625				P40356		Q12489
P0CY11	P36024	P38624				P40355		P32788
P0CY13	P07347	P38995				P40353		P32781
P36076	P36533	P38629				P25046		Q04689
P36077	P38798	P38628				Q3E784		P53048
P36074	P38790	P10659				P48524		P53049
P36075	P40511	Q03195				Q04216		Q04170
P36072	P40515	Q07560				P53120		Q04172
P36073	Q03798	P38191				P53122		Q05881
P36070	P38248	P38197				P53124		P16965
P36071	P39112	Q12523				P53879		P0CL32
P40693	P32829	Q12522				P53870		P0CL33
P36078	Q04364	P00942				P35203		P0CL30
P36079	Q03860	Q08162				P35206		P0CL31
P38922	Q12497	P20107				P35208		P0CL36
P38920	P08593	Q01590				P25602		P0CL37
P38921	P53278	P08536				P25608		P0CL34
P21965	P32797	P32599				P36162		P0CL35
P38925	P32795	P53830				P36167		P0CL38
P38928	P32793	P48363				P36168		P0CL39
P38929	P32790	P48362				P36169		P53269
P40167	P25381	P48360				P56508		P53262
Q12149	P17157	Q99260				Q03016		P53263
Q12148	Q08109	P19211				Q03010		P53260
Q12147	P10823	P25345				P38348		P53267
Q12146	P03069	P05066				P38341		P53265
Q12145	P48743	P34077				P36141		Q99296
Q12144	P80210	Q6Q547				P32259		Q99299
Q12143	P50111	Q08285				Q02820		P0CE68
Q12142	P33201	P53738				P54862		Q04602
Q12141	Q06159	P53730				Q12244		Q02863
Q12140	Q05934	P53731				Q12245		Q02685
Q03419	P32490	P53732				Q12247		P10834
Q03418	P32493	P27697				Q12242		P42843
Q03148	P41805	P27692				P40994		P42845
Q03144	P41806	P38811				P40990		Q6B0Y8
Q06390	P22035	P40335				P40993		P33200
P22434	P25569	P40339				Q02796		P50109
P16467	P36003	Q12176				Q02794		P50106
P22438	P36000	P33895				Q02793		P50104
P15274	P18239	P33892				P38428		Q3E778
P53318	Q08438	P15624				Q07541		P38069
P53319	P53076	Q07508				Q03208		P19807
Q06648	P53072	Q06631				P21651		P15315
P0C0V2	P53071	Q06632				P53109		Q06146
Q06640	P53070	Q12508				P53100		Q03648
Q06644	P32807	P46969				P53966		Q06148
P37297	P32805	P39730				P53963		Q06149
P37296	P32800	P11986				P26449		Q12355
P37291	P53250	P0C0V8				P41901		Q12674
P37293	P53257	Q08144				Q12467		Q12351
P37292	P53259	Q00776				Q12036		P56628
P37299	P23248	P08518				P46992		P47174
P37298	P42837	P42940				P46993		P47178
P39521	P42836	P42943				Q12286		P27810
P39520	P40961	P42949				P25366		Q08096
P39523	P25630	Q99207				P25367		Q07811
P39522	P38165	P41948				P25365		Q03655
P39525	P38163	Q04673				P25362		Q01649
P39524	P35127	P41940				P25360		Q08321
P39526	P35691	Q12341				P25361		Q08322
P39529	P32479	P46680				Q03079		Q05949
P43599	P32474	P46681				Q07979		Q05948
P53317	Q03557	P49435				Q03695		Q05947
P38210	P32612	Q04500				Q03694		Q05942
P38211	Q05919	P32604				P39011		P53903
P38212	P53974	Q12499				P32903		P53902
P38213	P16140	P52491				P32900		P53907
P38214	P04650	P33307				P53718		P53906
P38215	P53973	P38011				Q02803		P53908
P38216	P20840	Q08773				P53130		P32645
P38217	P14772	P28495				P40316		P32319
P38218	P40088	P53759				P48560		P41811
P38219	P40556	Q00381				P48565		P41815
Q04867	P40559	P54999				P48564		Q04549
P47172	P38750	P32366				P48568		P38885
Q04869	P38753	P32363				Q03446		P38884
Q04868	P38285	P32368				P38198		P38887
Q00723	Q01802	P21954				P38195		P38881
P28789	P01120	P21951				Q06616		P38880
P32568	P00830	P38959				Q3E7A8		P38883
P32569	P32860	Q12154				Q3E7A7		P38882
P32561	P32862	Q03406				Q3E7A3		O13515
P32562	P32867	Q03151				P39718		O13514
P32563	P49166	P16474				P39712		O13517
P32564	P87284	P40359				P39713		O13511
P32565	P0CX25	P0C0W1				P39717		O13513
P32566	P0CX24	P0C0W9				P39715		O13512
P32567	P0CX26	P38221				P48361		O13519
P53882	P0CX23	Q07381				P32047		O13518
Q04398	P33420	Q00711				P32048		P25558
P53880	P07245	P32559				P15424		P36014
P53881	P07244	P32558				Q08984		P36017
P53886	P07248	P32771				P39961		P36018
P53887	P41544	P32774				P39962		P36019
P53884	Q12746	P00890				Q08981		Q6B2U8
P53885	P38143	Q12091				Q07732		Q3E772
P53888	P38144	Q12094				Q07362		Q3E771
P53889	P38149	P20967				P34072		Q3E770
Q04396	P17064	P34253				P21190		Q3E776
P43579	P08638	P24309				Q08750		Q3E775
P43578	P32633	P47120				Q04429		Q3E774
P21771	Q01560	P47122				P53735		Q06339
P43573	P00447	P53954				P53736		Q06337
P43572	P00445	P53959				P23369		Q03124
P43571	Q12461	Q07844				Q02864		P11938
P43570	Q12191	P39077				Q02866		P40508
P43577	P13902	P39076				P40159		P40505
P43576	Q06340	P39079				P40155		P40504
P43575	P50076	P39078				P38814		P40503
P43574	P40202	P06839				P38815		P40502
P42222	P40208	P25491				P38813		P40500
P42223	P05738	P32347				P38818		P0CE93
Q01454	P53935	P53551				Q12172		P0CE92
P40303	P18900	P53552				Q12173		P25352
P53088	Q03829	P33767				Q12171		Q03788
P53089	P47007	P38932				P33890		Q03787
P53082	P23202	Q12133				Q06630		Q03785
P53083	P08465	P12709				Q06639		Q03783
P53080	P08468	P10964				Q12507		Q03782
P53081	P05737	P10962				Q12502		Q03780
P53086	P05739	P69771				P39734		P53869
P53087	P15202	P39518				P39735		Q9ZZW2
P53084	P39683	P39515				P39732		P39106
P53085	P07269	P39517				Q05812		P39103
Q12312	Q07084	P38207				P34250		P39102
Q12310	P38123	P38206				Q02457		Q3E6R5
Q12311	P38126	P38205				Q12348		Q03879
Q12316	P06105	P38203				Q12345		Q08409
Q12317	P53197	Q06679				O43137		P53069
P19158	P24784	P53894				Q12340		P53060
Q12315	P26786	P34756				Q12343		P53061
Q12318	P05694	P15442				P50089		P53062
P27344	P14737	P22203				P50088		P53244
P53226	P14736	P04147				P89114		P53245
P53227	P38710	Q12306				Q12498		P53246
P53224	P38717	P19414				P33301		P53247
P53225	P37267	P53235				P33306		P53240
P53222	P37262	P53230				P40458		P53241
P53223	Q02896	P53549				P40455		P53243
P53220	P32178	P15700				P40456		P53248
P53221	P22133	P15705				P47107		P53249
P07834	P24868	Q05506				P47101		P23250
P53229	P24869	P23638				P47108		Q04377
Q6B108	P41056	P23639				P32364		Q6B113
P38967	P22543	P49957				P38830		P0CE00
Q02555	Q02197	P40498				P38833		P36224
Q99287	P50263	P40492				P38835		P0CE91
Q05510	P16120	P35181				P38837		P0CE90
Q05515	P15891	P47142				P0CY07		P0CX41
Q05518	P24276	P47143				P0CY03		P0CX45
P81449	P53179	P47140				P38957		P0CE96
Q05359	P53172	P53930				Q12151		P40975
O60200	P08679	P53934				Q03153		P40971
P25270	P08678	Q07648				P38224		Q3E6R4
P0CX50	P43592	Q07825				P38229		Q06839
P0CE87	P53316	P43621				P38228		Q12734
P0CX52	Q02950	P52553				P28791		P50896
P0CX53	P36088	P47017				Q04383		Q06160
Q8TGK9	P17255	P32324				P43568		Q06162
Q8TGK8	P38739	P38875				P43562		Q06164
Q8TGK7	Q08924	P38873				Q04399		Q06169
Q8TGK6	P09119	P38879				Q99220		Q03661
Q8TGK5	P09440	P36049				P32772		Q07788
Q8TGK4	P47040	P36047				Q04658		P17890
Q8TGK1	P87262	Q12116				Q01448		Q05926
Q8TGK0	P17536	P38912				Q12366		P32489
Q04734	P54781	P40825				Q12365		P32488
P53438	P54786	P49704				Q12363		P53967
Q06098	P32191	P38260				Q12361		P32660
Q06096	P0CX43	P13188				Q12369		Q04521
Q06090	P0CX42	Q04344				Q12092		Q04526
Q06091	Q04748	Q04693				Q12098		P19659
P34247	P0CX47	Q12328				P81451		O13539
P34246	P0CX44	P07806				P43606		O13537
P34245	P0CX48	P53215				P43600		O13536
P34244	P10081	P53212				P40473		O13535
P34243	P12954	Q05568				P40472		O13534
P34241	Q12236	Q05567				P40470		O13533
P34240	P40533	P11353				P40476		O13532
P34249	P39875	P23615				P40475		O13531
P34248	P38695	P38077				Q07921		O13530
Q06891	P38696	Q03630				Q03361		P41698
P40488	P34164	Q08726				Q03362		P41697
P40489	Q03900	Q10740				Q04461		P25579
P40486	P53153	P53914				P47127		P25577
P40487	P25587	P53919				P47129		P25576
P40484	P40003	P00175				P53950		P25575
P40485	P38634	P32656				P53951		P25573
P40482	P03874	P32657				P53952		P25572
P40483	Q12451	P02992				P53955		P25571
P40480	P38316	P02994				P53958		Q06315
P40481	P18962	P36022				Q07843		P40568
Q99222	P33418	P07347				P27654		P40563
P80428	Q92325	P38798				P46983		P40567
Q08728	P26370	P38791				P46982		P40566
P35999	P46974	P38793				P46985		P38749
P29311	Q06263	P38792				P46984		P38746
P35994	P06169	P38795				P46987		P51402
P35995	Q06991	P38797				P46989		P38740
P35996	Q08045	P38796				P32341		Q08646
P35997	P53685	P40516				P32342		P38299
Q08723	P53686	P40517				P38851		P38290
Q12496	P28239	P38242				P38854		P38292
P09201	P25618	P38249				P36066		P38294
P35194	P14064	P39111				P36068		P38296
P35195	P14066	P32829				P38931		P31376
P35196	P40029	P53893				Q03178		P31377
P35197	P05986	P32795				P39516		P31379
P35190	Q02336	P37012				P38208		Q03856
P35191	P38711	P80210				P38204		Q03508
P35192	P07170	Q07953				P38201		P47036
P35193	P41735	P33202				P38200		P47034
P35198	P47082	P48606				P40549		P47035
P47139	P39939	P33201				P40548		P47030
P47138	P39936	P33204				Q04814		Q08428
P47137	P39935	P16370				Q06674		P47038
P47136	P39931	P15303				Q06675		P0C5B8
P47135	P38337	Q06156				Q06671		Q07992
P47134	P38335	Q06152				Q06673		Q07990
P47133	P38330	Q03308				Q6Q5P6		P32874
P47132	P0CX85	P53091				P32570		Q05043
P47131	P0CX84	P27801				P53891		Q05040
P47130	P0CX83	O14467				P53890		P10870
P53769	P0CX82	Q05933				Q03824		Q8TGR9
P53949	Q12271	P32495				P53892		Q08760
P09064	Q02786	P32496				P53895		Q03434
P53947	P36525	P32497				P53896		P23642
P53946	Q05787	P41805				P53898		P0CX37
P53944	Q06201	P41807				Q08457		P0CX35
P53943	P40340	O13525				P53099		P0CX33
P53942	P40343	P25560				Q12301		P0CX31
P53941	P37302	P36000				Q12308		P0CX39
P53940	Q01926	P06738				P53234		P36973
Q12226	P13134	Q08650				P53233		P40955
Q12224	P53390	Q04307				P35209		Q12282
Q12225	P53112	Q04305				O75012		P07255
P14242	P25637	P18239				P36064		P07252
Q12222	P41939	P53073				Q9ZZX0		P07253
Q12223	Q02647	P53072				P34232		Q06815
Q12221	Q02642	P00817				P34233		Q06810
P39083	Q02648	P00812				P34231		Q08232
P39081	Q12395	P32802				P34234		Q06813
P43633	P36172	P53254				P34239		Q99248
P43634	Q08886	P20053				P40491		P04710
P43635	P20447	P42837				P47149		Q12753
P43636	Q04947	P36059				P53938		Q06108
P43637	Q03687	P40961				P53939		Q06109
P43638	P39006	P40968				P27637		Q06102
P43639	P39001	Q08968				P24720		Q06104
Q04149	P39009	P15367				P32323		P38175
P23337	Q12251	P38166				Q08193		P38177
P30822	Q12255	P35127				P38874		P38171
P06208	P40186	P38169				P38870		P38173
Q03981	P40367	Q86ZR7				P38871		P38172
P00127	P40360	P27825				P38872		P38178
Q3E7B9	Q02100	P35691				P36046		P03962
P00128	P38181	P20606				P36041		P17442
P32357	P38182	P52286				Q12117		P32465
P32356	P06778	P32479				Q12112		P32467
P32354	Q12532	P32477				P40395		P32460
P32353	P16547	P32473				Q3E743		P21691
P32352	P35056	P32610				Q3E747		Q04052
P32351	P32588	Q05911				Q06479		Q04053
P32350	P32582	P53622				P38265		Q04502
Q01389	P32580	P53972				P38266		P22354
P40103	P00044	P16140				P40534		P32606
P40102	Q04629	P04650				P40535		Q05900
P40101	P36775	P40089				Q04839		Q08361
P40100	P21264	P40086				Q08692		Q05905
P40107	P32522	P40555				Q08471		P53631
P40106		P38759				Q04697		P07390
P40105		Q03532				Q12329		O13559
P40104		P01123				Q12321		O13558
Q02983		P00830				Q12326		Q05676
Q02981		P32861				P53218		Q05670
P38849		P32860				P53217		O13550
P38848		P49166				P53214		O13553
P16523		P49167				Q04516		O13555
P38841		P52490				P54074		O13554
P38840		Q05583				P38070		O13557
P38843		P32288				P38073		O13556
P38842		P0CX24				Q03631		P40891
P38845		P0CX26				Q08729		P23585
P38844		P0CX28				P47167		P40895
P36050		Q12749				P47168		P40898
P36051		P41543				Q07804		P49775
P36052		P51601				Q05778		P40091
P36053		P30777				Q05777		P40090
P36054		P30775				P53913		P40092
P33759		P30771				Q02209		P40095
P36056		P49956				Q02208		P40097
P36057		P49955				P38899		P40543
P33754		P49954				Q02205		P40542
P33755		P29055				Q02204		P40541
P33757		P29056				P38894		P40540
P33750		Q00618				Q02203		P40546
P33751		P14906				Q02202		P38760
P33753		P32639				P36023		P38763
P38909		Q04048				P36025		Q3E841
P38904		Q12460				P36024		Q3E843
P38907		P00447				P36027		Q3E842
P38900		P00445				P0CI67		Q06595
P38902		Q02260				P36534		Q06594
P38903		P53600				P38794		Q06596
Q12129		Q12199				Q3E764		Q06593
Q12128		Q12196				Q06324		Q08621
Q12121		P25694				Q06325		Q08620
Q12123		P07884				P40511		Q08995
Q12122		P23595				P40512		Q08994
Q12125		Q12186				P38243		Q07355
Q12124		Q06344				P38247		P47010
Q12127		P50076				P38246		P47012
Q12518		P50077				P38248		P47015
P10622		P40204				Q08673		P47018
Q7LHG5		P40206				P39110		P47019
Q12514		Q08965				P39112		P0C5L8
P0C0T4		Q08962				P39113		P0C5L9
P0CL25		P18900				P32828		P0C5L6
Q12517		P04911				Q04368		P0C5L7
Q3E737		Q03554				P21705		P0C5L4
Q3E736		P16622				Q03860		P0C5L5
Q3E735		P52920				Q12497		P0C5L2
Q3E732		P09733				Q12493		P0C5L3
Q3E731		P53039				Q08416		P0C5L0
Q3E739		P35718				P34758		P0C5L1
Q06407		Q08446				P10355		P32858
Q06406		Q99190				Q03825		P32859
Q06405		P53295				P53059		P53288
Q03162		P53290				P53058		P53289
Q03161		P48234				Q03823		P53280
Q06409		P05739				P08593		P53282
Q06408		Q06543				P53583		P53284
P38278		Q05979				P53279		P53286
P38279		P07267				P53278		P53287
P38272		P07263				P53271		Q8TGT1
P38273		Q06287				P53270		P85052
P38270		P19524				P53272		P08459
P38271		P0CH09				P53274		Q99326
P38276		P38129				P53276		Q99325
P38277		P38121				P32797		Q02598
P38274		P38126				P32792		Q02590
P38275		P25038				P25380		P0CX10
P11978		P25039				P11484		P0CX12
P11972		Q00362				P12687		P0CX13
P06783		P06104				P12686		P0CX14
P06782		P06103				P50112		P0CX15
P06781		Q03941				Q07951		P0CX16
P06780		Q03940				Q06150		P0CX17
P06787		P32381				Q06159		P0CX18
P06786		Q04067				Q07799		P0CX19
P06785		P24783				Q07791		Q02733
P06784		P26783				P47183		Q02732
Q3E7X8		P26784				P47181		P07270
Q3E7X9		P26786				O14468		Q01722
Q03290		P53378				P80967		P09932
Q06667		P41318				Q05930		P09937
Q06665		Q02932				Q05931		P13587
P13663		Q02939				Q05934		P38157
Q06668		P38719				P32493		P38156
P32502		P13382				P41809		P38155
P32500		P12385				P41808		P38153
P32501		Q01846				P26725		Q06127
P32504		P16603				D6VTK4		Q07657
P32505		P47061				P25565		Q07651
P34760		P39990				P36009		Q07653
P34761		P28007				Q03983		Q07658
P41817		Q08235				P11927		P06115
Q03835		P14126				P40573		P32448
Q03834		P14120				P40570		Q04299
Q03831		Q04493				P40576		Q03957
Q03306		Q04491				P40577		Q03954
Q08444		P05750				P40574		P00424
Q08110		Q02892				Q08438		P53616
Q08119		P05756				P53077		P53342
Q08118		P05759				P53075		P26798
Q08448		P22138				P01149		Q12188
P22217		P22139				P53079		P53847
P22216		P22137				P32801		Q12182
P22215		P22135				P53253		Q12180
P22214		Q02767				P53252		Q12187
P22213		P41057				P53251		O13573
P22211		P22543				P53257		O13572
P22219		P24279				P25719		O13571
P62651		Q08004				Q03735		O13570
Q04119		P53178				P42835		O13577
P15454		Q12402				P40969		O13576
Q01477		P43593				P33448		O13575
Q04116		P53313				P33441		O13574
Q04110		P53311				Q06821		P53842
P10363		P41338				Q06820		O13579
P00330		P25656				Q06822		O13578
P00331		P25655				Q99380		P14724
Q12338		P40069				Q06177		P17260
Q12339		P21372				P38167		P69850
Q12334		P21374				P38162		P69851
Q12335		Q03778				Q03096		P69852
Q12336		Q06078				P32478		P40219
Q12337		Q08920				P32618		P40218
Q12330		Q07478				P32613		P40214
Q12331		P16661				Q04533		P40211
Q12333		P47047				Q05919		P38700
P53200		P20424				O13547		P38709
P53201		Q3E834				P20840		Q08818
P53202		P29952				P40885		Q03099
P53203		Q04924				P25502		P40851
P53204		P08425				P14772		Q03722
P53205		P54839				P40083		Q08974
P53206		P54837				P40552		Q08976
P53207		P43123				P40559		Q08604
P53208		Q08822				P38751		Q03899
P53209		P54787				P38750		Q03898
P0CE41		P32191				Q06580		P47078
Q9URQ5		P32190				P38284		P47072
Q12044		P0CX42				P38283		P47073
Q12045		P0CX46				P38282		P0C5N8
P25298		P0CX48				P38288		P0C5N9
P25299		Q04062				P02381		P0C5N0
P25296		P46957				Q00402		P0C5N1
P25297		P46959				Q01802		P0C5N2
P25294		P06777				Q04329		P0C5N3
P25293		Q06245				Q03533		P0C5N4
Q08756		P34164				P47027		P0C5N5
Q00916		P60010				Q08182		P0C5N6
P54007		P53152				Q07988		P0C5N7
P23624		P53157				P32862		Q01766
P54005		P61829				P14164		P46679
P54003		P25586				Q02725		P46678
P54000		P40005				Q02721		P46671
Q8TGM9		P40009				Q12297		P46670
Q8TGM8		P38630				P07248		P46676
Q08826		P33322				Q12748		P50084
Q8TGM1		Q06053				Q12745		Q99303
Q8TGM0		Q06506				Q12027		Q04711
Q8TGM3		Q06504				P38141		P22149
Q8TGM2		Q06505				P38148		P22148
Q8TGM5		P02309				P14904		P22147
P38731		P38318				P14905		P0CX78
Q8TGM6		Q08273				P53344		P0CX73
P38730		P09798				Q04511		P0CX71
P38737		P36421				P53604		P0CX76
P38736		P04051				Q12198		P0CX74
Q12048		P04050				Q12194		P33419
P13856		P04449				Q12191		P24813
Q12049		Q12400				Q12192		P15646
P37020		P25443				P13902		P12962
P34222		P13517				Q06349		P12611
P34227		P40416				Q06340		P19880
P34226		P45818				P50078		P40917
P33299		Q04225				P40207		P50273
Q06705		Q03254				P21339		P23796
P38041		Q03920				Q03080		P38139
P38042		P0C0X0				Q03083		P38131
Q06251		P53131				Q03085		P38130
P18414		P53136				Q03088		Q07897
P18410		P18759				Q08966		Q04279
P18411		P53863				Q08967		Q04276
P18412		P53867				Q07349		Q03976
Q03629		P53868				P31385		P53983
Q03338		P53686				Q03559		Q08018
Q03330		P40029				P47009		P29539
Q03337		P40024				P47007		P53183
Q12692		P26637				P47006		P53182
Q12691		P33309				P47005		P53181
Q12690		Q12009				P47002		Q04019
Q12697		Q12000				P47001		P53186
Q06070		Q12001				P53032		P53185
P35178		P38712				P35719		P53189
P35179		P07170				P32841		P53188
P35176		P41733				P08468		P43586
P35177		P47085				P53296		P43585
P35172		P47083				P53293		P43582
P47159		P38088				P53298		P43580
P47158		P47089				Q99337		P43581
P47151		P47088				Q99332		Q05635
P47150		P30656				P48235		Q05637
P47153		P30657				P48232		P36098
P47152		P32908				Q06011		P36099
P47155		P38334				P33401		P36094
P47154		P38333				P07266		P36092
P47157		P13099				P07261		P36093
P47156		P0CX85				P10849		P40058
P53929		P0CX83				P13574		P40057
P53928		P04076				Q07084		P40056
P53921		Q02784				P21268		P40050
P53920		P28273				Q06135		P40053
P53923		Q05788				Q06134		P40052
P38590		P40344				P13712		P40587
P53925		P40347				P14291		P40585
P53924		P0CS90				Q07887		P40584
P53927		P40341				P32435		P40580
P46151		P40348				P32389		P40588
Q08929		P37303				P53195		Q08831
Q07830		Q3E793				P40045		P38728
P27999		P38431				P40043		P38729
Q07834		P38439				P40041		P38724
Q01662		P53397				P38717		P38725
P06197		P53119				P37261		P38726
P25847		P53115				P37262		P38727
P25846		P39744				Q08816		P38721
Q08300		Q12417				Q03718		P38722
P24719		P17967				Q03714		P38723
Q6Q5K6		P25635				Q08949		Q03707
P32339		P25637				P12383		Q3E808
P32338		P32074				Q03579		Q03703
Q04562		Q02647				Q08492		Q03702
Q01080		Q02642				P47069		Q3E801
P32331		P19262				Q12418		Q3E802
P32330		Q12028				P47065		Q3E805
P32333		P20448				P39991		Q3E804
P32332		Q08686				P39995		Q3E807
P32335		Q06010				P39996		Q3E806
P32334		Q06549				P35734		Q08957
P32337		P17555				P35736		Q08956
P32336		P39006				P28003		Q08955
P26570		P39007				P22136		Q08953
P38863		P39008				P36044		Q08958
P38862		P00560				Q12110		P47055
P38861		P07280				Q08003		P47056
P38860		P07283				P53171		P47050
P38867		P07284				Q12406		P47053
P38866		P07286				Q12259		P47059
P38865		Q12250				P43595		P52911
P38864		P40985				P43597		Q12421
Q02217		P23724				P43596		P52919
P38869		Q06224				P43592		P39989
P38868		P40363				P43598		P39987
P53922		P40362				P25659		P39983
P22007		P38636				P25653		P39982
P36528		P37366				P25651		P39980
P36038		P50623				Q02950		P35727
P36039		Q06489				P36083		P35725
P36520		P02557				P36081		P35724
P36521		P07703				P36085		P35729
P36030		P00958				Q2V2Q1		P39678
P36031		Q04081				P40060		Q08226
P36036		P14020				P40063		Q05029
P36037		P32589				P40065		Q08223
P36034		P32582				Q3E7Y4		Q08222
P36527		P32580				P38738		Q08229
Q12103		P32584				P38735		P87270
Q12102		P53829				Q03770		P87271
Q12100		P00044				Q06071		P05374
Q12107		P42935				Q08921		P87274
Q12106		P38523				Q08926		P87275
Q12104		Q08685				P0C2I7		O13297
Q12109		P36775				Q07471		Q02888
Q12108		P53538				Q3E830		P0CX55
P15108		P04819				Q04922		P0CX57
P22470		P32835				Q04921		P0CE86
P47043						Q08215		P0CX51
Q12436						Q08218		P0CE85
Q12434						Q99373		P0CE88
Q12433						Q04748		P0CE89
P47046						Q02749		P0CX59
P38788						P46956		Q02773
P38789						P46954		Q02774
Q12431						P46951		P53427
P38782						P53437		Q06057
P38783						P46958		Q06058
P38780						P40532		Q06707
P38781						P13181		Q06702
P38786						Q06247		Q06703
P38787						P38696		Q08553
P38784						P18888		Q07074
P38785						P34162		Q08550
P54114						P34166		Q07613
Q3E751						P34165		Q08907
Q3E750						Q03900		P38110
Q3E752						Q07629		P38115
Q3E755						P53158		P38114
Q3E754						P53159		Q03018
Q3E757						P53150		P52960
Q3E756						P53156		P34111
Q3E758						Q05998		P0C261
Q03103						P53330		Q03913
Q03102						P53338		P0C269
Q03104						Q02979		P0C268
Q06466						P25580		P01097
Q06469						P25587		P01094
P11914						P25584		P01095
Q00453						P25588		P01098
P29295						P40003		P53975
P40525						P38634		P53169
P40524						Q12066		P53168
P40527						Q03758		P53166
P40526						Q03759		P53161
P40521						Q03029		P53160
P40520						Q03750		P53162
P40523						Q08909		P08640
P40522						Q08904		P53308
Q3E7Z8						Q08906		P53300
Q3E7Z9						Q07458		P53302
P40529						Q04712		P53304
P40528						Q07454		P53307
Q06689						P03878		Q05612
Q06688						P03879		Q05611
Q06685						P03870		Q05610
Q06686						P03871		P25649
Q06681						P03874		P25648
Q06680						Q12458		P25641
Q06683						P38315		P25640
Q06682						P38310		Q02969
P38254						P38313		Q02961
P38255						Q04902		P40077
P38256						Q08271		P40076
P38257						Q99177		P40071
P38250						Q92325		Q2V2P3
P38251						Q99359		Q2V2P2
P38252						Q12215		Q2V2P1
P38253						Q12214		Q2V2P0
Q08689						Q12219		Q2V2P7
P38258						P14693		Q2V2P6
P32528						P45819		Q2V2P5
P32529						Q06991		Q2V2P4
P32838						P53133		Q2V2P9
P32839						P53135		Q2V2P8
P32524						P53139		P48016
P32837						P53865		P33336
P32526						P53866		P33335
P32527						P28239		Q12057
P32832						P25611		Q12058
P32833						P25614		Q03760
P32830						P14064		Q08931
P32831						P14066		Q08932
P31334						P40026		P07149
D6W196						P40020		Q12443
P51996						P40021		Q12441
P24521						P40022		Q12444
Q03818						P40023		Q12445
P51998						P36155		Q12448
Q12486						P33308		P20438
Q12487						Q12008		Q3E823
Q12484						Q06523		Q3E821
Q12485						Q06524		Q3E820
Q12482						P47087		Q3E827
Q12483						P47086		Q3E826
Q12480						P47084		Q3E825
Q12481						Q12479		Q3E824
Q08465						Q12471		Q3E829
P21734						Q07927		Q3E828
Q12488						P38338		P38306
Q12489						P38337		P38307
P32788						P38335		P38304
P32789						P38330		P38305
P22276						Q04964		P38302
P32781						P39684		P38303
P32783						P13090		P38300
P32784						P42073		P0C5K9
Q04689						Q02831		P38308
P32787						P36523		P38309
Q04179						Q12274		Q04935
Q04178						Q12276		Q04934
P53048						Q02785		Q04930
P53049						Q05789		P89888
P53046						Q06201		Q08207
Q04170						Q06200		Q08206
P53044						Q06204		Q08205
Q04172						P40342		P0CD99
Q04175						P37304		Q12415
Q04174						Q3E795		P0CF16
Q04177						Q3E790		P0CF17
Q05881						Q07555		P0CF19
P00358						P13130		P43132
P00359						Q04201		Q99345
P16965						A5Z2X5		Q02574
P0CL32						P53114		Q99341
P0CL33						P53117		P42883
P0CL30						Q12416		P22108
P0CL31						Q12411		Q870I1
P0CL36						P28708		Q12208
P0CL37						P23493		Q12209
P0CL34						Q12393		Q12202
P0CL35						P36173		Q12205
P0CL38						P36170		Q12207
P0CL39						Q12025		P46945
P53598						P19263		P46944
P53599						Q08887		P46946
P46367						Q08886		P46949
P53269						P33304		Q07589
P53262						Q03063		P50946
P53263						P38353		P50945
P53260						P38354		P50943
P53261						Q04949		Q03673
P53266						P17558		Q04233
P53267						P39005		Q04231
P53264						P39000		Q03935
P53265						P39001		Q03937
P12688						P39009		P0C289
Q05080						Q04411		Q08054
Q99296						Q04018		P53143
Q99297						Q12256		P53142
Q99299						Q12254		P53141
P0CE68						P40187		P53140
P0CE69						P40188		P53148
Q04602						Q3E7Z5		P53321
Q02863						P40364		P53325
Q02685						P40361		P53329
P10834						Q06485		P10174
P42840						P38180		P53857
P42841						Q03213		P53856
P42842						Q07684		P53850
P42843						Q12530		P25591
P42844						P16547		P25593
P42845						Q08986		P25596
P42846						Q04087		P40011
P42847						P32581		P40014
Q6B0Y8						P32585		P40017
P33200						P42939		P40019
P12695						Q99278		P33317
P50108						P42933		P33312
P50109						P42934		P36148
P50102						Q08683		Q08872
P50101						P41913		Q6B2I9
P50106						P41912		Q12079
P50107						P36118		Q12072
P50104						P36111		Q12070
P50105						P36116		P0C2J6
Q3E778						Q99314		P0C2J5
P22803								P0C2J3
P38069								P0C2J2
P38068								P0C2J1
P22804								P0C2J0
P19807								Q03034
P38063								Q03036
P38061								Q08912
P38067								Q08910
P38066								Q08916
P38065								Q08915
P38064								Q08914
P15315								Q3E7B5
Q06146								P47099
Q06147								P47090
Q06144								P47091
Q06142								P47092
Q06143								P47094
P13259								P38956
Q03648								P38953
Q03649								P38320
Q06148								P38321
Q06149								P38322
Q12355								P38325
Q12675								P38327
Q12674								Q07938
Q12676								P05085
Q12672								Q08269
Q12351								P23293
P47173								P0CF34
P56628								P0CX98
P47171								P0CX99
P47170								P0CX90
P47177								P0CX91
P47176								P0CX92
P47175								P0CX93
P47174								P0CX94
P47179								P0CX95
P47178								P0CX96
Q06336								P0CX97
P27810								O94086
O14455								O94084
Q08096								O94085
P35844								Q12262
P35845								Q12260
P35842								Q12261
P35843								Q12266
Q07811								Q12264
Q03652								Q12269
Q03655								P12904
Q03654								P46963
Q03656								Q08422
Q01649								Q08421
Q08321								P33122
Q08322								P54115
Q05949								Q06211
Q05948								Q06216
Q05947								P40356
Q05946								P40355
Q05942								P40353
P05453								P25046
P53903								Q3E786
P53902								Q3E787
P53901								Q3E784
P53900								Q3E782
P53907								Q3E781
P53906								Q3E789
P53905								Q03480
P53904								Q03482
P06242								Q03483
P06243								P48524
P53909								Q04214
P53908								Q04215
P06244								Q04216
P06245								Q04210
P00163								Q04213
P32645								Q03263
P32644								Q03266
P32641								P53121
P32316								P53120
P32643								P53122
P32642								P53124
P32319								P53127
P32318								P53126
P41812								P53879
P41813								P53876
P41810								P53870
P41811								P35203
P41816								P35206
Q04545								P35208
P41814								Q05164
P41815								P25603
Q04549								P25602
P41818								P25607
P41819								P25608
P38889								P0C5Q9
P38888								P0C5Q8
P22023								P0C5Q1
P38885								P0C5Q0
P38884								P0C5Q3
P38887								P0C5Q2
P38886								P0C5Q5
P38881								P0C5Q4
P38880								P0C5Q7
P38883								P0C5Q6
P38882								P40033
Q04739								P40031
O13515								Q02651
O13514								Q02659
O13517								P36162
O13516								P36167
O13511								P36168
O13513								P36169
O13512								Q12015
O13519								P56508
O13518								P25384
P04912								P25385
P25555								P25383
P25554								P39924
P25559								Q06537
P25558								Q03016
P36014								Q03010
P36015								P38348
P36016								P38343
P36017								P38341
P36010								P38346
P36012								P38347
P36013								P36140
P36018								Q04978
P36019								P36141
Q6B2U8								P32259
P04786								Q08241
Q3E772								Q08240
Q3E771								Q08245
Q3E770								Q08532
Q3E776								Q02826
Q3E775								Q02820
Q3E774								P54862
Q06449								Q12248
Q06339								Q12249
Q06338								Q12244
Q06337								Q12245
Q06440								Q12247
Q03125								Q12240
Q03124								Q12242
P11938								Q12243
P40509								P0C1Z1
P40508								P40994
P40507								P40990
P40506								P40992
P40505								P40993
P40504								Q02796
P40503								Q02795
P40502								Q02794
P40501								Q02793
P40500								Q02792
P0CE93								Q06235
P08964								Q06490
P57744								P45820
P57743								P38426
P31688								P38429
P0CE92								P38428
P25352								Q07541
Q03788								Q04893
Q03787								P15807
Q03786								Q04897
Q03785								Q03208
Q03784								P21651
Q03783								P21657
Q03782								Q03207
Q03780								Q03205
P53869								P53109
Q9ZZW2								P53103
Q04373								P53101
Q04372								P53100
P39109								P53106
P39108								P53105
P39107								P53966
P39106								P53961
P39105								P53963
P39104								P53819
P39103								Q05854
P39102								P0C5S1
P39101								P25620
Q3E6R5								P25626
Q12283								P42900
Q03879								P47098
P38913								P26449
Q08409								P41901
P02406								P41902
P02407								Q12465
P02400								Q12467
P15496								P36109
P17891								P36103
O14464								P36107
P53068								Q12032
P53069								Q12031
P53060								Q12036
P53061								P46992
P53062								P46993
P53063								P46991
P53064								Q12281
P53065								Q12286
P53066								P25369
P53067								P25366
P38910								P25367
P53244								P25365
P53245								P25362
P53246								P25360
P53247								P25361
P53240								Q03079
P53241								Q07978
P53242								Q07979
P53243								Q03695
P53248								Q03694
P53249								Q03691
P23250								P38360
P23254								P38362
P23255								P39011
Q12284								P32903
P20048								P32900
P20049								Q04408
Q04377								Q04406
Q6B113								Q92392
P0CE00								Q92393
P38972								P53718
P11325								P53719
Q04371								P53717
Q04370								Q02805
P36224								Q02803
P87108								Q8TGQ8
P0CE91								Q8TGQ5
P0CE90								Q8TGQ4
P0CX41								Q8TGQ7
P0CX40								Q8TGQ6
P54730								Q8TGQ1
P0CX45								Q8TGQ0
P11491								Q8TGQ3
P0CE96								Q8TGQ2
P42826								P53130
Q04740								Q12272
P40975								P53138
P40970								P40310
P40971								P40316
Q3E6R4								P40314
Q06833								P48560
Q06836								P48565
Q06834								P48564
Q06835								P48569
Q06839								P48568
Q12734								Q03446
P50896								P38198
P39958								P38195
P39959								P38194
Q06160								Q06616
Q06162								Q03220
Q06163								Q3E7A8
Q06164								Q3E7A5
Q06168								Q3E7A7
Q06169								Q3E7A6
Q03667								Q3E7A0
Q03660								Q3E7A3
Q03661								Q3E7A2
Q07788								Q12528
Q07786								Q12527
P20486								Q7LIF1
P39953								Q7LIF2
P47190								P39718
P34087								P39719
P25087								Q45U18
P49960								P39712
P35688								P39713
P23060								P39710
P24280								P39711
P20676								P39717
P52290								P39715
P17890								Q05123
P00498								P89495
P23394								P53864
Q05924								P53833
Q05926								P53832
P32481								P53831
P32480								P53837
P32487								P53836
P32486								P53835
P32485								P53389
P32489								P48361
P32488								P32047
P17423								P32048
P53967								P15424
P32660								Q6B0V8
P41834								Q6B0V7
P41835								Q9ZZV8
Q04521								P49573
Q04526								P36127
P41832								P36128
P41833								P36129
Q02256								Q08984
P00635								P30605
P19657								Q08630
P19659								P39961
P19658								P39962
O13539								Q08981
P49367								P25344
O13537								P25347
O13536								P23968
O13535								Q03051
O13534								Q03050
O13533								Q03057
O13532								P38927
O13531								Q07738
O13530								Q07732
P41698								Q96VG8
P41695								P03882
P41696								P03881
P41697								P40434
P25579								P40433
P25578								Q07362
P25577								P34072
P25576								P18480
P25575								P21190
P25574								Q08750
P25573								Q04429
P25572								Q08280
P25571								Q08579
Q06315								Q8TGJ4
P23833								P53734
P40569								P53735
P40568								P53736
P40561								P53737
P40560								Q8TGS7
P40563								Q8TGS6
P40562								Q8TGS5
P40565								Q8TGS4
P40564								Q8TGS2
P40567								Q8TGS1
P40566								Q8TGS0
P38748								P23369
P38749								Q8TGS9
P38746								Q8TGS8
P51401								Q02864
P51402								Q02866
P38745								Q08993
P38742								P40159
P38740								P40150
P38741								P40154
P31111								P40155
P31115								P40156
P31116								P38814
Q08647								P38815
Q08646								P38813
Q08645								P38818
Q08641								Q12174
Q08649								Q12172
P38298								Q12173
P38299								Q12171
Q07376								P33890
P38290								Q07509
P38291								P16451
P38292								Q06630
Q07379								Q06639
P38294								Q12507
P38295								Q12506
P38296								Q12505
P38297								Q12502
Q04311								Q12509
P31376								P39559
P31377								P39550
P0CG63								P39551
P31378								P39552
P31379								P39557
Q03856								D6VPM8
Q03855								P39734
Q03508								P39735
P47036								P39732
P47037								Q05812
P47034								P34250
P47035								P43542
P47032								P43540
P47033								P43541
P47030								P43544
P47031								P43549
Q08428								P42947
P47038								Q99208
P47039								Q02457
P53008								Q04670
P53009								Q04674
Q12287								Q04675
P0C5B8								P19454
Q07992								Q12349
Q07993								Q12348
Q07990								Q12345
P39952								O43137
P32873								Q12346
P32874								Q12340
P32875								Q12343
Q05043								Q12342
Q05040								Q04501
P10870								P89113
Q8TGR9								P50089
Q08760								P50088
Q03434								P89114
P23643								P50083
P23642								P50087
P23641								Q12498
P23644								P33303
P0CX36								P33301
P0CX37								P33306
P0CX34								P40458
P0CX35								P87288
P0CX32								P40451
P0CX33								P40452
P0CX30								P40455
P0CX31								P40456
P0CX38								Q08774
P0CX39								Q07716
P36973								P47106
P40955								P47107
P40956								P47105
P40957								P47100
P40958								P47101
P40959								Q08559
P07256								P47108
P07257								P53752
Q12282								P53756
P07255								P53754
P07252								P53755
P07253								P53758
P07250								P53979
P07251								Q07865
Q12289								Q08754
P07258								Q8TGU1
P07259								Q8TGU0
Q06819								Q8TGU3
Q06815								Q8TGU2
Q06817								Q8TGU5
Q06810								Q8TGU4
Q08232								Q8TGU7
Q06813								Q8TGU6
P19516								Q8TGU8
Q99248								P32364
P04710								P38830
Q12753								P38831
Q12751								P38832
P22515								P38833
P22516								P38834
P22517								P38835
P09959								P38837
P09950								P38839
Q06108								P0CY06
Q06109								P0CY07
Q06102								P0CY04
Q06103								P0CY05
Q06106								P0CY02
Q06107								P0CY03
Q06104								P0CY00
P38175								P0CY01
P38174								P38957
P38177								P21957
P38176								P38958
P38171								Q12151
P38170								Q03153
P38173								Q07521
P38172								Q07527
P38179								P39532
P38178								P39534
Q12042								P38224
P03965								P38227
P03962								P38220
P08153								P38223
P17442								P38229
P32469								P38228
P32468								P18852
P32465								P28791
P32464								P38087
P32467								P38081
P32466								P38083
P32461								Q04383
P32460								P43568
P32463								P43566
P32462								P43562
P21691								P43563
P43321								Q04399
P32609								Q99220
P32608								P53883
Q01574								P32772
Q04052								Q04658
Q04053								Q01448
Q04502								Q12367
P32601								Q12366
P32600								Q12365
P22354								Q12363
P32605								Q12361
P22353								Q12369
P32607								Q12092
P32606								Q12096
P24000								Q12098
Q05902								P81450
Q05900								P81451
P21524								P43606
Q08361								Q96VG5
Q05905								Q96VG6
Q02908								P43600
P53631								P43602
P53630								Q8TGJ0
P53633								Q6B0R2
P53632								Q8TGJ2
P07390								Q6B0R7
P16151								Q8TGJ7
O13559								Q8TGJ8
O13558								P40890
Q05676								P25303
Q05670								Q12293
Q05672								Q12292
O13550								P40473
O13553								P40472
O13555								P40470
O13554								P40477
O13557								P40476
O13556								P40475
P40891								Q07921
P23585								Q08786
P40893								Q03361
P40892								Q03362
P40895								Q04461
P40897								P47121
P40896								P47124
P40898								P47126
P25515								P47127
P14741								P47129
P14742								P53950
P14743								P53951
P14747								P53952
Q12446								P53953
O74700								P53955
P49775								P53956
P40099								P53957
P40098								P53958
P40091								Q07843
P40090								Q07845
P40093								P27654
P40092								P43604
P40095								P46983
P40094								P46982
P40097								P46985
P40096								P46984
P37838								P46987
P40543								P46986
P40542								P46989
P40541								P43608
P40540								Q12314
P40547								P32341
P40546								P32342
P40545								P32344
P40544								P38850
P06701								P38851
P06700								P38854
P06704								P38855
P38768								P36065
P38769								P36067
P38760								P36066
P38763								P36061
P38764								P36068
P38765								P38931
P38766								P38930
P38767								P38934
Q3E846								Q12138
Q3E841								Q12139
Q3E840								Q12130
Q3E843								Q12134
Q3E842								Q12135
Q06595								Q03178
Q06594								Q06410
Q06597								Q06412
Q06596								P39516
Q06593								P38209
Q06592								P38208
Q06598								P38204
Q08621								P38202
Q08620								P38201
Q08991								P38200
Q08622								P40549
Q08995								P40548
Q08994								Q04814
Q07355								Q06674
Q07350								Q06675
Q07351								Q06671
Q04338								Q06673
Q01217								Q6Q5P6
P28584								P32570
Q04991								P32578
Q03529								P53891
Q03525								P53890
P47010								Q03824
P47011								P53892
P47012								P53895
P47013								P53897
P47014								P53896
P47015								P53898
P47016								Q08457
P16639								Q04100
P47018								P22204
P47019								P53099
P0C5L8								P53098
P0C5L9								Q35811
P0C5L6								P53092
P0C5L7								P53094
P0C5L4								P53097
P0C5L5								P53096
P0C5L2								Q8J0M4
P0C5L3								Q12301
P0C5L0								Q12307
P0C5L1								P27351
P32858								Q12308
P32859								P53234
P32854								P53231
P32855								P53233
P32857								P35209
P53288								O75012
P53289								Q05503
P46655								P36064
P46654								Q8TGL8
P53280								Q8TGL9
P53281								Q8TGL2
P53282								Q8TGL3
P53283								Q8TGL0
P53284								Q8TGL1
P53285								Q8TGL6
P53286								Q8TGL7
P53287								Q8TGL4
Q8TGT1								Q8TGL5
P35497								O74302
P52489								Q08992
P52488								Q08990
Q04195								P17065
Q04199								Q9ZZX8
P08456								Q9ZZX9
P85052								Q9ZZX0
P54885								Q9ZZX1
P08459								Q9ZZX7
P08458								P34232
Q99188								P34233
Q99189								P34231
Q99181								P34234
Q99186								P34238
P15873								P34239
Q99326								P40499
Q99325								P40495
Q99321								P40497
Q02598								P40491
Q02590								P40490
P0CX10								Q08533
P0CX11								Q03619
P0CX12								Q03612
P0CX13								P29366
P0CX14								Q08732
P0CX15								Q08736
P0CX16								Q08734
P0CX17								P35182
P0CX18								P47148
P0CX19								P47149
Q02046								P47146
Q02733								P53938
Q02732								P53939
P07270								P53933
P07271								P53936
P12630								P29589
P07273								Q07829
P07274								P27637
P07275								P24720
P07276								P43625
P07277								P43624
P07278								P43622
Q01722								P32328
P22579								P32323
P09938								Q08193
P09932								P38874
P09937								P38877
Q12344								P38870
P13587								P38871
P13586								P38872
Q08204								P36046
P38158								P36042
P38157								P36041
P38156								Q12115
P38155								Q12117
P38153								Q12111
P38152								Q12112
P38151								Q12113
P38150								Q12119
P17076								P38915
Q06127								Q8TGJ1
Q07655								P40395
Q07657								Q3E742
Q07651								Q3E743
Q07653								Q3E740
Q07658								Q3E741
P06115								Q3E746
Q00055								Q3E747
P32447								Q3E744
P32445								Q06479
P32449								P38269
P32448								P38268
Q04299								P38265
Q03956								P38267
Q03957								P38266
Q03954								P40536
P00424								P40534
P00937								P40535
P32623								Q04838
P32622								Q04839
P32621								P40531
P32626								P06776
P32629								Q3E7Y9
P32628								P40538
P21592								Q06695
Q08387								Q08692
P22082								Q04347
P26793								Q08471
P53617								Q08474
P53616								Q04697
P53615								P0C5E1
P53342								P0C5E0
P26798								Q12329
P49090								P0CL41
[truncated: 4,594 more rows]

## Sheet: C. elegans
Suppl. Table 3. List of proteins under different evolutionary conservation criteria
Model species:		C. elegans
Listed are Uniprot ID numbers only. Conservation is defined as the presence of an ortholog according to InParanoid (see Methods)
All genes	LAGs	Genes conserved at least across 12 phylums	LAGs conserved across at least 12 phylums	Genes conserved across all 14 phylums	LAGs conserved across all 14 phylums	Genes conserved only in nematoda	LAGs conserved only in nematoda	Genes conserved only in Metazoa	LAGs conserved only in Metazoa
Q9NA41	O16785	Q7JMR0	Q27493	Q7JMR0	Q27493	Q9XUG2	H2KYV0	Q8WQD7	O61907
Q3S1I4	Q9GYK4	Q9N592	O44410	Q9N592	O44410	Q9XW43	G5EEV9	H2KZB0	P51485
Q9XUG2	Q93873	Q27493	O17218	Q27493	O17218	Q9XUG5	Q9U3D6	B3GWA1	O45864
Q23270	Q06561	P52879	A5HWB2	P52879	A5HWB2	Q9XUG9	G4SI07	Q20398	Q19685
Q9XW43	Q9NEN6	Q9NA81	Q8WTM6	Q9NA81	Q8WTM6	Q7YTR4	P22454	O61907	Q18803
Q9XUG5	O18180	Q9BKU3	O61199	Q9BKU3	O61199	Q7YTR3	Q18503	Q18438	H2KY90
Q3S1I3	Q95XJ2	Q27481	Q95XX0	Q27481	Q95XX0	Q7YTR2	Q17512	Q20821	Q03565
Q7YTR8	H2KYV0	H1UBK1	Q23146	H1UBK1	Q23146	Q7YTR0	O44439	Q9BMN8	Q9XWE9
Q9XUG8	H2KYV1	Q9XVR7	P34313	Q9XVR7	P34313	Q93530	G5ECC6	Q9N3Q8	G5ED24
Q9XUG9	P51875	Q18033	P48152	Q18033	P48152	Q93879	Q23064	Q09235	O17554
Q7YTR5	G5EEV9	Q23621	Q9N368	Q23621	Q9N368	Q7YTR9	O02151	Q95PW5	O02286
Q7YTR4	G5EEV7	Q19360	Q9XWI6	Q19360	Q9XWI6	Q9XU66	Q17577	Q95Q05	O18195
Q7YTR3	P53703	Q22498	Q18258	Q22498	Q18258	Q20784	P91002	Q18776	Q9TZC4
Q7YTR2	Q9N4L8	O45495	P41848	O45495	P41848	Q22084	O76554	Q09655	G5EBK3
Q9XW49	Q9XU27	O01969	Q18994	O01969	Q18994	O76628	Q21733	Q22585	Q8WQG9
Q7YTR0	Q27493	Q9XUW5	P34305	Q9XUW5	P34305	O76629	O02268	Q966W3	O02219
O16787	Q27492	Q22004	Q17607	Q22004	Q17607	Q22089	Q9XWV9	Q18964	Q7KPV0
O16786	P17330	Q20716	O44512	Q20716	O44512	O76621	Q20010	O62291	G5ECZ8
O16785	Q9XWD1	P55853	O17759	P55853	O17759	Q7YWW3	Q20907	Q9TZ58	P20154
O16784	Q09373	Q09226	Q9GYK4	Q09226		Q7YWW2	P28052	O01908	Q94125
O16783	Q9TZ33	Q9N478	Q9NEN6	Q9N478		Q9U275	P28051	Q9NAN2	Q18508
O16782	O02343	Q95QD5	P50093	Q95QD5		D3YT30	Q93743	G5ECZ0	O45525
Q93530	P50093	O44410	O45012	O44410		Q23421	G4SCE4	Q23588	Q09474
Q09EE1	Q21516	P27604	P11141	P27604		Q20505	P90879	P51485	Q09519
Q9TZ85	G5EGF4	Q19905	P49196	Q19905		Q7YWW5	G5EDM7	Q19532	G5EGU1
O16789	G5EGF0	O17218	P53439	O17218		Q21688	Q9TZQ3	Q9U3Q0	H2KYJ5
Q9GYK4	O44491	P91189	A5PEW5	P91189		Q21689	G5EE01	Q93571	P49809
Q93878	O44498	P46554	Q23543	P46554		O17327	O45666	O45864	Q7KPW7
Q93879	O44499	Q9N5R9	C7IVS4	Q9N5R9		O17325	Q94197	G5EFW3	Q23658
Q7YTR9	O45019	O62106	G5ECM6	O62106		O17329	O62221	Q09227	Q21817
Q9GUM2	O45012	P47209	G5EBJ7	P47209		P34515	G5ECQ5	Q19577	P54936
Q93871	Q9U3C6	A5HWB2	Q18787	A5HWB2		P34518	Q19771	Q19685	Q21929
Q93873	Q9XXH4	O45946	Q967F1	O45946		O61802	Q09975	Q17574	Q06561
Q93874	Q20615	Q8WSL9	Q3V5I7	Q8WSL9		Q5FC49	Q5H9N3	Q19301	O45019
Q93875	Q22189	Q9XWV3	O02056	Q9XWV3		Q23681	Q18946	Q10651	Q27874
Q9XU66	Q9Y0A1	G5EE80	Q17557	G5EE80		Q23682	O76367	O01256	Q09285
Q20784	Q9N3Q9	Q8WTM6	Q23125	Q8WTM6		D7SFM1	Q17973	O01883	Q9U3E2
Q10573	G5ECZ8	Q21795	O01869	Q21795		H2KYV2	P34502	B1Q254	H8ESD5
Q9XX41	P20154	Q22918	P47208	Q22918		H2KYV3	Q21446	Q22045	P27715
Q21841	O44552	Q20585	Q9N3T5	Q20585		H2KYV0	P32739	A0PD34	Q9XW00
Q06561	Q17911	Q19869	Q9XXI9	Q19869		H2KYV6	Q20885	Q9U1W5	Q17763
Q9TZ88	P34722	Q10121	Q21230	Q10121		H2KYV5	P46499	Q17777	Q19202
Q22085	P41956	Q9U2G0	Q93594	Q9U2G0		P91507	Q7JNQ1	Q965W9	Q7JP60
Q22084	Q9BL60	O61199	P52709	O61199		P91506	O01931	Q9NAD6	Q21049
Q9XU21	P11141	Q9XW15	P46550	Q9XW15		O62160	Q23593	O16313	Q6A586
Q9NEN6	Q93831	Q18217	Q19584	Q18217		Q9NAL9	O18154	Q21279	Q19422
Q22081	Q93833	Q95XX0	Q17632	Q95XX0		Q9U1U8	Q9TYX6	Q94287	Q8I113
Q22080	H2KZL7	P34647	O02639	P34647		Q9U1U0	P34483	A5PEX5	Q21083
O76628	H2KZL6	Q9TXZ9	H2KYN6	Q9TXZ9		Q11081	Q19208	Q20679	Q18095
O76629	P34260	Q23146	Q95XR0	Q23146		Q11087	Q23163	Q10123	Q94148
O76626	O17679	G5EFC4	Q9XVP0	G5EFC4		Q11084	Q19481	Q18803	Q19213
O76627	Q19213	Q9U1V9	Q19826	Q9U1V9		Q11089	G5ECB6	H2KY90	P24348
E1B6Q7	Q9U348	Q9NEU2	G5EFZ1	Q9NEU2		Q11088	Q18683	G5EED9	I2HAJ6
O76625	Q965W1	A8WHT1	P30628	A8WHT1		Q19708	G5EF32	Q18014	O17237
Q22089	Q18031	O44734	P48156	O44734		Q19709	O02141	Q93705	A8WFJ9
O76623	Q27874	Q20390	P34339	Q20390		Q19258	P91907	Q8I103	P34668
O76620	Q27873	Q19426	Q9BKU4	Q19426		Q5WRT1	O45702	Q03565	Q86MI0
O76621	Q94125	Q19302	Q23202	Q19302		Q18816	G5EGP4	I2HAD9	P20792
P90989	O62185	A9D0C3	O61815	A9D0C3		Q18079	Q17740	Q23639	Q9NA80
Q7YWW3	Q22618	Q09305	P29691	Q09305		G5EEV9	O44399	P61228	O18199
Q7YWW2	P51485	Q95QU0	Q18426	Q95QU0		Q18070	Q27394	Q9U3S3	O61818
Q9XVJ3	Q20779	P34313	Q95Y90	P34313		Q19533	Q9N5A0	Q1NZ26	Q22366
Q9U275	Q9U3D2	Q9XTI0	Q9N369	Q9XTI0		Q18819	Q19275	Q18874	P42573
O01704	Q9U3D6	G5EBZ1	P32085	G5EBZ1		Q20249	Q9XUH3	Q9XWE9	O45962
Q3LRZ3	O76411	Q564Q1	Q18921	Q564Q1		Q18818	Q9XUH6	G5ED24	Q19345
Q9U273	G5EC14	P48152	Q9XUY2	P48152		Q9N4L7	Q23092	O17554	Q95XA8
Q09EE8	G5EC16	Q9N5K2	O62431	Q9N5K2		Q20247	O17515	P46578	Q09409
Q9N5V3	Q09265	Q9GZH2	Q9TY03	Q9GZH2		Q20246	Q9U298	Q18989	O44406
Q17675	O61518	P34605	Q7K707	P34605		Q18611	Q95QI7	Q21633	P34443
Q23428	Q22619	Q21501	G5EC23	Q21501		Q18613	O01879	Q9U489	G5EE72
Q23429	P49196	O17919	O17953	O17919		Q27GT6	H2L2A2	O44735	Q9TYT3
Q09EE9	G4SJU0	O44480	Q09990	O44480		O61898	Q09393	Q23450	P06125
E1B6Q6	Q9U2E9	Q9N5B3	Q20938	Q9N5B3		Q20305	Q20701	Q19775	Q968Y9
Q23425	P53439	Q9U1Z2	Q17880	Q9U1Z2		H2L0J2	O62136	Q9U2F2	H2KYV1
Q10658	P48996	Q9N368	Q18942	Q9N368		Q9XVI2	O44626	A3QMB1	Q93831
D3YT30	O45507	O61660	G5EEK8	O61660		G3MTY1	Q20646	O02286	O76411
Q23420	Q19231	Q9XWI6	P42170	Q9XWI6		Q9N5B2	Q19569	O18195	G4SJU0
Q23421	Q19495	Q9N3T8	Q95Q95	Q9N3T8		Q9XX60	Q18200	Q5ZR75	Q23098
Q23422	Q19945	Q18779	Q19877	Q18779		Q9N352	O17694	Q6AW07	G5ECC9
Q20505	G4SI07	O76371	Q9XWS4	O76371		O62051	Q22562	Q19770	P34707
P56570	Q22800	Q21774	Q9TYV5	Q21774		O62052	L8EC38	O01661	Q22021
Q7YWW5	P22454	Q93618	P49041	Q93618		Q9XU65	Q18193	G5EBX4	Q09413
Q21688	Q22431	Q95YF3	O17892	Q95YF3		Q9GUI6	P17512	Q22967	Q21824
Q21689	Q9XW60	O62518	P34574	O62518		H2KZS1	Q23190	Q17848	Q09432
Q21686	A5PEW5	Q966C7	Q18359	Q966C7		Q9XU24	Q94231	Q9U2M8	Q21443
Q21687	Q23543	Q95008	Q86S66	Q95008		G4SNP7	G5ECR3	Q8MQ51	G5EBV0
Q21684	Q23541	Q23089	Q9N4Y8	Q23089		Q10020	G5EE13	O17645	Q95YE9
Q21685	O01901	Q9XXU9	Q23400	Q9XXU9		Q9XX61	O01820	Q19267	G5EE86
Q9TXT5	Q20496	Q9N588	P49029	Q9N588		Q9N2S7	O62277	Q19266	P92172
O18183	Q23098	G5EGR8	O18180	G5EGR8		D2N114	O76584	Q9NEI6	G5EGK6
O17323	Q18503	Q9U2A9	G5EEV7	Q9U2A9		Q966H1	Q9XW69	Q9N361	Q94071
O18181	C7IVS4	Q22053	Q09373	Q22053		Q20509	D7SFK1	Q93566	P54406
O18180	O02327	Q19335	O44499	Q19335		Q966H4	Q17956	H2KZK6	H2KYN3
O17326	O02323	Q9N4F3	Q9N3Q9	Q9N4F3		D2N112		O01870	Q17525
O17327	P24348	Q9N492	P41956	Q9N492		P91245		O01705	Q23597
O17324	O45864	Q18258	Q9BL60	Q18258		Q9U2K6		P91193	G5EC64
O17325	O45865	Q9U2Z1	Q27873	Q9U2Z1		Q21309		Q23536	O17470
Q22337	H2L0Q6	Q09583	Q22619	Q09583		Q21308		O01991	Q21502
Q22336	Q17512	G5EFH0	Q22800	G5EFH0		Q21168		Q19791	Q9N3C7
O17328	Q18508	O16686	Q23541	O16686		H2L2J4		Q9TZC4	Q23220
O17329	G5EFW7	Q965K2	O17966	Q965K2		Q20878		Q9N3L4	E0AHC6
Q9TZB6	O17966	Q11183	G5EDC6	Q11183		Q20877		G5EBK3	P41828
Q9TYQ9	O44439	O44787	O76577	O44787		Q7YXC5		Q8WQG9	P41934
Q8IAB2	O01510	O16519	Q2V4S2	O16519		Q7YXC8		O62349	Q9XTY3
P34512	O45525	Q93934	O02640	Q93934		Q94165		P34445	G5EDH0
P34511	G5EDC6	P34385	P90815	P34385		Q94164		P34426	G5EGH0
P34510	Q09474	P41848	Q9BL34	P41848		Q95XU4		Q9TZI9	Q20043
P34517	Q9U329	Q9GUM1	Q9XUW8	Q9GUM1		Q95XU0		Q09585	Q18245
P34516	Q09519	Q09522	Q7JNG1	Q09522		Q9BHL9		Q09441	O01812
P34515	G5ECC7	G5EGL2	P91857	G5EGL2		Q9BHL5		O45814	P05690
P34514	G5ECC6	Q9TY08	G5EBR7	Q9TY08		K8ERW1		O44441	B2D6P4
Q93382	G5ECC9	Q9TYV3	Q19537	Q9TYV3		Q9BHL0		Q11187	G5EFY8
O61804	Q23064	Q17345	Q19519	Q17345		Q19531		G5EFN7	H2KZU5
P34518	O45551	Q9N3X2	Q18967	Q9N3X2		Q9GYH8		Q94251	Q95XJ2
O61802	O02151	Q18994	O45903	Q18994		Q23075		O17001	O02343
O61803	P45970	P46975	P90789	P46975		G5EBR5		O17269	Q21516
O61800	Q20608	Q23463	Q22100	Q23463		Q9GYH2		O02219	Q9U3C6
O61801	P34707	Q9U1Q4	P48150	Q9U1Q4		Q21901		Q20069	Q20615
Q5FC49	G5EBL2	Q93615	Q7YTU4	Q93615		A5JYZ0		Q18685	P48996
Q23680	Q9U302	P54871	Q9N5E4	P54871		A5JYZ2		P91443	Q19231
Q23681	Q9TYY0	P34305	P17329	P34305		Q94295		Q95ZR2	Q19495
Q23682	I2HAJ6	Q9XW68	Q9XWH0	Q9XW68		Q9GZH9		Q9XWR6	Q9XW60
Q23683	Q09228	Q9N4J8	B3GWC3	Q9N4J8		Q94297		H9G2Q2	O02323
Q5FC43	Q19579	Q17607	Q22592	Q17607		Q94296		Q95QR5	P45970
Q22404	G5EGQ3	P34183	Q18853	P34183		Q9TYN1		Q3V5K0	Q9UAY0
D7SFM1	Q9UAY0	O44512	Q18851	O44512		G5EDV1		Q09297	F5GUE5
D7SFM0	Q19685	O17759	G5ECL2	O17759		G5EDV0		Q95ZS6	O16657
H2KYV8	Q95QD1	G5EBY6	O16369	G5EBY6		G5EDV7		O18246	Q8WSN3
D7SFM2	Q17577	Q23270	G5EBK4			Q7YXA5		Q965N4	Q18825
Q95XC5	Q8MQ70	Q9GYK4	Q9XXK1			Q9N4M3		Q8MXJ9	Q20942
Q09EE6	Q22021	Q9NEN6	G5EDD5			G5EDV4		G5ECR7	P98080
Q95XJ2	P29355	E1B6Q7	Q8T874			Q22653		Q9U2T2	Q9XXF1
H2KYV2	O44410	Q9N5V3	Q11182			Q22654		Q19819	P34526
H2KYV3	O76577	O18183	Q93641			Q22656		O16294	Q9U1R5
H2KYV0	Q09413	Q23680	P31161			Q23427		Q93534	O44504
H2KYV1	Q21824	Q19706	G5EBS1			Q9XV14		Q7KPV0	H2L0E0
H2KYV6	G5ECM6	Q9N358	H2KYP7			B7FAS0		O02626	P34271
P91835	O17218	G4SNP0	Q95ZQ4			Q6LCK7		Q9XUE7	O61834
H2KYV4	Q9TXW8	Q2PJ77	Q9TZ93			P54245		Q965Q8	O44481
H2KYV5	G5EBJ7	Q21902	Q93830			Q95QZ6		P34535	Q22623
G5EGD2	Q2PJ68	P34703	Q8IG67			Q18795		Q7Z144	Q9NA97
P91504	Q20741	Q9N2W9	G5ED37			O16444		Q23643	O01483
P91507	Q9U3N6	Q9GZE8	Q20970			O16447		O01479	P34254
P91506	Q18787	P49405	P46561			O16449		Q17958	O18687
G5EGD6	Q967F1	Q09644	O45074			Q18730		O02208	P20163
G5EGD7	Q3V5I7	P50093	Q20206			O01452		H2KZ00	Q27395
G5EGD4	Q93714	P91502	O16466			O01451		P34512	H2KYB3
G5EGD5	O02056	P34280	Q9XWF2			Q6RYS9		Q9N598	P91251
O62160	P91002	O17901				Q9XWD0		O44496	Q03345
P91859	Q17557	O61820				Q65CM0		Q19185	O45177
G5EGD9	Q17559	P91529				Q17980		Q19981	O16517
P91508	Q17558	G5EGF1				Q9NAM4		G5ECZ8	A0FLQ8
Q9NAL9	Q9XUR5	Q19278				Q9NAM2		P20154	Q03575
Q21578	F5GUE5	O45012				Q9U2Y4		O17583	P90860
Q9U1U9	Q9XW26	Q20263				Q9TYN0		O17581	G8JYB8
Q9U1U8	O01737	Q9TYX1				O01914		Q8WTK2	P91419
Q9U1U1	H2KYB8	Q20719				Q93227		Q21430	P90847
Q9U1U0	O16657	Q19986				Q8T7Z2		Q19337	Q17420
Q7KPX2	O76554	Q9NAP7				P52274		Q94125	O61220
Q9U1U2	P55954	Q9N370				O01913		P34748	G5EFF5
G3MU60	Q09432	O45924				O01910		Q9XWP0	H2L0F6
G3MU61	O17237	Q9BLB6				Q09375		D0IMZ5	O18021
G3MU63	Q21733	A9UJN4				O18184		O01902	Q9BIG4
P51875	O02268	P91401				Q09372		Q9N5D3	H2KYV0
Q11082	Q9U2V4	P91374				O44536		Q18508	G5EEV9
Q11081	Q2V4S2	Q18938				O44533		Q93646	Q9U3D6
Q11080	Q9XTB5	Q9BIC2				O44532		Q9BL56	G4SI07
Q11087	Q18540	P11141				O45953		O45525	P22454
Q11086	Q9XWV9	Q9NEW7				A8DZ30		O17638	Q18503
Q11085	Q9XVV4	P34264				A8DZ31		Q09477	Q17512
Q11084	Q23125	P91093				O45955		Q09474	O44439
Q20797	O16898	Q95XN2				Q19069		Q09519	G5ECC6
Q20796	Q09596	Q95XN6				Q17939		Q20600	Q23064
Q11089	G5EGU1	P35603				O44527		Q22908	O02151
Q11088	Q09499	O17580				P34706		Q95PJ8	Q17577
Q20793	G5EFI9	O17586				P34704		Q9XX14	Q20741
Q18811	P90787	P92012				P34705		G5EEL7	P91002
Q20791	Q8WSN3	G5ECR6				Q18441		Q20696	O76554
Q20790	Q21443	Q966C6				P34709		Q9BL29	Q21733
Q18810	O01869	Q966L5				Q4PIV8		Q8MXG1	O02268
Q19708	P47208	P90914				Q4PIV2		Q0PDK5	Q9XWV9
Q19709	Q17778	Q22968				Q4PIV0		O62103	Q20010
Q19258	Q10453	Q9N4I1				Q4PIV6		Q95Q62	Q20907
Q19259	O45499	Q9N4I0				Q4PIV7		Q9BL81	P28052
Q19256	A5HWB2	Q20772				Q4PIV5		Q22528	P28051
Q18817	O16929	Q9N3F0				Q27515		G5EGU1	Q93743
Q19706	Q20010	O44411				Q9GYL3		P90786	G4SCE4
Q19255	G5EBV0	Q27488				Q4W528		Q18581	P90879
Q19252	Q20907	O45228				Q9N5J1		Q93203	G5EDM7
Q19253	P22981	Q93576				Q9NA82		G5ECP7	Q9TZQ3
Q5WRT1	Q9XWV5	P32740				Q9TZD4		Q95YE8	G5EE01
Q18816	O02640	Q20546				Q18918		A9QY30	O45666
Q18079	Q20655	Q95QN6				Q9N4R6		Q18823	Q94197
Q18078	O44158	P49196				Q8MNU2		Q9XWE1	O62221
G5EEV9	Q9TZA0	G5EFQ1				Q9NAN9		H2KYF1	G5ECQ5
Q18075	P91353	P53439				Q9XU45		G5EDK5	Q19771
G5EEV7	O45797	Q17533				Q5FC47		Q9XVZ6	Q09975
G5EEV4	P28052	H2KZJ5				Q19036		Q9U2J0	Q5H9N3
G5EEV2	P28051	P50140				Q21090		Q93235	Q18946
Q18070	Q95YE9	O01577				Q4TTC0		Q21408	O76367
G5EEV0	A8WFJ9	O01578				O02340		G5EFA2	Q17973
Q19533	Q9XWX0	Q09454				Q95XJ4		Q17678	P34502
Q9GZI0	G5EE86	Q19493				C6KRG2		Q21096	Q7JMS5
Q9GZI1	P90815	P27420				H2KYV9		Q95QQ1	Q21446
Q9GZI2	Q18825	Q18547				O16275		Q18798	P32739
Q7JMR0	Q8WTM6	O02173				O16274		G5EF60	Q20885
Q9GZI4	Q9BL34	Q95017				O16272		H2KYJ5	P46499
Q18819	P34668	Q22494				Q9XU97		G5ECW3	Q7JNQ1
P53703	P34663	O76258				O16279		P46555	O01931
Q8I4C6	Q93743	A5PEW5				Q4TTC3		H2L0I8	Q23593
Q20249	Q21219	Q23543				Q9XU41		D6RYD9	O18154
Q20248	O17869	Q22797				A4UVJ8		L8EC40	Q9TYX6
Q8MXS1	Q86MI0	P91913				Q7YTT9		A6PVA1	P34483
Q18818	Q19717	P91917				Q9XUA9		Q94174	O62508
Q8MXS7	O44821	P91914				Q9XW25		Q18986	Q19209
Q9N4L7	G4SCE4	Q93168				Q9XW24		H2KZ53	Q19208
Q20241	P20792	Q23237				Q7YTT1		P49809	Q23163
Q20240	Q09555	O45241				Q7YTT3		G5ED46	Q19481
Q8MXS8	Q9N3T5	C7IVS4				Q3Y412		Q9Y048	G5ECB6
Q20245	P90879	O02096				Q3Y414		Q9XVK5	Q18683
Q20244	Q18803	O02328				P91501		Q9NA99	G5EF32
Q20247	O61199	Q95XI9				H2KZN5		G5EGA3	O02141
Q20246	Q9XXI9	Q17515				Q21518		Q7KPW7	P91907
Q9TZE2	Q09433	G4RYA5				H2KZN2		G5EFE1	O45702
Q9N4L5	Q95XX0	O62250				Q21512		Q23658	O45258
Q9NA73	Q9XUW8	Q23215				Q21510		Q94986	G5EGP4
F5GUH2	G5EDM7	O45550				Q21511		O61528	Q9XX55
Q9N4L2	H2KY90	Q27527				P34282		G5ED89	Q17740
Q8I4C9	G5ECU1	P46822				O76396		Q10050	O44399
Q22668	Q7JNG1	P45971				P34289		Q23203	Q27394
Q18619	Q20053	G5EEI8				Q23052		Q9GYI2	Q9N5A0
Q18618	Q27499	Q9N4E9				Q8T7Y4		O16454	Q19275
Q18611	P91857	Q86D99				Q20662		G5EC69	Q9XUH3
Q18610	G5EBR7	Q9N4G9				O17902		Q21817	Q9XUH6
Q18613	Q21233	O17403				O17301		Q20298	Q23092
Q18612	Q21230	Q9U1Q7				Q5FC61		O44565	O17515
Q18615	Q20942	Q18224				O61823		P34255	Q9U298
Q18617	Q03565	O62336				Q19034		O61853	Q95QI7
Q18616	P92172	Q19103				O44492		O17599	O01879
Q27GT6	Q10579	Q19680				O44495		Q20758	H2L2A2
Q9XVI1	Q93592	P90747				O44497		Q95QZ5	Q09393
O61898	Q93594	O01757				Q94270		Q19293	Q20701
Q20308	Q9TZQ3	O16582				Q09347		O62198	O62136
H2L0J8	Q19848	Q05036				Q86FM6		E9RKC7	O44626
Q9XVI0	Q09285	C2BR97				O45548		Q9U1P9	Q20646
H2L0J6	Q23146	P52057				O45545		Q9U300	Q19569
Q20305	G5EGK6	Q21828				Q19276		P90947	Q18200
Q20306	O61460	G5EEL2				G5EET0		Q21875	O17694
H2L0J2	Q19537	G5ECM6				G5EET3		Q22329	Q9XUE0
Q20301	Q965V9	O17214				Q20262		Q21029	Q22562
H2L0J1	P52709	O45430				Q20260		Q18969	L8EC38
Q7YTN4	Q9U3E2	Q9XXD4				Q17821		H2KZG4	Q18193
Q86D08	H2KYJ5	G5EBJ7				Q95Y94		G5EDB9	P17512
Q9XVI2	G5EE01	Q18787				Q19181		G5EDB0	Q23190
Q2HQK3	H9G2T4	Q967F1				G5EDC8		Q23481	Q94231
G3MTY1	Q19519	Q3V5I7				Q5ZR27		Q9XUU5	G5ECR3
Q9N3B8	P46550	Q9XTU9				O02135		E0AHA7	G5EE13
G3MTY2	P46551	Q9XXJ0				O02132		Q9NA40	O01820
Q22660	P98080	O01258				H2L0H9		Q95QN1	O62277
Q9N5B2	Q94071	Q93338				Q9XW30		Q7YX41	O76584
Q9NAR1	B7WN63	O02056				Q19257		Q20535	Q9N4V9
Q9N4L8	Q20968	G5EGS5				Q9TYW7		O45830	Q9XW69
Q9NAR3	G5ECQ3	Q9U2A8				Q19701		Q18596	Q17833
Q9NAR2	Q9XWE9	Q17557				Q19703		Q8IA75	D7SFK1
Q9XX60	G5ED24	Q94392				O45927		Q19642	Q17956
Q22662	O45666	P47991				Q20668		P54936	H9G327
Q9TYQ1	O45667	Q20751				Q5F4U8		Q7YWX7	Q9XU27
Q9N352	O17554	Q19433				B1GRN5		Q20021	O44491
Q9XU23	G5EBH0	Q19655				Q10004		C0P278	Q9U348
Q9N350	G5EBH7	Q19007				Q10006		O01878	Q9U3D2
O62058	Q94197	O62102				H2KYE2		Q23544	O61518
G3MTY6	O16545	O16486				Q564T9		Q3LFN0	Q9U2E9
Q9N592	O62221	M1ZMI3				H2KZQ0		O44445	O45507
O02485	Q9TXN6	Q9BL19				Q9N4V5		Q9N580	G5EBL2
O62055	O61794	G5EC98				Q18074		Q9N576	Q9TXW8
Q9N358	G5ECQ5	P34436				G5EF84		O76735	Q9U3N6
Q9N359	Q19584	Q965Y1				Q09165		I2HAA6	Q9XUR5
O62050	Q17632	Q22251				H2KYE4		Q18223	O16898
O62051	Q9XXF1	Q23125				Q9XW34		Q8MNU8	Q9XWX0
O62052	O61907	Q9XVF7				Q7YTH9		Q17687	Q19717
O02482	G5EGN3	Q09590				Q19079		G5EBS5	Q27499
Q9XU20	H2KZ54	P52713				F3Y5R5		E5QCH1	Q20968
Q9XX43	Q95XZ6	Q18421				Q9GYP4		Q9U1W2	O45667
Q9XU27	G5EDF6	K8ES01				Q9XW35		O62214	O16545
Q9XU65	P49809	O01868				Q45EL0		Q22744	Q7JKF1
O61753	Q18967	O01869				Q21141		Q22483	O62491
Q9GUI6	Q19771	P47208				Q9NAK3		I2HAE1	Q9GZD7
Q9NEN0	G5ED45	Q10039				Q9N2X6		O76337	Q9N4W1
G4SNP8	Q965W8	G5EEH6				Q9NA69		Q18780	Q23430
H2KZS0	O02639	Q9XXN4				Q8MQD3		Q7YSI9	O02124
H2KZS1	P54406	Q9N590				Q20613		P90841	Q23594
Q22083	P13508	O16311				Q86MI9		Q21389	Q21507
G4SNP0	H2KYN3	Q21276				Q03561		Q19319	Q9NEK7
Q9XU24	H2KYN6	Q9TXI4				Q21183		Q20065	O62366
Q65XS9	Q95XR0	Q10920				Q2V4X6		Q93380	Q9XWE2
Q27497	Q21531	P91240				Q966A6		Q21593	Q9UAY6
G4SNP7	Q2L6V2	Q7YTG8				Q9XU60		O77081	O02316
Q27365	Q09309	Q9XUP3				Q93344		Q9BIC1	O61874
Q564R9	Q09306	Q9XUP4				Q03568		P34548	P45898
Q10028	Q17963	O17040				Q9U2K1		O62258	Q7K6I8
Q10029	Q09975	Q23623				P34619		Q09654	G5EDD8
D0PV95	H8ESD5	Q9NAN1				Q9U2K2		H2KYI7	Q9BL26
Q10022	Q7JKF1	Q95XZ0				A5JYX9		Q18214	Q9TYM7
J7SEY5	O62491	Q9XV52				Q18472		G5EBF0	Q22894
Q10020	Q9XVP0	O01884				Q9XW80		K8ESG0	Q20910
J7SEY7	Q19826	P34669				Q23269		O16296	Q9TZB2
Q10026	G5EFZ1	P34561				Q9U2K5		Q9U238	G5ED94
Q10027	Q5H9N3	P34666				Q22630		Q23640	O62174
Q10024	Q18946	Q9XVE9				Q17572		Q95QB7	O17893
Q10025	O76367	Q11190				Q22980		Q95XS1	Q9XU29
Q9N2S9	P34526	Q9N306				Q22637		Q20332	B3CJ42
Q9N2S8	H2KYS3	Q17477				Q22634		O02298	Q9N4V8
P20271	Q9U1R5	K8ERU5				Q22988		H2KYP2	Q9XU04
Q27493	Q7KPW7	Q21215				Q20854		Q20448
Q9XX61	Q9GZD7	Q19713				Q20855		G5EDT9
Q9NEN9	Q18668	Q7YTI4				Q22710		Q21929
Q27492	Q9U2Z0	O44175				G5EDX4		G5EDB6
P17330	Q21339	Q95Y37				O01611		Q06561
P17331	Q23658	Q9N3T5				O01610		O17324
Q9N2S7	P34313	Q9U1X6				O01613		O62055
Q22088	Q86GV3	Q2WF63				O01614		Q10024
D2N114	O44504	Q2WF61				Q17731		Q18919
Q966H1	Q9NAH7	Q9U2G1				Q9NGJ7		C0P287
Q20509	Q9NAH6	Q9U2R0				Q9NA94		O17905
Q966H4	P27715	Q9XW12				Q20185		G5EGF8
Q966H5	Q93560	Q9XXI9				Q4ZGE5		O45019
D2N112	O45903	Q8I7J4				Q17730		Q5WRR6
Q966H7	Q17973	Q17603				Q22183		G5ECE3
P91245	Q17498	Q10949				O16428		G5ECE8
Q966H9	O02286	Q10946				O16422		Q10007
Q9U2K6	Q9N4W1	Q9UAQ6				O16420		O01615
Q9TZK6	Q8WT46	Q20447				O16426		O01926
P20270	G5EFX8	Q19324				O16425		O01925
Q21309	P30628	Q18496				Q7YTK8		G5EG68
Q21308	Q07750	O02207				Q7YWW0		Q3S1M5
Q93559	Q9NA80	P41988				O01920		O45611
P34562	Q9U241	O02209				Q22547		O17670
A9DCC2	P90789	Q21230				Q9XWB4		Q20435
Q21302	O18195	Q18993				Q9XWB6		Q65XW9
Q21301	O18199	Q1XFY9				Q22540		Q27874
P14585	P34502	Q03560				Q9NLD4		Q966L3
Q21307	O17680	Q09533				Q22613		P90910
Q21306	Q7JMS5	Q10578				Q9NLD3		Q19153
Q21305	H2L0E0	P28548				G5ECZ3		Q09269
Q17417	Q22100	P34686				Q23581		Q17790
O17087	Q9XW00	Q93594				A3KFE1		G5EFQ5
Q95ZM0	P48150	Q9U2Q9				A2V8C4		Q21551
Q2PJ79	P48152	P58798				A2V8C5		Q8MQ22
Q20503	Q21319	G5EGK8				A2V8C6		G4SDH4
Q2PJ74	P48156	O16520				A2V8C7		Q19305
Q21168	P34339	P52709				Q22937		Q18501
Q2PJ77	Q21446	P52018				A2V8C3		P91041
Q20500	Q9BKU4	O44953				Q17874		Q9XWJ5
H2L2J4	Q09345	Q18257				Q17875		Q65XY1
Q20878	Q23202	Q18037				Q17876		Q18500
Q18519	P32739	O18054				Q17871		Q9BL53
Q20872	G5EG38	P52012				P34497		H2KZH8
O17083	Q18297	Q19371				P34495		Q9XTW2
Q20870	P34424	Q93789				P34491		Q22002
Q20871	Q7YTU4	Q20429				G5EC76		P41879
Q8I7G4	Q20885	Q965V4				Q3V5H3		P90953
Q20877	Q23430	O45431				G5EC70		Q21298
Q20874	Q21693	P46550				O44551		Q21035
O17082	O61818	Q9BIB8				O44550		Q93533
Q7YXC5	O61815	Q17430				O44553		Q19572
P09588	Q17525	Q19196				Q4EVY2		G5ECW4
Q7YXC0	P46499	Q17438				Q9XUP9		G5EGQ5
P56174	Q9N5E4	Q95QS4				Q9XVC4		Q20177
O17080	Q95Y80	O61792				Q18813		Q20176
Q7YXC8	P29691	Q95X18				Q7YWW4		H2KZF0
G4SK08	O02124	O44750				P91409		G5EDE5
Q94166	Q17763	Q21944				O45750		Q8IG69
Q94165	Q18426	Q86S57				O45756		G5ED33
Q94164	Q95Y90	Q09508				H1UBK7		G5EEL5
Q94163	P17329	Q9U2U3				O45201		Q966F9
Q94162	Q9U1N6	G5EBH6				Q17919		Q22279
Q95XU4	O01602	Q23449				P91405		Q2WF59
Q95XU6	Q7JNQ1	Q23445				Q17910		P34413
Q95XU7	O01931	P52899				P91407		Q17551
Q95XU0	G5ECY6	Q22137				Q4PIT2		Q9XXH7
Q95XU1	Q23594	Q19366				Q9U2L3		Q22040
Q7K7J0	Q23597	O01685				Q4PIT9		Q22046
Q9XV13	Q23593	O01426				P91376		H2KY75
P30429	G5EC64	O01422				Q9NA64		G5EDG4
Q17996	Q19058	Q19584				Q9N4F4		G5EEJ1
Q9BHL9	O17470	Q17632				G5EG61		G5EEM6
Q9BHL6	G5EG59	P51403				Q9N5H7		Q95QH2
Q7YXA7	Q21817	P51404				O17067		P90839
Q9BHL4	Q9UAV3	Q21053				P41954		P90780
Q9BHL5	Q93356	Q94055				Q9TZM6		O18302
Q9BHL2	Q21507	Q9XW92				Q9TZM9		O45498
K8ERW1	Q21502	Q23451				O76435		P34609
Q9BHL0	Q9NEK7	G5ED41				Q93240		A7LPI7
Q19531	P34271	K8F7X5				Q9NA66		Q20012
Q9GYH8	Q965M2	G5EFG4				G5EEE9		Q21272
Q23075	O61834	G5EFG5				Q9N3Q5		O45086
Q53U87	O18152	O02639				Q4W5R3		O01738
Q9GYH4	O18154	Q9GRZ2				Q688Z5		G4SB35
G5EBR5	O44481	Q21350				O02360		Q9TYN4
Q56VR9	Q22366	H2KYN0				Q95X36		P21541
Q9GYH0	Q18965	H2KYN6				O02362		Q9NAL4
Q9GYH2	P42573	Q9XVE5				O62390		O44827
Q9GYH3	Q9N369	Q95XR0				Q9UAW7		P34399
Q9BKW6	Q9N368	Q9Y041				Q7YWQ7		Q20443
Q21901	Q9N3C7	Q94263				Q2HQK8		Q20440
Q7YXA4	Q9NB31	Q9N4H1				Q20114		Q20054
A5JYZ0	Q9TYX6	Q9XXD2				H2L083		O44772
A5JYZ2	Q19202	Q9TZS5				Q95ZK8		Q09285
Q9XVJ4	Q9XWH0	O61219				G5EFS5		Q8IG72
Q94290	Q22623	Q95QW0				Q10576		Q9U1V2
Q17984	Q9N4H4	Q9XVP0				K8FE09		Q9U3E2
Q94295	Q9NA97	Q19826				Q3S1M3		H2KZ70
Q9GZH9	P45968	O01826				Q09980		Q09518
Q94297	O01483	G5EFZ1				Q93834		O44138
Q94296	P34483	P30642				Q93832		H2L0C3
Q94299	B3GWC3	P91134				D0VWN1		Q17353
Q94298	Q20992	Q9U221				M1ZJ62		Q23660
Q9XVJ8	O44563	Q9XU10				D0VWN4		Q20034
Q9TYN1	O45962	O76365				D0VWN7		Q9XVW5
O45261	Q9XWI6	P34524				D0VWN9		Q94051
G5EDV3	O16850	Q965S3				O62054		Q3V5K6
G5EDV2	P32085	P91869				H2KZL3		Q8IG33
G5EDV1	Q22592	P18334				H2KZL2		Q21623
G5EDV0	Q18921	Q19133				Q21536		Q9GUF5
G5EDV7	Q19046	Q18886				H2KZL0		Q7JP80
Q7YXA5	Q9XUY2	P53489				Q9NEJ9		Q20393
Q9N4M3	O62366	Q9GYS8				Q93893		P34374
G5EDV4	Q09444	Q20822				Q9NEJ3		P34378
Q22651	P90735	Q9XVH6				Q9NEJ5		H8ESD5
G5EDV9	O62508	P91309				Q9NF10		H2L011
Q22653	O62431	P55216				A5A8R5		Q7JPI4
Q22654	Q9XWE2	H2KZ19				A5A8R3		G5EGA7
Q22655	A7DT45	Q2L6W9				P34261		G5EGA1
Q22656	D0VWM8	Q18841				P34263		H2KZV9
Q23427	Q18853	P30628				Q20990		Q17390
Q8T666	Q18851	P30625				Q94314		P34501
Q86GU7	P34254	Q22099				Q7YTJ6		O44500
A8E0Q0	Q95XM2	Q93408				O17927		P27715
Q9XV14	Q20720	Q27474				O17678		B3GWE1
B7FAS6	Q19209	Q6AHR3				O17672		Q10669
Q9TZ59	Q19208	Q9XVZ9				O17675		Q17499
B7FAS0	Q7JP60	G4SNS6				P91090		Q9N5M0
Q6LCK7	P34563	Q10051				Q9N4F7		Q9U364
Q18739	O18687	P62784				Q9XXE1		O17681
Q965W3	Q9TY03	P48154				P34577		Q18605
P54245	O02168	P48156				D7SFQ2		Q9XW00
Q9TVW5	P90921	P48158				D7SFQ8		P34335
Q19600	Q19345	P34339				Q9N3P1		G5EDW2
Q22436	Q19378	P52872				O76662		Q22667
Q22437	Q7K707	Q95XD0				O76661		P34298
Q22430	G5EC23	Q9BKU4				O76667		D0FK02
Q19603	P20163	Q9BKU5				Q95XN0		H2L0K6
Q95QZ6	Q9UAY6	Q23202				H2KZS2		Q17763
P52879	P34455	P52652				Q23393		Q18357
Q9U283	O02316	Q09651				Q23390		Q22240
Q18795	Q23163	Q20875				O01553		Q9N4N2
Q9TZ58	Q0G819	O61815				O01550		G5EDY0
P54246	O17953	G5EEW6				O44960		G5EEH5
Q22438	O61874	Q95Y89				Q9N4Q5		G5ECY0
O16477	Q03611	P42000				O44962		P34714
Q21902	Q9XUS5	P29691				O01559		P34710
A5Z2T9	P27639	Q9NAQ9				Q9N4Q7		Q22140
O16442	Q09463	Q18426				Q19218		Q95YD4
O16476	Q19481	Q95Y90				Q5WRP8		Q400L7
O16444	G5ECB6	Q966I8				Q22373		O16206
A5PEW9	Q18434	P53013				Q22372		F0IWT2
O16446	Q18683	Q9N4N3				G5EDA5		Q19202
O16447	G5EF32	G5EDY2				O18141		Q20849
O16448	O02141	P52814				O18140		Q9N3T3
O16449	Q7YXH1	Q9N4G7				Q22379		Q18924
A5Z2T3	Q22830	P52017				Q22378		H2L092
Q18730	P45898	O45766				Q93895		Q93355
O16470	Q9Y194	Q9N489				O44616		Q7JP60
O01453	G5ECJ4	Q20107				O44613		Q18000
O01452	Q23220	P50880				Q23029		C1P633
O01451	P91907	P34274				O44619		Q20557
O01450	O45702	L8E6I4				Q20288		Q19019
O01457	O45258	O17915				O16980		H2L0P5
O01456	Q9U2D2	O17917				Q20287		Q18535
O01454	Q09990	O76618				O45695		Q95QA3
O01459	G5EGP4	O44959				O45698		Q9BL68
O16472	Q9XX55	O16999				Q965N2		O45539
Q20490	Q17740	O16997				Q6QMT2		G5EEQ0
O01908	G5EFV5	Q9U354				O17585		Q95003
Q9XWD7	Q20938	Q9TYK1				H2L0N7		Q21025
Q22401	Q23023	Q9N369				P92011		Q23288
Q9XWD5	Q95XA8	Q9N3C9				P92018		O45879
Q9XWD4	Q8T3B2	Q10013				P92019		Q03603
Q6RYS9	O44399	Q564U4				Q09288		Q23551
Q18226	Q27395	Q20728				Q9N5C1		Q8WQA4
Q9XWD1	Q09408	Q95XL8				Q965F9		Q9N3B0
Q9XWD0	Q09409	Q9N4H7				Q9TYZ6		Q22850
Q65CM0	Q9Y1J3	Q9N595				Q21881		Q9N4F2
Q17980	G5ECL2	Q9N599				Q21884		O62444
Q22403	O45110	Q23571				Q4TTC1		Q09232
Q9XWD9	Q17389	O44568				Q4TTC2		Q967F4
Q7YTI6	Q65XX9	P32085				Q21888		O16302
G5ECX2	Q9TZC4	Q18921				Q21889		Q17549
G5ECX0	G5EF15	Q17784				Q4TTC9		P90754
G5ECX6	Q9U213	P49180				G5EER1		Q304D5
Q9NAM9	Q17880	Q9XUY2				G5EER6		Q20551
G5ECX4	Q9XUC2	Q09996				G5EER8		Q9U9K0
Q7JPJ3	O16369	O62431				Q09611		Q9BI40
Q9NAM4	G5EBK3	H2KZK9				Q5KQP7		G5EDD3
P52874	G5EBK4	Q9BL83				Q7JP78		Q23387
G5ECX8	Q23511	O44975				P54218		O17838
G5ECX9	Q9XXK1	Q23382				P34636		Q18590
Q9BKT1	Q27394	O01541				P54217		Q95Y41
Q9BKT0	Q9N5A0	Q09442				Q23634		Q9BL02
Q9NAM2	Q19275	Q21890				Q564V4		G5EEK2
O16478	P90757	Q9TY03				Q23141		G5EF51
Q9U3M7	G5EFT5	Q966M6				Q58AA1		Q18407
Q22407	Q7K6I8	Q21915				Q7YWY3		Q21049
Q9NA76	Q9XUH3	Q9N3H3				Q19442		Q8MQ17
Q9U2Y4	Q9XUH6	O62193				Q9N2S6		Q6A586
Q9GZH8	G5EDD8	Q7K707				O45423		Q9U2C3
O44528	G5EDD5	Q8WQA8				Q9N3I5		P45897
Q9TYN0	O44406	G5EC23				Q9N3I1		O44443
P91243	Q18942	O01974				G4SF97		P42173
O18182	G5ECN9	Q9N5E3				Q22029		Q8I136
Q95XC1	Q23092	Q9U1Q3				Q22351		Q23170
O01914	K8ESK9	Q95YF1				Q94129		P91124
Q95X80	H2KYB3	Q9TXP0				Q94128		O62090
Q8T7Z0	Q18390	Q95YD5				Q09293		Q688C0
Q93227	O76360	Q23494				Q4TTB2		Q94250
Q8T7Z2	Q21921	Q9XUV0				Q7YWU2		Q22167
Q8T7Z3	O16000	O17953				Q9U2P4		G5ECT6
P52274	Q8WQG9	P34580				Q65ZJ0		Q19422
O44666	E0AHC6	O17607				Q9XXK3		O01326
P52478	Q9BL26	O17606				Q21005		Q19468
O01913	O17515	Q19211				Q95Y28		Q22317
G5EC57	Q9N426	Q09462				Q21006		Q95XJ7
G5EC51	Q18258	P92022				G5EBX8		G4RT15
O01910	Q22078	G5EEQ8				Q9N4I2		Q9N3J4
G5EC53	Q8T874	Q18680				Q9N4I5		Q9TZ90
Q09374	G5EEK8	Q95005				Q18784		Q9BL45
Q09375	P41828	Q22836				Q21300		Q22554
Q09376	Q9TYM7	Q9BKT9				Q20770		Q09526
O18184	Q18758	Q09990				H2KML8		K8ESM7
Q09370	P54936	Q9XVR6				O17734		P91359
G5EC58	Q22894	Q20938				Q21304		Q9U3C3
Q09372	Q20025	Q03604				Q7YWU6		Q93971
Q09373	G5EBW2	P16356				Q4R176		G5EDN8
O44537	Q21049	Q9N5Y2				Q965Y7		Q18488
O44536	P91251	G5EDB8				Q9BKP1		Q93791
O44533	P41935	Q95Y04				Q22776		Q9NAA5
O44532	P41934	Q9U332				Q4R173		Q09506
O44531	Q9U298	G5ECL3				Q4TTA7		Q19760
O44530	O18236	Q9U2F6				Q9U3D1		O17386
Q27876	O45818	Q17880				Q9U3D6		Q8MXU3
H2FLK2	Q95QI7	Q9N3L2				Q4R170		Q20365
O44538	Q6A586	Q95Q34				Q23565		Q8I113
O45776	P90794	Q94272				Q23564		Q94239
O45953	Q03345	Q9XW79				Q23566		G5EBF1
A8DZ30	O01879	Q22054				Q9XUQ9		Q19599
A8DZ31	O01700	P91001				I7KSD3		P20268
O45772	Q9XTY3	Q18942				Q20879		Q02330
O45773	Q9TZ70	Q21832				O76412		Q20199
O45954	G5EDH0	O61741				Q17892		Q21083
O45955	P41932	O61742				Q17893		Q9TXP3
Q9TZ33	P29506	Q9BL28				Q17890		Q20203
O44524	H2L2A2	Q23651				Q17891		Q20833
O45958	Q09393	G5EBI4				G5EC18		G5EDR5
Q9XVT9	Q11182	Q19753				G5EC11		Q86C56
Q19069	Q20701	Q9TXQ4				O01497		Q9GYF0
Q19068	O45177	Q18493				O01496		Q1ENI8
O45778	P46873	Q17606				P45963		P91437
O44525	P42170	G5EEK8				O44573		Q9UAQ7
Q17930	O62136	P34617				Q9N4X5		P30630
Q17932	Q93641	Q18885				O44575		Q18095
P04255	Q95Q95	Q18115				O45739		Q94148
Q17937	Q20910	Q20026				O45220		O44511
Q17936	O44626	Q9BL36				O45731		Q9U2H9
Q17939	P31161	Q9NAM7				O45227		Q20589
Q17938	P34443	Q9N4D9				P34639		P90866
O44527	O44624	Q22792				Q9N3T7		Q9GUM2
Q27489	P34447	P34662				Q22771		Q20796
P34706	Q20300	Q9N5U1				Q9TYR0		Q19259
H1ZUW8	Q9XWU3	Q09580				Q52GY3		Q20308
P34704	Q20646	O18235				Q52GY4		Q9N350
P34705	G5ECS4	Q22469				Q94259		O02485
P34703	Q9TZB2	P90795				P32742		Q22088
H1ZUW1	O45781	Q27389				A9IHM9		P14585
H1ZUW0	Q19878	P34673				O61519		Q86GU7
H1ZUW3	Q19877	P91375				Q8I4G2		G5ECX2
Q18447	G5EGH6	P42170				B7CED6		G5EC57
H1ZUW5	G5EGH0	Q95Q95				E0AHD2		Q18914
Q18441	Q95R12	Q9U1Z4				Q20549		Q9TYJ8
P34708	Q18221	P91918				B1GRK7		Q18705
P34709	Q19569	O44782				Q95QN5		P91503
Q4PIV8	Q9N5D6	P91988				B1GRK8		Q21517
Q4PIV9	O16517	Q19877				Q93329		Q09346
Q9N3P9	Q9N3S8	Q21997				Q17798		Q19188
P46012	P34388	Q19954				P91035		Q09630
Q27511	Q19422	Q9N392				O45732		Q9N372
Q4PIV2	Q18200	Q19953				Q9N4C7		G5EDX7
Q4PIV3	Q9N3D3	B5BM26				G5EDE7		G5EDX1
Q4PIV0	Q9UAY4	Q09958				Q19525		Q9N3R9
O16869	O02219	O17005				Q9TXJ7		Q21960
Q4PIV6	Q20068	O17004				Q9XXK9		H2L086
Q4PIV7	G5ED94	P53993				O02303		O16213
Q4PIV4	O17694	Q93759				O02300		B0M0M9
Q4PIV5	P41848	Q9N393				C6KRK7		O61849
Q27513	G5EBS1	Q9N3D0				Q2V069		H2KYZ7
Q27514	Q21436	P46502				Q2V068		Q19213
Q21862	A0FLQ8	Q17684				O17164		O17582
Q27515	O17850	Q18688				Q965R7		P90988
A9Z1L6	Q21084	Q18040				G5EFQ0		O45420
Q6EZG5	H2KYP7	P34471				G5EFQ2		Q8MQB4
A9Z1L4	Q9XWS4	Q9NAH4				G5EFQ3		Q4W5M1
A9Z1L3	Q03575	Q20932				G5EFQ6		O44572
G5EG47	Q9XUE0	Q21086				G5EFQ7		Q20548
A9Z1L1	O16720	Q19705				O16233		G5EFQ9
O18061	G5EE72	P34462				Q45EK1		H2L0S5
G5EG48	Q19542	Q9XWS4				Q9UAX7		Q22292
G5EG49	P90860	Q95PY9				O62412		Q21552
P34519	Q9TYT3	Q22751				Q20403		Q21558
Q9GYL3	P06125	Q22752				Q95Y18		Q9U304
Q8MNR9	Q95ZQ4	Q03577				Q9XW32		Q9U367
P41977	P83351	O18188				Q9XW33		B1Q236
Q9NA83	K8ESC5	Q09545				Q9N5R8		Q26261
Q5ZEP9	Q22562	Q09544				Q20402		O45500
Q4W528	G8JYB8	G5EE74				Q21557		Q9U267
Q9N2W9	Q20043	P90868				Q19050		Q20898
Q965N5	Q9TZ93	Q9U1W8				H2KZJ8		Q09602
Q4TTC5	O62174	Q965S0				Q9U2W2		Q09242
Q9N5J1	P92199	Q8WQC9				Q9U306		Q9TZI2
Q9N5J0	P50305	P34815				Q8MQ25		O62203
Q9N5J3	Q93830	Q17949				A5A8P8		Q9N457
Q9N5J2	Q09490	Q20436				A5A8P5		P24348
Q6I6D4	P19974	A9D4S6				Q19303		H2L0Q3
Q9NAH8	Q20605	Q9TYJ7				Q9XX57		G5EFW0
Q9NA82	P91419	P34659				O17948		P34594
Q9NAN0	Q18245	G4SRS5				O17949		Q9XXT7
Q11105	Q8IG67	Q09527				Q9XX53		Q9N4E8
Q9TZD4	G5ED37	O61887				O17947		Q7YTJ3
Q8MNU3	P90849	Q21253				O61865		Q23523
Q1ZXS1	P90847	Q9GYG4				Q93364		Q21747
Q9NAN2	L8EC38	Q9TYV5				Q93367		Q21038
Q1ZXS6	Q9TYV5	Q17348				O01796		I2HAJ6
Q18918	Q968Y9	Q21755				Q9U2D6		G5ECW9
Q18919	Q93425	O01815				O01792		O45268
Q18916	Q9N4X8	O17735				G4SC46		G5EGQ6
Q18917	G5EDN6	P49048				B1Q235		G5ECW0
Q18914	O01812	P49041				B1Q234		Q9GYK0
Q18915	P34696	O18240				B1Q237		Q09624
Q18912	P34697	Q17427				O01799		Q5DX34
Q18913	Q93795	Q9N4Z0				Q95XL1		H2KZF8
Q18910	P49041	O17892				Q22297		Q9XX18
Q18911	O18241	Q21625				Q3V5K5		Q21954
Q9NA81	Q17420	Q04908				H2KYX1		Q304D6
Q9BKU8	Q18193	O44729				H2KYX3		Q23087
Q9GZE8	Q18994	P34575				H2KYX4		Q95XG5
Q95QQ4	Q9N2Z7	P34574				H2KYX5		O17212
Q9N4R6	O61220	Q23194				Q22398		P90971
Q9BKU9	O17892	P54813				Q9GYR3		A8WFI7
Q8MNU2	O17893	Q93638				Q9BL70		B0M0L8
Q9N4R3	C8JQQ9	O18650				O44904		G5EBJ3
Q9XWJ1	Q22712	Q9TXR4				O01571		Q9XWZ3
Q9NAN9	Q20970	Q19969				O01572		Q21013
Q4TTC7	P34574	Q20364				O01575		Q23579
Q5FC44	P17512	Q17361				O01579		Q5F4W0
Q9XU45	Q23190	Q21102				Q19239		G5EFK8
Q5FC47	P54811	P52887				Q19232		P34889
Q9N477	P05690	Q9BI89				O17611		D1MN74
Q5FC46	P50488	O01692				Q22395		F5GUD1
Q21866	Q9XU29	A9D2X7				Q9N541		Q965N9
Q9NDU9	Q8I113	Q22417				Q22390		Q9BI62
Q19036	Q94231	Q21926				G5EDA8		G5EEJ2
Q21090	P02513	Q21924				O44636		O17237
Q9BKU3	G5ECR3	Q18359				Q23041		Q19062
Q4TTC0	Q9N3Z3	Q9N4A7				Q23046		Q22529
O02345	P46561	Q9GR61				Q23044		Q09599
O02343	Q18359	G5ED82				Q23054		Q95QS3
O02340	Q21083	O16293				G5EFC7		Q9XTT4
O02341	O45074	O16297				Q9BL75		H2KZB2
Q9N473	G5EE13	P49632				Q9N4M7		G5EFI7
Q9XU44	G5EE14	Q9U239				Q8I4L6		G5EFI8
Q5FC42	Q20206	Q95PX7				P91567		O45323
Q9N472	Q7KPV0	Q19294				P91566		G5EF49
P49405	Q19126	Q23645				O18693		P91194
P49404	G5EFF5	P34552				Q09453		G5EEC8
Q21867	G5EFF9	Q19123				Q8I4L5		A8WFJ9
Q9N471	H2L0F6	A3QMC8				Q6BES2		D3YTA1
Q95XJ4	Q20347	A3QMC5				Q18440		Q86DA5
Q9UAU3	O01820	P54073				P91044		Q9N415
Q9N470	O62277	P40614				Q19490		Q8MQE6
Q8ITZ9	Q21342	Q95XQ8				Q19491		P34668
Q9UAU7	Q17381	Q95ZW2				Q19494		Q19691
C6KRG3	B3CJ42	P37165				Q19496		Q067Y2
C6KRG2	P34305	Q20480				Q19949		G5EBT7
H2KYV9	P38433	Q23255				Q19941		Q93654
C6KRG7	Q17941	Q17819				Q8IA63		H2L2H3
C6KRG6	O76584	Q10657				Q6BES5		Q9U3H0
C6KRG5	P39745	Q18403				Q9XWM7		P34474
Q9XU47	O18021	Q86S66				H9G2Z6		Q86MI0
Q95XJ1	B2D6P4	O17071				G5ECA8		Q8I0Z1
Q9XXC0	Q86S66	O62483				H9G2Z4		P20792
Q21864	Q9N4V8	Q9N4Y8				G5ECA2		Q09556
Q9N383	Q9N4V9	G5EFY1				P28192		G5EGI7
Q21182	Q9N4Y8	G5EFY6				Q95PZ9		G5EGI1
Q9XXD0	Q9UAQ3	P30632				Q9XWY1		G5EE65
O18067	H2L2A8	P30636				O17656		Q9TZ50
Q09644	G5EFY8	P91128				Q20097		G5EFM5
O16277	Q9BIG4	B5WWL2				Q21823		Q95XX2
O16276	O18017	Q95X44				O02176		Q19617
O16275	Q9XW69	Q23400				G4SI07		H2KYD4
O16274	P30634	O44183				Q966B8		Q22179
O16273	Q17833	O18216				Q966B6		H2KY91
O16272	Q9XU04	O44985				Q966B7		Q18157
O16271	Q23400	Q20228				Q966B5		Q20058
Q9XU97	D7SFK1	Q18678				Q95018		Q7YWW9
Q94013	Q19722	Q19328				O45436		Q20941
Q9N3G2	Q18095	Q8WQB3				Q18178		O44778
O16279	H2KZU5	P48166				P41883		G5ED00
O16278	G5EDT6	Q21324				Q9N3K5		Q18793
Q9U2T6	Q21929	Q94416				Q9N3K6		P90858
Q95XJ9	Q94148	O44510				Q19363		P90850
Q9N598	Q22037	P49029				P34291		G5EFC3
Q4TTC3	Q17607	G5EG26				A8WFM7		P34689
Q9XXU5	O16466	Q95XV3				Q95PZ5		H2KYJ6
P90884	O44512	G5EBY0				Q9NAI7		Q21112
P50093	Q9XWF2	Q93878				P91043		Q9XU98
Q58A99	O17759	Q09EE9				Q22806		Q9N4B5
Q9XU41	P49029	O18180				O44675		Q9TXN8
A4UVJ8	Q09353	P34517				Q20091		Q9XWP4
A4UVJ9	Q17956	P34514				P22454		O44754
A4UVJ7	O45936	Q20797				Q17775		G5ED26
Q8T3D9	Q9XWK4	G5EEV7				O16394		O44133
Q2AAB7	P48376	Q9N359				O16390		O45665
Q9XXU2	H9G327	Q9BHL6				O16391		Q18025
Q7YTT9	O17624	P91243				Q22940		Q18239
P91505	P41779	P52478				Q22946		P13528
Q9XUA8		Q09373				Q8MQ77		Q19816
Q9XUA9		Q27511				Q18729		Q9BL86
Q9XW25		Q9N477				Q8MQ75		Q22133
Q9XW24		Q95XJ1				P41886		O61791
Q9XX95		Q21515				Q21760		G5ECQ2
Q93655		P34286				H2KMJ8		Q23665
Q7YTT1		O44499				Q21764		Q9TZ49
Q9XW28		Q19189				Q21767		Q17636
Q7YTT3		Q19980				Q21766		Q19101
Q7YTT2		Q9NAP6				Q22493		O61901
Q7YTT5		Q9N3Q9				Q22499		O17883
P91851		O45757				Q19635		Q22580
Q7YTT7		Q17912				G5EBN9		P49808
P90900		G5EG65				G5EBN8		O44731
Q3Y412		P41956				C6KRP4		O44739
Q3Y416		Q9BL60				O16443		Q19804
Q9TYJ8		Q688Z4				Q95Q08		Q9U2F1
Q3Y414		Q20117				Q21698		P34379
P91501		O16216				D6VPB0		O45489
P49622		B2FDA8				Q9XWT6		Q21530
Q18705		Q09535				Q9BKR3		Q93635
P91500		Q9XW03				Q23547		Q9N4H0
P91503		Q95XN1				Q21696		Q7YWL9
P91502		O45691				Q23540		Q22976
Q9XTV8		O17587				D0IMZ2		Q27GU4
Q21217		Q27873				D0IMZ3		P91130
H2KZN5		O02115				D0IMZ0		Q9XV66
H2KZN4		P90919				Q27505		O44712
Q9XTV9		Q22616				O76433		O45599
H2KZN1		Q9N4I4				O76437		Q20230
Q21518		P52821				O17210		O46024
H2KZN2		Q9NAA7				G5EC34		H2L0G5
Q21516		G5EE46				Q9TXM6		G5EDU4
Q21517		O45226				Q95YE0		Q22371
Q21514		Q93572				O01900		G5EBG6
Q21515		Q9N3T2				O17137		Q09322
Q21512		P91425				O17131		C0Z1Y1
Q27481		Q22619				Q22346		P34508
Q21510		A9D699				Q21821		Q17492
Q21511		Q9TXJ8				Q4PIX2		Q17496
O76608		B1GRK5				I2HAH7		Q17494
O76609		Q95QN2				I2HAH4		Q8WT45
Q9NA36		P49197				C0VXW0		Q9TZE0
O45841		Q21555				D3YT16		Q9U362
O76600		Q20736				Q09240		H2L076
O76602		O18694				Q09243		P17139
O76603		Q21827				Q09246		Q18849
Q9NEL2		P41880				Q09249		Q9NA80
O76606		Q22800				Q9N5D4		L8E6M1
Q9NEL0		P50444				Q20560		O18199
P34283		Q22492				Q20401		Q22574
P34282		Q21452				O45246		Q21313
P34281		P53588				Q19009		P55155
P34280		Q23541				Q17779		Q8MQG4
P34287		O01966				Q18503		G5EDW5
P34286		O01965				Q18754		G5EDW9
O76396		Q8WTL6				Q18207		G5EBE8
P34284		O02092				C7IVS6		Q27433
P34289		Q20157				O02099		G5EE03
P34288		Q9NEW6				Q21252		H2L055
Q23052		Q9XWJ9				O02094		Q22342
C0P285		P90978				Q18502		O61818
Q8T7Y5		O17966				O62204		G5EGE8
C0P287		O01513				Q2V4U3		Q09485
Q23664		G5EDC6				Q9NF14		Q11075
Q8MQ68		Q23495				G4SBR5		G5EEW0
Q8T7Y4		G5EEN6				O62202		Q20278
Q20662		Q18445				Q5FC75		Q95Y84
C0P289		Q21742				Q8MXJ0		H2L0K8
Q21751		Q23295				Q5FC76		Q7JNC1
O17907		G5ECW7				Q20159		P34607
O17905		Q9XXK6				Q20158		Q22966
O17902		Q19684				Q9N451		G5EDY7
O17903		Q18566				Q9XUG7		P02566
O17901		O62332				Q9N452		Q9XWC4
Q9XTV5		Q9XX15				O45868		Q9U290
O17909		Q1ZXS5				Q95XI5		G5EG53
Q22358		O01759				Q23096		P41949
Q9N4V3		O44413				P90769		Q9N4T5
O18169		O16637				Q95XI6		P34275
O18168		O76577				B7WN93		Q22366
O17658		Q19906				Q7JLI6		P42573
O17659		O45106				Q7JLI1		P41885
O17304		G5EF07				H2L0Q1		G5ECF0
O17657		O45434				Q95QB3		Q9N3C8
O18167		O62477				A4UVL9		Q20085
Q22352		Q9BL27				Q4W5R6		Q21154
Q21246		O01259				A4UVL6		Q20847
O17301		Q09497				A4UVL0		Q22197
O17302		E0DBL0				Q17512		O76405
O17303		Q09437				Q17510		O45962
Q5FC67		O44477				Q93643		Q09994
Q5FC64		Q23312				Q21413		Q21341
Q2AAB6		Q17435				P91532		G5EFR8
Q4W5S6		Q21801				Q9U1V0		Q60F73
Q5FC61		Q93703				Q9N4H9		Q09261
O61820		Q20780				H2KZH7		Q17522
O61821		Q9NAQ2				O18156		Q9XX47
O61822		P91341				Q9XUQ0		A7DT48
O61823		Q9U3L5				Q8MQ09		Q966M4
O61824		Q2V4S2				Q8MQ01		Q9U3J3
O61826		Q9BL15				Q8MQ06		B1V8J1
O61827		Q22253				Q9XTW5		Q19345
H2KYT5		Q7JKC3				O17969		Q9N4B8
Q20660		Q9XTT9				P12456		O45720
Q20787		P90783				Q9XX30		O17721
Q9TYJ3		P47207				Q9XX35		P32756
H2KYT9		Q95XD4				Q9XVL4		O45233
Q9U1U4		Q94216				P34592		Q18761
Q19034		O44451				P34590		P34457
Q95XH9		G5ECI8				O01778		H2KZI9
Q95XH8		O45148				O01779		H2KYY1
Q95XH3		Q9TYL9				O01777		Q03615
Q95XH2		O45948				O01774		O01560
Q95XH1		Q20969				O01772		Q9XWN6
Q95XH0		Q22888				O01773		Q03571
O18309		Q9N5N9				O01771		Q09460
Q09341		Q9BIB3				Q5TEB3		G5ECB1
Q9U1W1		Q21270				Q565A3		G5ECB9
G5EGF8		Q21278				Q95XB1		G5EF34
G5EGF9		Q95ZI6				Q565A7		P45895
P91529		Q27526				Q9GYI6		Q22322
Q09340		O02640				Q9XW73		O77469
G5EGF4		Q7YTG9				Q20717		Q22328
G5EGF5		O44156				Q20712		O17972
G5EGF6		P90815				O44439		Q19404
G5EGF7		B7WNA0				O44922		Q95XA8
G5EGF0		O45087				O44923		Q09409
G5EGF1		Q94241				P91063		Q95Q36
O18307		O76512				O01517		Q9U3A1
G5EGF3		Q9BL35				G5EC50		Q22206
O44490		Q9BL34				O45522		P50605
O44491		P34567				O45520		B2D6M2
O44492		O18239				G5EDC2		P35449
O44493		O02220				O17639		Q7JL16
O44494		Q9XVZ8				Q09377		Q304D9
O44495		P34477				O16945		Q95XG7
O44496		Q20678				Q23035		O44406
O44497		P91427				Q17854		Q9BI74
O44498		P91428				Q965V6		O45136
O44499		B4E3X6				Q09479		G5EF76
Q94270		Q8I4K2				P91066		Q9U252
Q9GYU3		Q10129				Q95QT5		Q9NAP9
Q9GYU2		Q95Q11				Q19249		Q9BI98
Q9GYU1		Q93459				Q19248		Q23138
Q9GYU0		Q95XX1				G1K0Z2		O01264
A8WI70		Q9NAF8				Q19968		G5EGT9
Q09347		Q94261				Q7YWU0		H2KZC1
Q8I7M7		Q9XUW8				O45386		Q93319
Q9TXZ6		Q2MDF2				Q19962		Q966Q0
Q86FM6		Q18212				Q19963		P46581
Q11067		H2KYD7				Q19964		Q22071
Q09346		Q9BL57				G5ECC6		Q8I6Y9
Q9TXZ3		P34640				P91064		P41829
Q9TXZ1		P27798				G5EEN8		O02254
Q19278		O18215				G5EEN9		K8ERR8
Q17827		Q7JNG1				Q23064		O76840
O45019		Q8MXH7				H9G2X1		Q22790
O45548		Q17413				Q23060		Q21041
O45545		P91857				Q23062		O44148
O45012		G5EBR7				H9G2X9		Q19093
O45011		P91856				Q19616		Q9GUI5
O45010		Q9XVT0				O45952		Q9TYN5
O45017		Q9XVT1				Q19615		P90793
O45016		Q5FC21				Q19612		G5EFH8
Q19276		G5EF68				Q19610		H2KYA1
Q5WRR6		Q9XVN8				M1ZJW2		Q9XTY9
G5EET8		Q03563				Q9U276		Q11186
Q7KX52		P91154				O45774		Q9BMK9
Q20794		P91155				Q19618		Q20911
Q9TYU5		P91402				Q9XWQ1		P34443
Q9TYJ0		G5ED01				Q5F4V4		Q93246
G5EET0		Q8TA83				O17710		Q10003
Q18580		Q19537				G5EF25		O44168
G5EET2		Q17335				G5EF24		Q9U1Y5
G5EET3		O01802				G5EF23		Q95QK5
G5EET4		O01803				O02159		G5EDJ4
G5EET5		P34498				O02152		G5EDJ9
G5EET6		Q22716				O02151		Q9N3D9
G5EET7		Q19519				Q22756		G5EG87
Q20263		Q9N5U5				O02157		Q8MNT0
Q20262		O16991				O02156		Q20930
Q20261		Q18090				O02155		B6GUQ2
Q20260		Q95PZ0				Q18043		P91441
Q20267		Q17432				Q21176		Q8STF6
Q17821		Q18169				Q18044		Q20665
Q20265		P34685				P90951		P52906
Q20264		Q27464				P90954		G5ED14
Q20268		P91280				P90956		Q19140
Q19182		D6RYD7				O01800		G5EE72
Q95Y94		G5ED21				Q6AHP6		Q9U1W9
Q19181		G5EGM3				Q95Y10		Q9TYT3
Q95Y91		H2L0C0				Q9N2Y1		O62216
Q19187		P34604				Q20601		Q94276
Q95Y93		P46577				Q22842		P06125
Q19185		P46579				Q86B42		Q23365
Q19188		Q21918				Q18858		Q10955
Q19189		Q18983				G5EEI9		Q18317
Q95Y99		Q93712				Q22822		Q9N3F7
G5EDC8		Q9N4C2				Q22821		Q21854
Q5ZR27		Q95PY8				Q966F7		Q95ZL9
J7SF87		Q18967				Q21290		Q9XVU1
Q23200		O44737				Q21297		Q9N397
Q9N5A9		Q21962				Q22923		D6RYE0
Q9TZM2		O45069				Q22920		P18947
Q9XUS3		P34547				Q22921		P18948
O02139		Q23670				Q22927		Q21955
Q5WRT9		O17570				Q22924		G5ED30
O02135		Q17828				Q22925		Q968Y9
O02642		G5EFG0				Q9XVB4		Q19467
O02641		Q9U2U0				O18086		Q9N3X3
O02136		Q9U2U7				O16379		Q9N3X8
O02131		P90983				Q9N4E4		H2L2E9
O02132		Q9XXT5				O16371		Q95QT2
Q9TYX1		O62246				Q7YTJ4		O17389
H2L0H9		A5JYW9				Q22310		Q23192
Q9XWR2		Q9XVM0				Q18446		G5EE37
Q9XW30		Q95ZT5				A4F336		Q9XXG5
Q9TYX4		Q8ITY6				A4F338		G5EDP9
Q9TYX7		Q95QC2				A8WHY4		Q8I7I5
Q19257		Q9TZ69				Q65ZI5		Q22708
Q9TYX9		Q27539				Q65ZI4		Q22327
H2L0H1		G5EF53				G5EBL4		K8ESG8
Q9NAE9		Q21657				G5EBL3		Q9N507
H2L0H3		P30640				G5EBL1		G5EF26
H2L0H5		P91133				B0M0N4		Q9U3I4
Q20719		Q20798				B0M0N7		Q21642
Q9TYW7		O62251				B0M0N0		Q9XU63
Q19988		O45622				B0M0N2		Q9U237
Q19707		Q93169				B6EU70		P34555
Q19982		D9N129				Q7YTJ9		P34550
Q19983		G5EDU1				C1P665		Q5WRU0
Q19980		Q95XP5				Q23522		G5EFF4
Q19981		Q9XWG2				Q21745		O44949
Q19986		P91303				O62437		H2KZW7
Q19987		P91302				Q21039		Q03570
Q19701		A7DTF0				P91574		Q9XTY6
P17486		O45903				Q22212		Q22355
P17487		Q10663				Q22213		P34328
G5ECE7		Q9TXI3				Q22214		G5EBY8
Q18054		Q9XW93				Q23291		Q9N554
Q18053		Q8MP09				Q19022		H2L2C2
Q09630		O16249				Q22903		O16784
G5ECE3		Q22093				Q3V5K9		Q23425
Q09632		Q9NA32				O17402		H2KYV1
Q9NAP7		P90789				O17406		G5EGD2
Q9NAP6		O44991				Q22117		G5EGD6
Q4TTA0		O44995				Q93532		G5EGD4
Q19703		Q18035				Q93535		Q11085
Q09639		Q09615				P91147		Q9GZI0
G5ECE8		Q22100				Q18042		F5GUH2
P17488		Q22453				Q22011		Q22668
Q18058		P48150				Q9N3C0		H2L0J1
O45927		Q22799				P91416		G4SNP8
Q21145		P34334				Q9N327		Q21301
D3KFR9		Q965S8				G5EG41		Q20500
O45926		O01916				Q9XUF7		Q94166
Q9U3C6		Q09349				Q8I4C2		P30429
D3KFR7		O62360				Q8I4C0		Q17996
Q9N370		Q21930				Q09223		Q22436
Q19074		Q9N5K1				Q09220		Q22438
Q9N372		P34420				Q09221		Q20490
Q9N373		P90916				Q09224		Q9XWD9
Q8WR51		G5EBX6				Q9N5B1		G5ECX0
O45924		Q3S1J0				H2FLM4		P34708
Q20668		Q7YTU4				Q9N5B5		Q6EZG5
Q5F4U8		O76630				B2D6L8		Q9NA83
O45923		Q9TXU7				Q20311		Q18915
B1GRN5		Q9N5E4				Q19220		O16273
Q10004		Q9TZ68				Q9TZK3		P90884
Q21144		P17329				Q20310		Q23664
Q10006		Q9GYQ7				Q18142		O61826
Q10007		Q9GYI4				Q7YX57		H2KYT5
H2KZQ8		P52819				Q20317		G5EGF3
O45921		Q20375				Q19026		Q8I7M7
Q10002		O16458				Q20506		G5EET2
H2KYE2		O76463				Q18225		Q21146
H2KZQ4		G5EC63				Q9N4G1		Q22638
H2KZQ5		P54412				Q18567		G5EDX5
H2KZQ6		A0A9S2				Q23458		G5EDX3
Q564T9		Q9TZL9				Q9N476		G5EC77
H2KZQ0		Q18905				Q20179		Q9N3R7
H2KZQ1		G5EGG0				Q20178		G5ECV3
Q9N4V5		Q19265				Q20170		G5ECV5
Q9XV05		Q9U2X0				Q95X26		Q19084
Q18633		Q9U1Z6				Q09627		G5EFS0
Q18631		Q8MYM8				Q4W5S2		Q3S1M4
Q21146		P90904				Q19686		Q93831
Q18074		Q9XWH0				Q5DX32		B2FD95
G5EF86		O18131				Q9U3S6		O17589
G5EF85		Q93339				Q9GYK3		H2L0N8
G5EF84		B3GWC3				E3CTG5		G5ECG7
G5EF83		Q22592				Q22256		G5ECG0
G5EF82		P49181				Q9GZF9		Q09298
G5EF81		Q20128				Q23117		O02114
G5EF80		Q20124				K8F801		Q966L9
Q9XW81		Q20127				Q09628		P90912
Q9N5N2		Q95Q25				K8F809		Q94126
Q9TZ27		Q18853				Q17570		Q9XXK4
Q95XE4		Q18851				Q17577		G5EDZ0
Q21415		Q95XM9				Q9XVT3		O01635
Q09165		Q18006				Q9XX58		H2KML7
H2KYE4		Q3V5J4				Q23119		P91399
Q9XW34		Q9U6P6				H2KZF9		O76411
Q9TZ21		G5EES3				Q7JP61		O44577
F3Y5R7		G5EES6				P90745		P32743
O45929		G5EES9				G5EFU8		Q9N5F6
Q7YTH9		O02161				G5EFU9		Q18775
Q19079		Q22816				Q22385		Q18770
F3Y5R5		Q19375				Q7YZX1		G4SJU0
Q9NF15		A7WK43				Q93208		H2L0S7
Q17922		Q93619				G4SFM0		F0IWS6
Q21418		Q9N4B7				Q2XN18		F0IWS9
Q9GYP4		Q9XUE6				O17983		Q17531
Q9XXH4		Q21544				Q9XX16		Q17532
Q8MNU7		Q21549				Q8WTK7		Q9GYH7
Q9XW35		Q19420				O76829		Q20818
Q9XUS9		Q22018				Q9BPP2		Q9XX56
Q65ZB0		Q22019				Q19835		Q03600
Q45EL0		Q10931				O16585		Q9N4X3
Q21141		Q09464				O16586		Q9GYQ6
Q9NAK3		Q09974				Q69Z12		Q20733
Q9N2X6		P52554				O01536		Q9BL92
Q9NA69		P41842				O01538		Q1ZXU7
Q20612		Q21284				P34259		Q93291
Q86MI7		Q9N2W5				Q93780		Q95011
Q86MI6		Q95Q18				Q23319		P34295
Q8MQD3		Q20344				Q95Q40		Q9XVK4
Q17924		Q21752				Q95Q41		Q9XX05
Q86MI3		Q21775				Q966B2		P34299
Q20613		Q9GZH4				Q95Q47		Q20899
Q23378		Q23223				O16638		Q22495
Q86MI9		C0VXV6				O16636		Q9XVU5
Q03561		Q6A1T5				O16632		Q23098
Q22857		O02332				Q19283		Q9N5D0
Q21181		O02334				Q9XWV6		Q20561
Q21180		Q20168				O76573		O45247
Q21183		Q9XVR8				O76571		Q18208
Q20611		Q20166				Q95Y14		O02325
Q21184		Q95YE1				Q95Y17		O02326
Q21187		C6KRN3				Q95Y16		C6KRM7
Q03567		Q9N4U5				Q95Y11		P90761
Q2V4X6		Q21568				Q09411		Q9XVX8
Q2V4X1		O01763				Q09410		Q8MQ07
Q23434		Q22031				Q09416		Q20713
Q95XE7		Q9XU81				Q93185		O01519
Q03566		Q19974				Q19907		O01512
Q20614		G5ECL2				Q9GYR5		Q965S1
Q966A6		Q22743				Q45EM0		O16614
Q9XU60		O16369				Q6DNF3		O16616
Q9N5A1		Q9NA26				Q21822		G5ECC9
Q20615		G5EBK4				O61883		Q18593
Q9TZ87		Q95Q35				G5EEL3		Q22847
O44803		Q9TYN2				G5EEL6		Q9U3P2
Q9GZI6		Q9XXK1				O16966		Q21601
O44774		Q23126				O16963		P34707
Q93344		Q09600				O16962		Q9GYN5
Q9GZI7		Q17761				O16961		A4F337
O44801		Q9U1X0				O16960		Q65ZI3
Q4R149		O01524				O44679		Q19021
Q9U2K0		G5EDD5				O45105		Q8WQB0
A5JYX5		G5EEP3				Q65XY3		Q21036
Q03568		Q22915				Q20425		G5EG44
Q9XW38		Q19052				Q4R140		Q09225
Q9U2K1		P34409				G5EF06		Q23459
P34619		Q9U1R7				O17215		Q23496
Q9TZL6		P91867				Q9XWM3		Q59E83
Q966A0		F5GU86				Q9XWM4		G5ECD6
Q9U2K2		G5EGT7				Q9XWM5		Q8ITV6
A5JYX9		Q95QG8				O45435		Q5F4U0
A5JYX8		Q9TXI7				Q09230		Q9XWV4
Q17571		Q19752				Q23216		Q18563
Q18472		Q304F0				Q9XXR8		O01758
O44805		P35129				Q22231		Q22021
Q9XW80		Q8T874				Q19304		O01533
Q9U2K4		Q95Y44				Q86FL9		Q09413
Q23269		Q93716				Q86FL8		Q9U308
O44804		Q86D25				O45432		Q21824
Q17573		P41938				Q19165		O17213
Q9U2K5		O61975				Q22849		Q18724
Q22984		P91477				Q22848		Q22900
Q22633		P34429				O76397		Q7YX52
Q22630		P41931				O62453		Q9XXD7
Q17572		Q09568				Q86DC6		P34418
Q22980		H2FLJ1				Q19515		Q9XUT4
Q22637		Q09584				Q22846		Q9N413
Q22634		Q8WQG1				Q9XUE3		Q18248
Q22983		P90829				Q75MI6		Q17550
Q9XVD6		G5EFH7				Q9UAU8		I7J4C6
Q9XVD7		Q94360				O62476		Q9U2R6
Q22638		P49958				Q9N4G4		Q7YZV1
Q22639		Q9XWI1				Q22901		Q9XUK7
Q22988		Q21338				Q22902		O01736
Q22989		P34676				O16353		Q20752
Q9XV76		Q09390				Q9XXD5		G5EDG9
Q20854		O18229				Q7YX56		Q09432
Q20855		Q11182				Q7YX54		Q19430
Q20856		O16305				Q7YX55		Q27GQ6
Q20857		Q93641				Q7YX50		P48180
G5EDX9		Q93379				Q7YX51		O02267
Q20852		Q21486				Q23055		P91346
Q22710		Q9N4N4				Q9XUR4		Q20033
G5EDX5		P31161				Q7YX58		O16488
G5EDX4		O44781				G5EBJ1		Q9U3L9
G5EDX7		P91455				G5EBJ0		O61906
G5EDX6		P91454				Q9N4H5		O18165
G5EDX1		Q17693				Q7YZG7		Q23398
G5EDX0		Q19873				Q95Q46		Q22258
G5EDX3		Q21993				Q20746		O44548
G5EDX2		G5EGH2				Q95Q44		Q9XWC5
O01611		G5EEN4				Q9XWZ9		Q9N432
O01610		Q86MG7				Q9BKN9		P52716
O01613		Q9XW41				Q9XWZ0		G5EGU4
O01612		Q23405				Q95R19		G5EFI1
O01615		O17002				Q9XWZ5		P36609
O01614		P34652				O76743		Q20167
O01617		G5EBS1				Q9N5S4		Q21443
O01616		Q21224				Q93323		P91306
O01619		Q21225				Q4R106		Q09369
Q9XX70		Q20937				Q9U3N3		Q11069
Q8WQL7		Q9XTQ8				Q8WQD9		Q11068
Q17731		Q93454				Q23501		Q9TYT0
Q9TXT1		H2KYP7				Q9U3B4		Q19418
Q6BEQ0		P34466				B5BM45		O45320
Q9NGJ7		Q09543				Q21014		O16925
Q9NA94		Q4W5Q8				Q21011		O16924
Q23375		Q09541				P91484		O45947
Q20185		Q9GUM5				P91485		Q86D11
Q4ZGE5		O62218				P91487		Q8MYM6
Q22189		P54002				P91481		Q95Y95
Q22187		Q22143				P91483		O16314
Q22180		Q23368				Q22271		Q17452
Q17730		Q23361				P91489		G5EBV4
Q22183		Q95ZQ4				O61925		G5EBV0
O16428		Q10950				O61923		G5EBV9
O16429		Q10954				B6VQ93		Q21275
O16422		Q18319				P34410		A7DT38
O16423		Q8WQC3				Q7JPQ6		Q10924
O16420		Q9N3F1				Q93513		Q65ZG8
O16421		P41994				Q93512		Q7Z072
O16426		P41992				P91264		Q9TXI8
O16427		Q9TZ93				P91267		Q20652
O16424		Q9GS00				O17230		Q3V5J7
O16425		O17003				B6VQ95		O44159
Q7YTK8		Q93830				O44885		O01299
Q9Y0A1		Q9N5M2				B3KLZ8		Q19989
Q7YWW0		Q09524				Q20695		Q95YE9
O01929		Q8IG67				Q9XUT5		G5EE86
O01928		G5ED37				I2HAL9		Q9N516
O01927		Q23601				Q7YXB7		Q18820
O01926		Q18786				Q9XUN2		Q18821
O01925		Q19789				Q7YXB5		Q2PJ80
Q9N3Q9		G5EDN2				Q9XWU1		H2KYF8
O01923		Q18486				Q8I4M5		Q09397
O01922		P34346				Q7YXB4		Q10000
O01920		Q95ZS0				Q8I4M2		Q8WTM8
Q22547		P34692				E0AHB5		Q09969
Q9XWB4		P49049				E0AHB7		O01598
Q9XWB7		P46548				E0AHB1		Q9BL33
Q9XWB6		Q20062				Q9XW39		G5EEF7
Q9XWB9		Q20970				Q21199		O18093
Q22540		Q9XW58				Q19509		G5EEF1
Q19875		Q09500				Q9TZE4		P34664
Q4ZGE3		Q23444				O01253		P26797
Q9BLB9		Q23669				O01255		Q20079
Q9NLD4		Q19967				O01254		Q067Y1
Q22613		O45707				Q9N5X9		Q17694
G5ECZ8		Q21221				C9IY28		Q7YWU9
Q9NLD3		P46562				C9IY21		G5EE23
Q9U3F0		P46561				C9IY26		Q95R14
Q20374		Q02331				C9IY27		Q93519
G5ECZ4		P41877				O02052		A0T4F5
G5ECZ5		Q9XU67				O02051		O76726
Q1ENI6		Q19749				O16642		Q09553
G5ECZ7		O45074				Q95XT8		Q8MPV6
G5ECZ0		Q19296				P91002		Q8I4K3
Q22933		P34559				Q7YTS4		Q10120
Q9BLB6		P34558				Q95YA3		Q95QL0
G5ECZ3		G5EE11				Q09205		D9PTN5
A3KFE6		Q9XTU6				P91006		Q18806
A3KFE7		Q20206				Q09202		Q23135
Q23581		P90994				Q09203		G5EED8
Q22932		Q9N2W7				P91007		O18219
A3KFE0		G5EDR3				Q09208		Q20538
A3KFE1		Q22178				Q93786		Q20449
Q23589		P80361				Q9N411		Q18494
Q23588		Q965Q1				Q9N412		Q9N5R3
Q22934		P46769				E3W739		Q95ZX8
A2V8C4		Q18406				Q19040		Q19698
A2V8C5		P61866				Q9GUJ1		Q966J7
A2V8C6		Q9BL54				P91263		Q18071
A2V8C7		Q6AW08				Q19664		Q69Z08
Q9XTU3		Q9XVS1				Q17776		H2KZ94
Q22937		Q9N4V4				O45828		Q9XWR0
Q95PX3		Q9GZH5				Q17772		O44771
A2V8C3		P30638				Q17771		Q9GZG5
Q23367		P91125				P91269		P92172
A9UJN7		Q19723				G5EGS8		Q95X39
A9UJN6		Q9TXV7				Q93518		Q10574
A9UJN4		Q8MXQ7				Q5F4W1		Q09534
Q17874		G5EFD4				Q17553		G5ED03
Q17875		Q19329				O76564		G5EGK6
Q17876		P48162				Q03412		Q8MPP5
Q9XUD5		O16466				Q7YTK4		Q17339
Q17871		Q9XWF4				A7DT36		Q17330
P20154		Q9XWF2				A7DT35		Q22157
Q9XVC2		Q09357				Q9XXT8		Q22156
Q17879		Q17957				O17691		P91364
P34496		G5EG22				H2KZD5		Q95QG3
P34497		Q9NAG4				H2KZD3		E8MDW0
P34494		O17626				Q86S58		Q20014
P34495		Q21037				Q18862		Q19194
P34492		Q9N4U0				Q7JP48		Q21454
P34493		Q94177				Q22696		Q9XUY5
G5EC79						Q9XW29		Q94071
P34491						Q19507		Q22703
G5EC77						G4RVA5		Q95ZR9
G5EC76						Q9XTY8		D6RYD5
G5EC75						Q19243		O45080
Q3V5H3						Q94399		Q23610
G5EC71						Q9XUK6		G5EFA6
G5EC70						Q9XUK3		Q19470
O44551						D1MN75		H2KYH3
O44550						O01732		H2KYH6
O44553						O01733		H2KYH7
O44552						O01887		E6N0V1
O44555						B1Q251		P34356
Q4EVY2						Q22043		A5JYQ9
O44557						Q22042		O76357
Q4EVY0						Q22047		Q4JFI0
O44559						Q22048		Q19580
P91408						Q93784		Q7JNN6
Q9XUP9						Q9XUT6		A8WHT8
Q9XVC4						Q9U3K3		P91111
Q18813						Q9XVK3		Q9XU74
Q7YWW4						Q20753		O76699
P91409						Q20756		Q9U202
O45750						Q20754		O44730
O45751						Q9N5N7		Q19475
O45752						H2KY72		O45067
O45754						O17065		P34544
Q19518						H2KY76		O17575
O45756						G5EDG6		Q18647
O45757						P91013		Q18645
H1UBK7						Q9XUT9		Q9TYS4
O45759						O16659		Q20377
O45204						Q9NAC0		P54406
O45205						Q19602		H2KYN2
H1UBK3						Q95Y38		H2KYN3
O45203						O76554		Q94421
H1UBK1						O76556		Q56VY4
O45201						F5GUD9		P55113
Q9TXM1						P55955		O17762
P91156						B7FAS4		Q17967
Q17919						O17795		Q17964
Q17918						Q19916		Q17962
P91405						Q09435		Q18347
Q17912						Q23313		F5GU62
Q17911						Q8I7F2		Q8IU07
Q17910						Q19385		Q9XVR4
P91406						Q19432		Q19641
Q9N3R7						Q21809		Q8MYQ1
Q4PIT5						Q9U2G6		H2KZ39
P34722						Q21802		G5EFZ7
P91407						Q21804		Q7YTQ3
Q21961						Q21806		Q21650
Q4PIT1						O61770		A8WHR8
Q4PIT2						O61771		Q9XUZ8
Q965H3						P34621		P30645
Q9U2L0						G5EEJ4		P30641
Q9U2L3						G5EEJ5		Q9BKQ9
Q9U2L2						Q9N2Y0		Q19284
Q4PIT8						O16904		P34522
Q4PIT9						O16907		P34523
Q9N3R9						O16906		G5EGA4
P91401						O16908		Q23652
P24896						A7LPG2		Q9GZD0
Q21331						A7LPG1		Q9GZD5
P91403						Q19657		Q19131
Q86S73						Q19654		G5EFE3
P91376						G5EF61		Q1EPL5
Q21960						Q21733		Q27535
P24894						O01873		O62263
Q9NA64						Q45EL2		Q17394
Q9N4F4						O61745		Q95XP4
P91374						P48182		H2KYL0
P24892						Q7YWQ1		A5JYU6
Q8I4E5						P91349		Q20497
Q20304						Q23396		G5EBG3
M1Z848						Q18389		O44505
G5ECV3						Q9UAY8		Q17974
G5EG68						O61743		Q10667
P24891						Q9N3A3		Q95PY4
A9Z1J9						Q9TYV2		G5EG10
G5EG65						Q27470		H2KZ11
G5EEE1						P34285		Q11094
G5EG67						Q18530		Q18066
G5EG60						Q18743		Q09610
G5EG61						Q18732		Q4TTD1
G5EG62						O02268		Q10054
G5ECV5						Q09378		Q966K7
O76436						Q18741		L8E6P0
Q9N5H2						O16332		Q6AW06
Q22468						O16330		Q21263
P41958						O16331		Q11100
Q9N5H7						O16336		P34333
O17067						O16334		Q21117
P41953						O62100		O01664
P41952						Q18740		Q9BKU0
P41951						A8WFK3		O45925
O17066						Q7YX72		Q867X0
P41956						Q7YX73		Q23045
P41954						Q7YX74		P90915
Q9TZM5						Q7YX76		Q9XUF4
O17069						Q7YX78		O17334
Q9TZM7						A8WFK8		H2KYW8
Q9TZM6						Q8MQ61		H2KYW1
Q9TZM1						Q9NA28		G5EGE2
Q9TZM3						G5EBH9		Q17525
O18047						O16489		O45009
P90740						O16487		O45000
Q20303						G5EBH4		O45003
Q9TZM9						Q19065		G5EEW9
Q9TZM8						Q18544		Q10905
O76435						Q8WQA2		G5EF96
Q93240						Q19627		Q21194
Q9NA66						D3KZG2		B3WFZ3
Q9U289						Q21256		Q20483
Q86GC4						Q22783		Q23597
Q9BL60						Q9U3L7		P83386
Q9BL61						Q21787		Q9N4E2
Q18938						Q21785		Q17849
Q18939						Q21784		G5EC64
G5EEE9						Q21782		O17470
P34569						Q21781		Q17902
Q18931						Q18546		Q18450
Q18932						Q8WQF2		P55326
P91379						Q8WQF6		P98060
Q18934						Q21788		G5EG51
Q18935						O17827		Q9XYD3
Q18936						O17826		Q1ZXU1
O44655						O17821		Q20108
Q9XW10						O17820		Q23359
Q9N3Q5						O17823		Q22472
Q9BIC2						O16450		Q21502
Q4W5R3						G5EC93		Q8MQ52
Q9U3R9						G5EC92		O17913
Q688Z5						Q20488		Q9U3D4
Q9U2B3						P34434		G5EGG9
Q688Z4						P34437		Q9BL47
Q9XTC6						Q9XWV9		H2L0I6
Q9TYP8						H9G2Z8		Q9N3C7
O02360						P91209		Q22629
Q95X36						Q09457		Q9NAA4
O02362						Q07085		Q7YXD6
O62390						P91206		Q21130
Q9UAW7						P91205		G5EBF5
O02365						G4S1A4		G5EG78
Q9UAW5						Q9XWC3		P90732
Q688Z8						Q86PJ4		Q11107
Q7YWQ7						Q9XUV6		Q93204
Q6HAE7						Q09451		Q93177
Q2HQK8						Q23123		Q22470
Q9U3R0						Q7KQ32		O17598
A4F309						Q23128		P92004
Q9N499						Q9N5G3		Q9N3M8
Q19084						Q9NAF3		C1P638
Q20118						H2FLI0		Q19349
Q9XUN0						H2FLI5		Q9NA33
H2L080						H2FLI6		Q9UAZ6
Q20114						Q95X98		G5ECS8
Q20117						Q09592		Q20369
H2L083						Q8MPZ7		Q93545
Q20111						Q58AU8		H1ZUX4
H2L086						Q58AU9		Q09276
H2L087						O02071		Q18767
Q95ZK8						O02075		Q18769
Q9NF11						O02076		Q22899
Q9U3R5						Q95YC7		H2KZI2
Q9XXH0						Q95YC6		O16683
G5EFS8						Q95YC8		Q9XUL6
G5EFS4						Q9U2B1		Q8WTL7
G5EFS5						Q9BL10		Q19229
G5EFS2						O62233		B9WRU1
Q10572						O61221		H8W3Y2
G5EFS0						Q9GUH0		O16382
G5EFS1						Q18424		G5EBM7
O16211						Q9GUH2		Q9XTG1
O16210						Q9GUH8		Q22227
O16213						O17322		Q23220
O16212						O45805		D3YT25
O16215						O45803		Q95YD7
O16214						Q9GUJ2		Q09394
O16217						Q9N4Q4		O62324
O16216						Q7YWP9		Q95YE2
O16218						G5EGU2		Q95QC9
B0M0M8						Q9N418		P34212
B2FDA8						Q9N439		Q9XUN9
Q10576						Q7YWU4		P12114
F0IWU1						Q18261		Q9XXE9
B0M0M9						Q18262		O01761
Q09535						Q20547		Q95XA9
B2FDA5						Q9XTT6		Q20766
Q7YX77						Q4LDP0		Q9XVI4
K8FE07						O62316		Q18510
P11141						Q94072		Q566A9
K8FE02						Q93796		Q19663
Q9NEW7						Q9XTT0		Q9N3N6
Q9U3L6						Q95QH4		A8WFH3
K8FE09						Q95QH1		Q95ZJ1
Q965N8						Q18393		O16366
Q9XX78						P90835		Q95Q39
Q9XW03						O16891		Q04833
Q20997						Q18707		Q21000
Q3S1M3						Q09498		Q65ZJ7
Q3S1M2						A6ZJ60		P91350
Q3S1M5						G5EFI4		Q9XUU2
Q3S1M4						O18301		Q8MQ86
Q9XX73						Q86DC2		Q09459
Q3S1M6						Q7JLC8		Q09455
Q93838						O18306		Q95ZW9
Q09980						Q21883		Q86NG3
Q93834						Q6BET5		Q7JP75
Q9N356						Q22060		Q7YX00
Q9U340						Q22065		O01521
Q8MNS9						Q22064		G5EDD9
Q93831						O16676		Q8MXF0
Q93832						G5EDI0		Q93196
Q93833						G4S3B4		Q9TZA8
D0VWN1						C3JXD8		G5ECN5
M1ZJ62						Q95Y52		Q19625
D0VWN4						Q95Y56		A7LPF8
D0VWN7						Q17845		O17204
D0VWN6						P35800		O02274
D0VWN9						Q10907		O02271
Q93892						Q17847		A8WFJ7
Q21538						F5GUF1		Q8IAA9
O62054						P52275		P37209
Q0G828						Q10909		Q19053
O45611						Q5WRR9		Q27371
H2KZL7						Q19279		Q8WQG5
H2KZL6						O44452		Q1T6W8
Q0G820						O44453		G5EC89
H2KZL3						Q19419		P34400
H2KZL2						Q19410		Q9BL20
Q21536						O45321		Q9UAZ3
H2KZL0						G5ECI1		Q20456
Q9NEJ9						O17783		Q8I4N3
Q20991						G5ECI4		E0AHC6
Q93893						O17036		Q9XTS9
Q9NEJ3						O17035		Q17817
Q9NEJ5						O17030		Q4W5T0
Q9NF10						Q9U2R4		O01893
A5A8R5						O45546		Q9XXE7
A5A8R4						P34606		Q9XWP1
O45610						O61711		Q09961
P34269						P34601		O44462
P34268						O61715		Q09967
A5A8R3						O16928		G5ECH3
P34265						O16922		Q19647
P34264						O16921		P41828
O62053						O16926		P36573
P34261						O45149		O16498
P34260						Q22709		Q21265
P34263						A7LPI9		Q9U3M2
Q17944						A7LPI5		Q9U3J2
Q20990						Q93720		Q93212
Q9XUI4						Q93726		O61739
Q20748						G5EF41		P41934
Q94314						O17257		Q9XWW0
O17921						Q965L2		O44856
Q94316						Q9TYL5		Q09581
Q1ZXR7						Q20960		Q09388
Q7YTJ6						Q9XXN6		Q9XUL7
O17925						Q20963		Q18277
O17926						Q19503		Q17582
O17927						Q18586		Q965J1
O17928						Q86D14		O01871
O17929						Q86D15		Q9XTY3
Q86G90						Q86D17		G5EDH7
Q22960						Q17554		G5EDH0
Q9XUC9						Q19670		Q9N5Z2
O17678						Q19673		G5EEI1
O17679						G4S460		P34678
Q9XVR7						H2KYK2		O61707
O61847						Q8MYM4		O61706
O61844						Q8MYM5		Q11189
O61845						Q18102		Q9NAF4
O17670						O02249		Q9XUM4
O17671						O02245		Q9N587
O17672						Q22886		Q20002
O61849						O02241		Q20000
P91093						Q22882		O02230
O17675						Q20018		P42171
O17676						Q20019		P34446
P91090						Q6A4V9		Q9XWU5
Q9N4F7						Q20010		Q17695
Q4ZGE4						P91363		P92186
Q9TZK4						Q20015		Q23175
Q9XXE1						Q20017		Q9GYN3
O18121						Q7YWS7		Q21999
Q9BI82						Q7YWS5		G5EGH0
P34577						Q7YWS4		Q09496
O17288						Q7YWS3		Q8IA57
D7SFQ4						Q18629		O01580
D7SFQ1						Q9XVX7		O17006
D7SFQ0						Q9XVX4		P34656
H2KYZ8						Q20631		G5EEG9
D7SFQ2						B3WFW0		I6Z0I7
H2KYZ7						O62123		Q18158
H2KYZ5						Q10928		Q17463
D7SFQ8						Q86ME2		K8ERV5
Q9N3P1						Q95Y92		G5EBS6
Q18298						Q17453		Q21228
O76662						Q17451		P34473
O76663						Q7YX10		Q95QP8
O76661						Q7YX11		H2KYP5
O76666						Q7YX16		Q9N4M4
O76667						Q7YX17		Q17461
E9P845						Q17459		Q19143
Q95XN1						Q22579		Q17800
Q95XN0						O44957		G5EGJ5
Q95XN2						Q86NF6		G5EE70
Q95XN5						Q95ZI9		Q9GZC8
Q93779						Q9N5K3		Q9GZC9
Q95XN7						Q20907		Q9GUM7
Q95XN6						Q20902		Q9NDH7
P91549						P46064		G5EFL1
H2KZS2						Q9U3J8		G5EFL9
Q23394						Q9U3J9		Q9TW65
O17286						Q20908		Q20008
Q9U1Y9						Q9N3S2		G5EDL0
Q23393						Q21052		G5EDL9
Q23390						Q9NA53		H2KYE1
P25807						Q9XTR7		G5EEE7
P91540						Q4PIW7		Q93249
P91543						Q9XTR1		Q18312
P91542						O17805		O16880
P91545						O17804		O16881
P91544						O61965		Q9TXU4
P91547						O61964		P41990
O18267						P34458		Q20043
O01556						P91196		Q9BL76
O01557						P91197		Q9UA63
O01554						Q22917		Q95XW5
O01555						Q93209		A4F324
O01553						O62468		Q18245
O01550						O76701		G5EBM1
O01551						O76700		P90848
O44960						O76702		Q19843
Q9N4Q5						O76705		G5EFB9
O44962						Q689A0		Q9XUB4
O18265						Q9XWV1		Q94218
Q9GYS5						Q20657		Q21756
Q9GYS4						Q22500		O01812
O01558						P91176		P34344
O01559						Q22508		P34340
O45567						P91177		A5JYR4
Q19213						Q9XUP5		A5JYR6
O45565						G5EG54		G5ECP4
O45564						G5EEC1		Q20412
O45563						O44157		O45402
Q9N4Q7						O44150		O18244
O45561						O44152		E7EM37
O45560						Q9U3P1		Q19682
Q9TXX0						Q9U281		Q95XW7
Q9TXX1						P28052		Q21596
Q19218						P28051		Q22717
Q5WRP8						P91998		Q7YTL5
P90980						P91999		Q9U7D5
Q9TXX5						O18062		O45096
O45569						Q8MPT9		O45095
O45568						G5ECP6		Q21970
Q22373						Q19882		Q23196
Q22372						Q95YE5		Q19930
O18145						G5ECP5		Q9NAE4
G5EDA5						Q6A597		P05690
O18143						Q7YX49		G5ECC1
O18141						Q9GUN8		Q9NHZ6
O18140						O62346		O61785
Q22379						Q9GUN4		Q23272
Q22378						Q3HKD2		G5EGP1
Q93895						P34691		O18003
Q7Z1Q3						G5EE87		G5ECR1
Q17618						Q17732		Q21227
O44616						A9QY36		Q21222
O44617						Q9N3V3		Q95Q15
O44614						Q09633		Q22591
O44615						Q9NAP8		Q9GZF5
O44612						Q17597		G4SFC1
O44613						Q17594		Q19291
B2FD95						Q17590		G5ED76
O44611						Q95QJ3		G5EE16
Q23028						O16600		G5EEZ3
Q23029						Q4TTA1		Q19124
Q9U348						Q9N517		Q33BL1
Q965N3						Q09638		Q9XWM1
O44619						P90819		G5EDR6
O16988						P90816		P34304
Q20289						Q9XWX7		Q22695
Q20288						Q7JLH5		Q11124
P35602						Q9GRV4		Q11122
P35603						Q18827		P24612
O16981						Q18824		B2D6P4
O16980						Q86DA3		Q7YWN4
Q20287						Q86DA6		G4SP89
O16982						Q86DA7		G5EG05
Q20281						C0P265		G2HK15
Q17619						Q9XUK8		Q9XVS3
O16987						Q9N4E1		Q9GPA1
O16986						C0Z3L5		H2L061
O45691						Q21429		H2L067
O45690						Q95XZ1		G5EFY4
O45695						H2KYF6		G5EFY8
O45697						Q19797		A8WHS3
Q23153						Q19411		A8WHS8
O45698						Q19796		P30635
Q965N2						Q95Q58		P91129
Q6QMT2						Q6BER4		Q9XVI9
Q9XWK2						Q19829		O44180
O17582						Q9TXX9		H2KYP0
O17583						Q6EZH2		O17525
O17580						Q93797		O44986
O17581						Q94242		O44984
O17586						Q6A574		Q19720
O17587						Q94248		Q18096
O17585						Q19413		Q8MXQ8
Q8TA52						Q9XV50		G5EFD5
O17589						P91057		G4SLH0
Q9N5C0						F3Y5Q7		O62074
Q8IA73						Q19414		Q10044
Q9U369						Q9BIG5		H2KZU5
P92016						Q10008		G5EDT2
H2L0N3						Q10009		G5EDT4
P92014						Q09960		Q22676
P92015						Q19415		Q22677
P92012						B1Q258		Q688B0
H2L0N7						Q09965		Q9N3G1
H2L0N4						A5PEX0		Q9BKZ9
P92011						Q09966		Q93442
O16189						Q09968		G5EGJ9
H2L0N8						P20630		Q9XWG9
P92018						Q10921		P24585
P92019						Q23352		I7KSB9
Q564R0						Q23353		Q09359
Q9TYZ8						Q9GYG6		Q9U1T5
Q22524						H2KYB0		Q9TVY6
Q10023						Q23354		Q93314
Q09288						Q23355		Q18289
Q9N5C1						O01595		H2L045
Q8WTK2						O01599		H2KZ07
Q965F9						Q960A1		H2KZ05
Q9TYZ6						P34566		Q9XUG8
G5ECR6						Q21849		Q7YTR5
Q21880						B1Q257		O16787
Q21881						Q18634		Q10573
Q21882						Q21840		Q3LRZ3
Q10021						Q19417		Q23422
Q21884						B1Q256		Q21684
Q4TTC1						G5ECK8		Q21685
Q4TTC2						O17010		Q22336
Q21887						O18095		P34516
Q21888						G5EEF3		Q95XJ2
Q21889						A5A631		P91835
Q965W1						O17274		P91504
Q4TTC8						O18234		P91859
Q4TTC9						O17270		Q7KPX2
Q564R5						Q27GT0		Q11082
Q18031						Q93743		Q11086
Q18030						Q93745		Q18811
Q18033						Q20468		Q19256
G5EER1						O01338		Q18078
G5EER6						O01339		Q8I4C6
Q18034						O45300		Q8MXS7
G5ECG9						Q11193		Q8MXS8
Q09618						O45309		Q9TZE2
G5ECG7						O45308		Q18612
Q18038						Q93410		Q18616
G5EER8						Q27GT2		Q9XVI1
G5ECG4						Q9N3E2		Q86D08
G5ECG2						Q19514		Q2HQK3
Q09611						Q6BEV5		Q22660
G5ECG0						Q9N3E8		O62058
Q5WRS4						Q17803		Q10025
Q9XUD0						Q23614		Q17417
Q5KQP7						Q9U1R0		Q20503
Q09280						D5MCS6		O17083
Q9U3A4						E7EM23		Q94163
Q20437						E7EM26		Q94162
Q22522						E7EM24		Q95XU1
Q7JP78						Q19693		Q53U87
Q09298						Q9N3X4		G5EDV3
P54218						Q20075		Q22651
P34636						O02225		Q22655
P54216						P42083		Q19600
P54217						Q9XVE8		Q22430
Q20435						O62389		P54246
Q20633						Q7YWU3		O16472
Q65XW9						Q17690		Q22401
Q23143						Q7YWU8		G5ECX4
Q58AA0						P42169		Q8T7Z3
Q27874						Q17698		O44531
Q27873						Q8I4D6		H2FLK2
Q564V9						J7RNM1		Q9XVT9
Q23634						O62413		Q17932
Q564V4						O62418		Q17937
Q23141						O62419		H1ZUW8
O02115						B3WFU1		H1ZUW0
O02114						Q7YX35		P46012
O02113						Q7YX36		Q27514
O02112						Q21793		Q9N5J0
O02111						A8WFG1		Q1ZXS6
O02110						Q19513		Q18913
Q966C6						Q7YX39		Q18911
Q9N5X7						Q9N482		O02343
O02119						Q21796		Q9XU44
O02118						Q17478		C6KRG6
Q58AA1						Q17479		C6KRG5
Q966L5						G5EE24		Q21182
Q966L6						P91492		O16278
Q966L7						G5EBT4		Q21516
Q23633						G5EBT1		P34287
Q966L3						Q9N484		Q21751
Q9N2S5						Q9U2H2		O17903
Q21430						Q93211		O61827
Q9XWN2						Q21216		Q95XH0
Q966L8						Q93312		Q09341
Q966L9						Q22261		G5EGF5
Q9N2S4						Q9XVZ7		G5EGF7
Q7YWY5						Q5CCI8		Q9TXZ1
Q19226						Q9XVZ3		O45017
Q7YWY7						Q5CCI4		O45016
Q7YWY1						Q95ZK7		G5EET8
Q7YWY0						A4V4W5		G5EET7
Q7YWY3						A4V4W2		Q95Y91
Q19442						Q93213		Q19187
P48727						Q2A956		Q95Y93
Q9N2S6						Q65ZA8		Q95Y99
P90988						Q2A954		Q9TZM2
Q19337						Q2A955		O02139
G4SN91						Q2A953		O02136
Q8WQE7						O17863		Q9XWR2
Q966H0						O17862		H2L0H1
Q19440						Q69Z21		Q19707
Q9XWN9						A0T4F9		G5ECE7
O45423						P34478		Q18054
Q9N3I5						O61942		Q9U3C6
P90919						A0T4F7		H2KZQ4
O45420						P34407		H2KZQ5
O44179						Q9XWT5		G5EF85
Q9N3I1						Q9XWT3		Q9N5N2
B5U8M5						Q9XWT2		Q21418
P90914						Q9XWT9		Q23378
P90917						Q9XWT8		Q21181
B5U8M6						Q8I0Z3		Q20614
P90911						Q8I0Z5		Q20615
P90910						Q22746		O44774
B5U8M3						O76722		Q9GZI7
P90912						O76721		O44801
G4SF97						O76720		Q9U2K4
Q9XWK5						O76725		Q9XVD6
Q8MQB5						O44797		Q20852
Q8MQB4						O44796		O01929
Q9XXK8						O44799		O01928
Q966H8						Q20670		Q95PX3
Q22029						Q20675		A9UJN7
Q19151						Q20677		O44557
Q22351						Q9XVQ8		Q4EVY0
Q94129						P91011		O45751
Q94128						Q7YTI5		O45205
Q19153						P91423		G5EG67
Q9BI39						O16732		P41958
Q09293						Q22290		Q9TZM5
Q94126						Q22291		Q9TZM1
Q94125						Q22566		Q18935
Q94124						G4SCE4		Q9U3R9
Q4TTB2						O44174		Q688Z8
Q7YWU2						O44173		Q9U3R5
Q9U2P4						O44170		O16218
Q65ZJ0						B4E3X5		B0M0M8
Q9XXK3						Q93309		B2FDA5
P04970						Q20830		Q7YX77
Q21005						Q86GB8		K8FE07
Q95Y28						Q09558		Q20997
Q21434						Q09559		Q8MNS9
Q4W5M1						Q09551		Q0G828
Q21006						Q09554		Q0G820
C1P629						Q19865		Q17944
C1P626						Q19861		O61847
C1P627						B9ZSG9		Q9TZK4
P34630						Q21984		H2KYZ8
Q9XXK4						Q9TZD6		Q18298
G5EBX8						Q9U2G8		Q95XN5
Q9U2P3						Q10128		Q93779
Q9U2P2						G5EE63		O45569
Q9TYS0						O02039		Q7Z1Q3
G5EDZ7						Q2WF65		Q23028
G5EDZ6						Q19457		Q20289
O62184						Q8MQ89		O45690
O62185						A4UVK7		Q9U369
Q22618						P90876		H2L0N3
G5EDZ2						P90879		Q21880
Q22968						Q20433		Q4TTC8
G5EDZ0						Q7YX25		Q18030
Q22614						C4ALD3		Q20437
Q22615						O61198		Q9N5X7
Q22616						Q7JLG5		Q9N2S5
Q9XVF3						Q7JLG7		Q9XWN2
Q22963						Q9U2R5		Q19226
G5EDZ9						Q9XX66		Q7YWY0
G5EDZ8						Q9U1X3		G4SN91
Q21303						Q09439		Q9XWN9
E1B6Q4						Q9XXI8		O44179
P50464						Q9N381		P90911
B3WFY9						O62089		Q22963
B3WFY8						O62085		G5EDZ8
Q9N4I1						O62084		B3WFY9
Q9N4I0						O62081		O01634
B3WFY5						Q19556		H8ESE8
Q9N4I2						Q95XX6		Q9BKP7
Q9N4I5						Q9N474		Q9U3D0
Q9N4I4						Q9XWV7		G5EC10
Q9N4I7						O16504		O61983
Q18784						O16502		O01493
Q21300						Q9XV73		P45961
P51485						B5BM36		O45738
Q20770						Q94268		Q18529
Q21706						A1Z6A3		Q9N3T6
O01631						G5EDM0		Q20334
O01630						G5EDM7		Q52GY9
Q21703						Q8I4D1		Q09264
Q21702						Q93900		Q21672
O01635						Q93906		G5EDE0
O01634						Q22176		Q20136
H2KML8						Q22173		Q9TZL1
Q9N3F3						Q9XVD3		G4RZC8
Q20772						Q10948		O76575
Q8ITX4						Q9U388		Q18527
A0SQM0						Q10942		P48996
Q9N3F2						Q9U382		O45198
O17734						P34398		Q21556
H2KML1						Q7YZT6		O76578
H2KML2						Q23033		Q9XUF6
Q21304						P34391		H2KZJ4
H2KML7						P34393		A5A8P7
O16404						P34392		A5A8P6
O16405						P34395		Q9U301
O16406						P34397		O01795
Q9N3F0						G5ECU5		O01798
O16403						O17070		H2KYX9
Q7YWU6						G5ECU6		Q20405
P52821						O17077		O01573
O16408						O17075		Q20731
H8ESE8						Q9BL59		Q9XVJ1
Q9XUD2						P34641		Q19231
Q20779						P34646		B9WRT7
Q22354						P34645		B9WRT9
O44411						G5EED0		Q0G825
Q9TXT9						G5EED4		Q6BES3
Q4R177						Q20859		Q9TYY6
Q965Y8						Q20139		H2L0L2
Q965Y9						Q3LFM9		Q19495
Q4R176						Q93764		Q6DNF7
Q965Y4						Q93763		H9G2Z5
Q21694						O18213		G5ECA1
Q965Y7						O44584		G5EEP1
Q965Y0						O44585		G5ECA7
Q4R175						O44583		G5ECA6
Q965Y3						Q9N5U6		G4SNJ8
Q9BKP1						Q20539		O02171
Q22776						O01312		P41855
Q9BKP7						O01314		G5ECM4
Q4R173						O01317		Q1ZXU0
Q4TTA7						Q20444		Q22339
Q9NAA7						O45364		Q22338
Q09295						Q19321		O16393
Q9U3D0						Q9NAF2		O16398
Q9U3D1						Q18328		Q9U2B8
Q9U3D2						Q18327		Q20892
P91398						Q18321		Q22497
P91399						P34627		Q9XW60
Q9U3D6						Q18323		Q95Q03
Q4R170						Q18490		Q95Q00
P91390						P34626		Q9BKR9
P91393						Q27218		Q23546
G5EE40						G1FC92		Q23545
Q23569						O45972		G5EF02
G5EE41						Q4R169		Q9U2K7
Q23565						O45188		G5EC37
Q23564						Q4R160		Q09606
Q23566						O02203		Q21254
Q23561						O02201		Q20850
G5EE42						O02200		P91915
Q23563						G4SQS3		Q09245
Q23562						Q18140		Q9N5D2
Q21773						P91853		Q18689
Q27488						Q18525		Q8I4A6
Q9XUQ9						Q20055		Q19056
I7KSD1						Q18524		Q19559
I7KSD3						Q9TZ82		Q18750
O17730						Q9BMI0		Q18755
P17656						Q17676		C7IVS3
Q20879						Q7YWW1		Q7YZG5
G5EE46						P91415		O62200
Q17898						Q17672		O02323
Q17899						Q7YWW6		Q20151
O76411						Q17670		Q20152
O76410						Q17671		Q7JLI8
O76413						Q23330		Q09380
O76412						O62169		Q17519
Q17892						J7RNK6		Q17511
Q17893						O62162		Q93642
Q17890						Q7JNR0		Q4W5R0
Q17891						Q9GQ60		H2KZH1
G5EC18						Q27494		H2KZH5
G5EC11						G5EG93		H2KZH9
G5EC10						Q17412		Q21573
G5EC13						Q17410		Q09985
G5EC12						Q17411		Q21393
O61983						Q17414		Q9XVH5
G5EC14						G5EBR8		O17964
O61981						G5EBR0		O17963
G5EC16						K8ERW6		Q09983
O01497						D2YW11		P34595
O01496						Q95ZM3		Q09982
O44579						Q9TXK0		Q9XV18
O44578						Q21234		O45523
O01493						Q9U2D5		Q8I4J7
P45963						Q19653		O45554
P45961						Q9XVT6		O45381
O44573						Q9XVT7		Q23066
O44572						Q18077		Q19614
Q9N4X5						Q9XVT2		Q19613
O44570						Q7YTW2		Q23497
O44577						Q9TZK7		Q19061
Q8I7G2						Q9XVW6		G5EF20
O44575						Q20945		G5EF22
O01498						Q21095		Q2Z1P1
O45228						Q95QQ6		Q17934
O45229						Q21092		Q21602
O45738						O17840		Q9NF30
O45739						Q94011		P45970
Q03605						Q8I105		Q20609
M1Z8A0						Q9XTV0		O44743
O45220						Q9XTV1		Q9XVB1
O45221						Q9XTV6		O16375
O45730						Q8I108		Q18444
O45731						Q8IFX6		B0M0N3
O45224						Q8IFX7		O18084
O45737						Q1XFY4		Q9N3P8
O45226						P48460		O62436
O45227						Q9XWR1		Q23521
Q93575						Q9XWR3		Q22217
Q93574						Q9XWR7		Q22218
Q9U2N1						Q9XWR9		Q22219
Q93576						Q22760		Q21732
O17119						Q22763		Q23294
O17118						O44779		O17155
Q93573						O44775		P91249
Q93572						O17641		Q93539
O17115						O44773		Q21730
P34639						I2HAD3		Q86FM3
O17117						Q7YTK9		Q8I4C7
[truncated: 18,328 more rows]

## Sheet: D. melanogaster
Suppl. Table 3. List of proteins under different evolutionary conservation criteria
Model species:		D. melanogaster
Listed are Uniprot ID numbers only. Conservation is defined as the presence of an ortholog according to InParanoid (see Methods)
All genes	LAGs	Genes conserved at least across 12 phylums	LAGs conserved across at least 12 phylums	Genes conserved across all 14 phylums	LAGs conserved across all 14 phylums	Genes conserved only in Arthropoda	LAGs conserved only in Arthropoda	Genes conserved only in Metazoa	LAGs conserved only in Metazoa
Q9W458	Q9VK34	P40796	P17336	Q9VCR7	Q24314	Q8IQQ7	Q7K568	Q9W458	Q24151
Q8IQQ4	P17336	P40797	P08736	Q9VUR1	Q9V3J1	Q8MLU9	O97125	Q8IQQ4	Q9VTU2
Q9VIT9	Q24151	P40798	Q9VVS6	P05389	P29844	Q7K049	A1Z991	Q9VIT9	Q9VCX1
Q8IQQ7	Q7K4C7	Q9VCR7	Q8MLS2	Q95RA8	Q9VK45	P40794	Q5U117	Q8IQQ7	P34021
Q8MLU9	P08736	Q9VUR1	P91938	P40301	Q00637	P40795	Q8SX89	Q8MLU9	P09208
Q7K049	Q0E8R4	P05389	Q24314	Q9Y0Z0		Q9VY63	Q8IMW5	Q7K049	Q7K568
Q9W457	Q9VCW6	P21187	Q7PL77	Q9VC93		Q9VY64	Q9VMD0	O96676	Q0E9E0
Q2PDR0	Q9VVS6	Q960Q8	P54362	Q9W0R0		Q9VCR9	Q9VZL7	P40794	P32870
Q9VEI3	P05205	Q9VLI9	Q9V3J1	Q7JXV9		Q9VCR4	Q7KV62	P40795	O97125
O96676	Q9VTU2	Q9V6U9	Q9W385	Q7KVP9		D2CFV8	Q8T4C4	Q9VY63	Q24592
Q2PDR7	Q9VCX1	Q02870	P92177	Q9W2P5		Q8IR56	Q9I7R7	Q9VY62	O97148
P40796	P34021	Q7JUM3	O18645	P22769		Q8IR55	Q9VNB5	Q9VY64	O76892
P40797	P09208	Q9VLR3	Q9VH08	Q7KMM4		A2VEV0	Q9VT51	Q9VCR9	Q7K566
P40794	Q9W3N0	Q9VPU8	Q27869	Q9VKJ6		P08841	Q9VBV3	Q9VCR6	A1Z991
P40795	A1Z8R8	A1Z7P5	Q9VGS3	Q9VKJ4		Q9VWL5	Q9W4Z4	Q9VCR4	Q5U117
P40792	Q8MLS2	P17336	P29844	Q9VRP2		A1Z6S1	P22745	Q9VCR3	Q8SX89
P40793	Q7K568	Q9VHU1	P08761	A1Z813		A1Z6S2		D2CFV8	Q8IMW5
P40791	Q9VDD2	P48149	Q9VK45	O02649		A1Z6S4		Q9VK33	Q9XZ56
Q9VMV6	A8JNP3	Q24154	Q9VRD9	Q9VMC6		Q9VG22		Q9VBR0	Q9VDW6
Q9VY63	P91938	Q7KN79	Q9W3K5	Q27580		Q9W5H1		Q9VBR7	Q7JX82
Q9VY62	Q9W0R8	Q95RA8	Q94517	Q9VHW6		Q9W2R5		Q8IR56	Q9VMD0
Q9VY65	Q7KSF5	P40301	Q9I7I7	Q9VJ19		Q9VY68		Q9VBR8	Q9VZL7
Q9VY64	Q24338	Q9Y0Z0	P21914	P41093		Q9W2R1		Q9VBR9	Q7KV62
P40798	Q0E9E0	Q9VC94	Q94533	Q8MSW0		Q9W2R0		Q8IR55	Q8T4C4
Q9VCR9	Q960M4	Q9VC93	Q9VAH7	P40320		Q9VRR1		A2VEV0	Q9I7R7
Q9VCR7	P42124	Q9W0R0	Q8MLV1	Q7KN99		Q9W534		Q9VE88	P11584
Q9VCR6	P32870	Q7JXV9	P10351	Q8MSW9		Q9VRR9		P08841	Q9W0X3
Q4QQ81	Q24314	Q9I7L8	Q00637	Q7KN90		Q9W531		Q9VE87	P48609
Q9VCR4	Q7PL77	Q7KVP9	P12646	Q9V6U8		Q9W530		Q9VWL5	P92208
Q9VCR3	Q9VXN2	Q9W0A9	Q9W2S2	Q7JZF5		Q9W533		P18490	Q7K137
Q9VCR2	P54362	P54399	E1JJE0	Q9W5R8		Q960Q9		P18491	Q8IPM1
Q03042	O97125	Q9W2P5	Q7JY94	Q7KVR8		Q709R6		Q9VWL3	Q9XTN2
Q03043	Q9V3J1	P22769	O76928	P55830		Q9VY61		A1Z6S1	Q8INB9
D2CFV5	Q24592	Q9VPF8	Q9U4F3	P02828		Q9VJR4		A1Z6S0	Q09024
D2CFV7	Q9W385	Q9VQQ0		Q9VAP1		Q9VDY3		A1Z6S2	Q9VJV8
A8JUQ2	O61443	Q9VQQ7		Q9VA97		Q3ZAK6		A1Z6S4	Q9VNB5
D2CFV8	O97148	Q0E8P0		Q9VD51		Q9VNN2		Q9VG22	Q9Y128
Q9VK33	O76892	Q7KMM4		A1ZB84		Q86B57		Q9VXR6	Q8IMZ4
Q7KRY6	P92177	Q9W1G7		A1Z838		Q9VNN1		Q9W5H1	Q9VT51
Q7KRY7	P41043	Q9W1G1		P91891		Q86B52		Q9VK36	P02518
Q9VBG8	Q7K566	A1Z8I0		P46223		Q86B50		Q9W2R5	Q9VBV3
P40421	Q9VDU7	Q9VKJ6		Q9I7W5		Q9VNN5		Q9W2R4	A1Z6W5
Q9VBR0	A1Z991	Q9VKJ4		Q9VP06		A1Z875		P24350	Q9W4Z4
P40423	O18645	Q9VKJ0		Q9U9Q1		Q9VNN9		Q9VY68	Q7K4D1
Q9VBR6	Q7KMQ6	Q9VYA8		Q9W127		A8JNX5		Q9W2R1	P22745
Q9VBR7	Q5U117	Q9VAR0		Q9VF02		Q86B58		Q9W2R0
Q9VBR4	Q9VH08	Q9VY42		Q9VF03		Q9W5D6		D1YSG0
Q8IR56	Q27869	Q9VY45		Q9W3L1		Q0E8K8		Q9VRR1
Q9VUR1	Q8SX89	Q9VCT9		Q9V3H2		Q9VLI1		Q9W539
Q9VUR0	Q8IMW5	Q9VBP9		Q9VSS2		Q9VLI0		D1YSG4
Q9VBR8	Q9VGS3	Q9VBP6		Q960X4		Q9VLI3		Q9W534
Q9VBR9	Q9XZ56	Q9GYU7		O17445		Q9VLI2		Q9VRR9
A2VEV2	Q9VDW6	Q9VRP2		Q9W499		Q8T969		Q9W531
Q8IR55	Q7JX82	Q9VRP3		Q9V3V6		Q8T965		Q9W530
A2VEV0	Q7JUF8	P08736		P40304		Q8SZ46		Q9W533
Q9VK34	Q9VZX7	Q9VLK1		Q9VW26		Q59DZ1		A1ZB47
Q9VE88	Q24185	Q9VLK0		P36241		Q9VK72		Q960Q9
P08841	P91634	A1Z813		Q9VDZ1		Q8SXV2		A1ZB42
Q9VE87	P29844	P46461		Q9VRL0		Q8SXV4		A1ZB48
Q9VE86	Q8INI8	O02649		Q9VRL1		Q8SXV9		Q709R6
P03896	P61851	Q9VMC0		Q9VVU6		Q9VME9		Q9VY61
P05389	P08761	Q9VMC6		Q9VVU5		Q9VME0		Q9VJR4
Q9VWL5	Q9VK45	Q9VMC8		Q9VEE9		Q9VME2		Q8WS79
Q9VWL4	Q9VMD0	Q494K2		Q7KNF2		Q9VME3		Q9W486
Q9VWL7	Q9VRD9	O46098		Q9VL96		Q9VME5		Q9VDY3
Q9VXR3	Q9W4Q7	Q27580		Q9TVM2		Q9VME6		Q3ZAK6
P18490	Q7K0S9	Q9VHW6		Q9VAI0		Q9VVZ0		P22270
P18491	Q9VZL7	Q9VJ19		Q9VBI1		Q9VP08		Q9VNN2
Q9VWL3	Q7KV62	Q9VHW9		Q9VQD7		Q9VU59		Q86B57
A1Z6S1	Q9W3K5	Q24173		Q9W0P5		Q9VV02		Q86B54
A1Z6S0	Q9VBJ2	Q24179		Q9VQK7		Q9VHU7		Q9VNN1
A1Z6S2	Q9VCC9	A1Z7K6		Q9VZI8		Q9VWS4		Q86B52
A1Z6S4	Q9VAW7	P41092		P26019		Q9VWS5		Q86B50
A1Z6S7	Q9VVT2	P41093		Q03334		Q9VLX9		Q9VNN5
Q9VR81	Q94517	P41094		O44437		Q0KHR4		A1Z876
Q9VG22	Q9I7I7	Q8MSW0		Q9VRJ6		Q95RA0		A1Z875
Q9VXR6	Q8T4C4	P40320		Q9VJ28		Q9W294		Q9VNN9
Q9W5H1	Q9I7R7	Q8MSW4		Q9VEA1		Q94521		A8JNX5
Q9VK36	P11584	Q7KN99		Q9VE08		A1Z886		Q86B58
Q9W2R5	P21914	Q8MSW9		P41126		Q9VFK6		Q9W5D6
Q9W2R4	Q94533	Q7KN94		O77410		Q9VFK3		Q0E8K8
P24350	Q9VAH7	Q7KN90		Q9VVM8		Q9VIY0		Q9VLI1
P21187	P16914	Q95RC5		P29742		Q9VIY5		Q9VLI0
Q7KTS4	Q9W0X3	Q9V6U8		Q94523		Q9VBR1		Q9VLI3
Q7KTS2	Q8MLV1	Q9VXB0		Q8SX37		Q9V969		Q9VLI2
Q9VY68	P10351	Q9VF28		Q9VSW4		Q9VA75		Q0E8K5
Q9W2R1	Q9V429	Q9VVL7		Q9VFR0		Q7K3Q3		Q8T969
Q9W2R0	P48609	Q7K3W2		Q9V3Z4		Q7K3Q2		Q9VDY5
Q9VRR2	A1Z9J4	Q7JZF5		Q95WY3		Q9W3H5		Q8T965
Q9VRR3	Q7KTX7	Q9W5R8		Q9V411		Q7JZD5		Q8SZ46
D1YSG0	P92208	Q9W261		Q9VMX4		P02574		Q9I7S4
Q9VRR1	Q9VXK7	Q9VYD2		Q8SXC2		Q9W2G5		Q59DZ1
Q9W539	Q7K137	Q8SX25		Q8IRG6		Q9W0R6		Q9VK71
D1YSG4	Q00637	Q9VYD5		Q9VWF5		Q9VNJ3		Q9VK72
Q9W534	P53624	O96880		Q9VRH6		Q9VE80		Q7JX57
Q9VRR9	Q9VEN1	Q7KVR8		Q0KI98		Q9VH63		Q8SXV2
Q9W531	Q8IPM1	Q9V3T9		Q9W277		P11996		Q8SXV4
Q9W530	Q9XTN2	P55830		O46106		P11997		Q8SXV9
Q9W533	O62618	Q9W4P6		Q9VEA2		P11995		Q9VGW5
Q9W532	P12646	O61613		P84040		A1Z8T3		Q9VME8
P04388	Q8INB9	Q05825		Q9VZ04		Q9I7L0		Q9VME9
A1ZB47	Q09024	P02828		P49735		Q9I7L1		Q9VDY6
Q960Q9	Q9VJV8	Q95YI5		Q9VFA9		A1ZAI3		Q9VME0
Q960Q8	Q9Y1I2	Q9W1E5		O76742		A1ZAI8		Q9VVS4
A1ZB42	Q9VNB5	Q9W1E8		Q9VSY8		Q9V3R0		Q9VME2
Q0E9Q3	P24785	Q9VA95		Q9V3K7		Q9W4V4		Q9VME3
A1ZB48	Q9W2S2	Q9VAP1		O44081		Q9W4V3		Q9VME5
A1ZB49	Q9Y128	Q9VA97		Q94899		Q9W4V1		Q9VME6
Q709R6	P12370	Q6NN40		P09180		Q9W4V0		Q9VME7
Q9VY61	E1JJE0	Q7K4N3		Q9VUC1		Q9VVE9		Q9VVZ0
Q9VJR4	Q95V55	Q27268		Q9W1G0		Q9VWH9		Q9VU52
Q8WS79	Q8IMZ4	Q23976		Q9VZU7		Q9VVE8		Q9VP08
Q9XZT6	Q7JY94	Q9V8W3		Q9V437		Q9V589		Q9VU59
Q9W486	O76928	Q9VWH4		Q9V436		Q8IPP9		Q9VP05
Q9XZT7	Q24400	Q9VWH7		Q9VKD3		Q6NLM7		A1Z7P3
Q9VDY3	Q9VPB9	Q9VVS6		P36958		Q9W4J0		Q9VHU9
Q3ZAK6	Q9VML2	Q9VZM5		Q8IRE4		A8JUN8		Q9VA09
P22270	Q9VT51	Q9VD51		Q9VV61		A1Z9R9		Q9VV02
Q9VJU8	P02518	A1ZB84		Q9VNZ3		Q8SX32		Q9VHU7
Q9VNN2	P02517	A1Z830		Q8SZ87		P54398		Q7K3P0
Q86B57	P02515	A8JNT7		Q9VM95		Q9VEI2		Q24155
Q86B54	Q8IFW4	A1Z838		Q9VHA1		Q9VTC7		Q24151
Q9VNN1	Q9VW83	P35600		Q9VIM5		Q9VTC6		Q8INL4
Q86B52	Q9U4F3	P91891		Q9VGY8		Q7KSX8		Q8MSU3
Q86B53	Q9VQJ0	O76206		Q9W1V3		Q9VTC8		Q9VWS4
Q86B50	Q9VBV3	P46222		P25161		Q4V566		Q9VWS5
Q9VNN5	Q9VHV8	P46223		Q9VAC7		Q9VKQ2		Q9VWS7
A1Z876	A1Z6W5	Q9VVV7		P51406		Q7K180		Q9VLX9
A1Z875	Q8SXR1	Q8SYJ9		Q9W423		Q9VE00		P33085
Q9VNN9	Q9VA37	Q9I7W5		O76767		Q9VKQ0		Q0KHR4
A8JNX5	Q9W4Z4	Q9VVW8		Q9W424		Q9W041		Q0KHR3
Q86B58	Q7K4D1	Q9VP06		P20028		Q9VH79		Q95RA0
Q9VLI9	Q9V3P0	Q9VP04		Q7JWR9		Q7KT68		Q9W293
Q9W5D6	Q9W4T4	Q9VHY6		Q24314		Q9VW64		Q9W294
Q9V6U9	P22745	Q6NQY9		Q9N6D7		Q7KT60		Q94521
Q0E8K8	P51521	Q9VJ63		Q7KUZ2		Q7KT67		A1Z886
Q9VLI1		Q9U9Q4		Q5U191		A1ZBY5		Q9VFK5
Q9VLI0		Q9U9Q1		Q7K4T8		A1ZBY2		Q9VFK6
Q9VLI3		Q9VI57		O97102		Q9VJX4		Q9VFK3
Q9VLI2		Q9VQR8		Q9VX15		Q9VJX6		Q9VIY0
Q0E8K6		Q9W1Y1		Q9W3Y0		Q9VJX7		Q9VIY1
Q0E8K5		Q9VF56		Q9VEM0		Q9VJX1		Q9VIY3
Q9VLI6		Q9W127		Q9VFE9		Q9VJX2		Q9VIY5
Q8T969		Q9VF02		Q8MS69		Q9VJX3		Q9VBR1
Q9VJU1		Q9VF03		Q9Y103		Q9VZW5		Q7PL91
Q9VDY5		Q9VZ64		A1ZA03		Q9VZW4		Q9VUR3
Q8T965		P14130		Q7K7A9		Q9VD85		Q9V969
Q8SZ46		Q9W3L1		O96539		Q7KUN9		Q9VA76
Q9I7S4		Q9W125		Q9VX36		Q9VT91		Q9VA75
Q59DZ1		Q9W5P1		O76511		Q9VI40		Q9VA79
Q59DZ7		Q7KML2		Q7JZW2		Q9VT95		Q7K3Q3
Q8SZ49		Q9I7H9		P45888		Q9VT97		Q7K3Q2
Q9VK76		P13607		Q9VU38		Q9VT96		Q9W3H5
Q9VK71		Q9V3H2		P18053		Q9VI49		Q9W3H0
Q9VK72		Q9VSS1		Q9VU37		Q9VQQ3		Q7JZD5
Q4V5M2		Q9VSS2		Q9V3G7		O97059		P02574
Q9VPU0		Q9VSS9		Q9V3J1		Q0E8P5		Q9W2G5
Q7JX57		Q960X4		A1Z8D0		Q9W1G8		A4VCL2
Q9VGW0		O17445		P84029		Q9VTV2		Q9W0R6
Q02870		Q9W499		Q7JVP2		A1Z8I5		Q9VH64
Q9VCR0		Q8SX76		Q9VTW6		A1Z8I9		P56721
Q7JUM3		Q7K5K3		Q9XYU1		Q9VKJ1		Q9W0R3
Q8SXV2		Q9V3V6		Q9VAQ7		Q9VAR7		Q9VH60
Q9VTY4		P32748		Q8I0G5		Q9VAR6		Q9VNJ3
Q8SXV4		Q9VPQ7		P12613		Q9VAR2		Q9VE80
Q8SXV9		P40304		Q9W088		Q6IGY0		Q9VH63
Q9VLR3		Q9XTM1		P32392		Q9W3I4		P11996
Q9VGW5		Q8MZC4		Q9VM33		P25724		P11997
Q9VME8		Q9W0N6		Q9VHG1		Q7K4H1		P11995
Q9VME9		Q9VJD1		Q9VR89		Q9VCT3		A1Z8T3
Q8MRI4		Q9VJD3		Q9W3J5		Q9VCT2		Q9I7L0
Q9VDY6		Q9VW26		Q9VGW6		Q9VCT7		Q9I7L1
Q9VPU8		Q9VHH8		O76895		Q9VCT6		Q9VYF3
Q9VME0		Q9VI83		Q7JWF1		A8JUS1		A1ZAI3
Q9VVS4		Q9VI82		P49846		P06606		A1ZAI8
Q9VME2		Q7K148		Q7KKI0		P06607		Q9V3R0
Q9VME3		P36241		Q9VUK8		Q9VUP8		Q9W4V4
Q9VG48		P91928		Q9VYD9		Q9VBP8		Q9W4V3
Q9VME5		Q9VAV2		Q7K3J0		Q9VRR0		Q9W4V2
Q9VME6		Q9W445		P41042		Q9W043		Q9W4V1
Q9VME7		Q9VWS1		Q7KLW9		E1JHF9		Q9W4V0
Q9VVZ0		Q8MR62		Q9VCF0		Q9VWN3		Q9VVE9
Q9VV09		Q9VNA5		O76932		Q9VWN1		Q9VWH9
Q95U65		Q9VY54		Q7K569		Q9W513		Q9VVE8
Q9VU50		P18431		Q8MSB1		Q9W512		Q9V589
Q9VU51		Q9VDZ4		Q95RV5		Q9W2U9		Q8IPP8
Q9VU52		Q9VDZ1		Q9VSD7		P29681		Q8IPP9
Q9VP08		Q9VRL0		Q9V3K3		Q9VKB7		Q9TW27
Q9VU57		Q9VRL1		Q05344		Q7KV71		Q6NLM7
A1Z7P5		Q9VRL2		Q9VHI4		A1Z818		Q9W4J0
Q9VU59		Q9VRL3		Q24253		Q9VNL8		A8JUN8
P17336		Q9W552		Q9VGQ9		Q9VLK4		Q8IMP0
Q9VP05		Q01604		Q9VVC9		Q9VLK8		Q6NLM8
A1Z7P1		P25867		Q9W0C5		A1Z815		Q9W4J6
A1Z7P3		Q8MKK3		Q9W0C7		Q9W0K3		Q9NFP1
Q9VHU9		Q9VNP8		Q9VQZ0		Q4V5R2		Q9NFP5
Q9VA09		Q9VLG9		Q8IQX8		Q7JZY1		A1Z9R9
Q9VHU1		Q9VXW2		P13060		Q9VIV8		O16867
Q9VV02		Q9VVU2		P29613		Q8SZ60		O16868
Q9VHU7		Q9VVU6		A1Z992		Q9W4W4		Q8SX32
Q7K3P0		Q9VVU5		O18640		Q9VVQ7		P54398
P48149		Q9VEE9		Q7KMQ0		Q9VVQ9		Q9VEI2
P48148		Q7KNF2		Q9VX98		Q8SXT3		Q9VTC2
Q24155		Q9VP61		Q9VFP0		Q95U06		Q9VGH0
Q24154		Q7K1Q7		Q9VSF4		Q9V399		Q9VGH2
Q24157		A1Z898		Q9VTE9		Q8MYY6		Q9VGH7
Q24151		Q9VXF9		Q9V8M5		Q9W4M4		Q9VTC7
Q24152		Q9VL96		Q7JVI3		Q9W4M5		Q9VTC6
Q7KQM6		Q9TVM2		Q9VJQ6		Q6IJI1		Q7KSX8
Q8INL4		Q9W3N6		Q9VJQ5		Q9W4M8		Q7JYZ0
Q9VTY8		Q9W3N9		Q9VJQ4		P40141		Q9W4Y1
Q8INL2		Q9VAI0		Q9V3M2		Q9VHW8		Q7K2R1
Q8INL3		Q9VAI1		Q9VAY6		Q9VEY9		Q9VTC8
Q7KN74		Q9VH78		Q9VTC4		Q8T8U1		Q4V566
Q7KN75		A1ZA83		P24156		Q9VEY0		Q9VKQ2
Q8MSU4		Q8MLS2		Q9U5L1		Q9VEY1		Q7K180
Q9VWS8		Q8MLS1		A1ZB29		Q8INR2		Q9VPI6
Q8MSU3		Q9VBI3		Q9VBY2		Q9VNN3		Q9VE00
Q9VWS4		Q9VBI2		Q23983		Q9VG30		Q9VKQ0
Q9VWS5		Q9VBI1		Q9Y162		Q9VNN6		Q9W0J0
Q9VWS7		Q9VQD7		P32234		Q9VNN7		Q9W041
Q9VWS0		Q7KSB5		Q9VRY5		Q95RC8		Q9VH79
Q7KN79		Q9W0P5		Q7KMS3		Q9VPI2		Q7KT68
Q9VWS2		Q9VWQ1		P25439		Q961T9		Q9VW64
Q9VWS3		Q9VGF3		Q9VEP6		Q8IS44		Q9VW61
Q9VLX9		Q9VV41		Q9VEP9		Q9VFI7		Q7KT60
P33085		Q9VQK7		Q24186		Q9VFI6		Q7KT67
Q95RA8		Q9VQK5		Q9VRG7		Q95TY8		A1ZBY5
Q95RA9		Q7KUT2		Q9VPX5		Q8IR08		A1ZBY3
P40301		Q9VZI8		Q7KT33		Q8IR09		A1ZBY2
Q0KHR7		Q9V470		P29845		Q8IR04		Q9VJX4
Q0KHR4		Q9W1A3		P29844		Q9VXZ3		Q9VJX6
Q0KHR2		Q9W1A2		Q9W1J3		Q9VIS7		Q9VJX7
Q0KHR3		P26019		Q9VPE2		Q9VXB8		Q9VJX1
Q95RA0		Q9VIS0		P43248		Q9VA55		Q9VJX2
Q24488		Q5U0Y0		Q9VK20		Q4V4H7		Q9VJX3
Q8T3Y1		Q9VKX7		Q9VMH2		Q9VA51		Q9VZW5
Q8T3Y0		Q9VS00		Q24317		Q9VMX7		Q9VX94
Q9W293		Q9VCZ8		Q9VD52		Q7K3W4		Q9VZW4
Q9W294		Q9VUZ6		Q9VTZ4		Q9VVL1		Q9VE06
Q94521		Q9VDD7		Q9W379		Q9W3J6		Q9VD85
Q8IQF8		Q9VWD1		Q9VC49		A8DYB6		Q7KUN9
Q9W298		Q03334		Q24297		A8DYB4		Q9VT91
A1Z886		Q7JYQ4		Q9VHB8		A8DYB2		Q9VI40
Q9VFK5		Q8T3L6		Q05856		A8DYB9		Q9VT95
Q9VFK4		Q9VRJ9		Q9V4Q8		Q9VXZ7		Q9VT97
Q9VFK6		O44437		Q7K2Q8		Q9W260		Q9VT96
Q9VFK3		Q9VRJ6		Q9W328		Q9VYD4		Q9VI49
Q9VBR3		P25843		Q9W327		A1Z8V0		Q9VQQ3
Q9VIY0		Q9I7S8		Q9VI70		A1Z8V2		O97059
Q9VIY1		Q8MRQ4		Q9W1H4		A1Z8V3		Q0E8P5
Q9VIY3		Q9V9Z9		O16797		A1Z8V4		Q9W1G8
Q9VIY5		Q9VJ28		Q06559		A1Z8V7		Q9W1G4
Q8IR22		Q9VEA1		Q9VBU2		A1Z8V8		Q9NDR1
Q8IR23		Q9VE08		Q9VBU9		A1Z8V9		Q9VTV2
Q9VBR1		Q7K1S1		P39018		Q9VBN9		A1Z8I5
Q8IR26		P41126		Q9VK45		A1ZAG6		Q9VKJ9
P48554		Q9VZ20		Q9VK46		A1ZAG7		Q9VKJ8
P48555		O77410		Q8SXQ5		A1ZAG3		A1Z8I9
Q7PL95		Q9VVM8		P26270		Q9V3T7		Q9VKJ1
Q7PL91		P29742		Q9VU67		A1ZAG1		Q9VAR7
P40427		Q94524		P48159		Q9VSQ6		Q9VAR6
Q9VUR3		Q94523		Q9VWP1		Q9VSQ7		Q9VAR2
Q9V969		Q94522		Q8T3X9		Q9VSQ5		Q6IGY0
Q9V968		Q8SX35		Q9VFJ2		Q9VSQ2		Q9W3I4
Q9VA70		Q9VS54		Q9VFJ1		Q8IMN3		Q9VG00
Q9VA71		Q8SX37		Q9VIZ1		Q8IPR5		Q8SXK7
Q9VA76		Q9VSW4		P56175		Q8IPR6		Q9VY47
Q9VA77		Q9VFR0		O01666		A8DZ13		P20482
Q9VA75		P91931		Q7KVQ0		Q9W270		P25724
Q9VA78		P91938		Q9VSL9		Q9VBM1		E1JGL0
Q9VA79		Q9V3Z4		Q9VMQ6		Q9VBM0		Q7K4H1
Q9VUR4		Q9VBG6		P54385		Q9VVQ6		Q9VCT3
Q9VUR7		Q9NHN2		Q9V7Y2		Q9W0L9		Q9VCT2
P21663		Q95WY3		Q9VL89		Q9W0L8		Q9VCT5
Q9W2Q2		Q9VQI5		Q7K3M5		Q9VJF6		Q9VCT4
Q7K3Q3		Q9VQI8		Q9VQR9		Q9VW03		Q9VCT7
Q7K3Q2		Q9V411		O97066		Q9VJF5		Q9VCT6
Q9W3H4		Q9V415		Q9W1F5		Q9VW08		A8JUS8
Q9W3H5		Q9VKB5		P80455		Q9VJF8		Q9VGW2
Q9W3H0		Q9VKB4		Q9VCU5		Q9VGJ2		A8JUS1
Q7JZD5		Q9VKB0		Q86B44		Q9VGJ1		P06606
P02574		Q9VMX3		Q9VNE9		Q9VGJ0		P06607
Q9Y0Z0		Q9VMX4		Q9VK69		Q9VGJ7		Q9VUP8
Q9W2G5		Q8SXC2		Q24169		Q7KUP0		Q9VBP8
P02572		Q5BI50		O76994		Q7KUP1		A8JR34
Q9W0R7		Q2PDX2		Q7KN62		Q7KUP8		Q9VBP0
A4VCL2		Q9VB58		B7Z0Q3		Q6NP69		Q9VRR0
Q9W0R6		Q8IRG6		Q9Y0Y2		Q9VQW6		Q9VBP2
Q9W2G8		Q9VWF5		O76460		Q9VQW4		Q8IQW5
Q9VH64		Q9VWF4		A8DZ26		Q9VQW5		Q9W043
P56721		P49905		Q9W2N5		Q9W372		E1JHF9
Q9VC98		P49906		Q9VGK7		Q9W377		Q9VWN9
Q8SXX1		Q9VLC0		Q9VZL3		Q0E8R1		Q9VWN3
Q9VC96		Q9VTL6		Q9VAQ5		Q9W1E4		Q9VWN1
Q9W0R3		O18388		P50882		Q9VTP8		Q9VPF1
Q9VC94		Q9VRH6		Q9W0D7		Q9VAP2		Q9W517
Q9VC92		Q9XZ03		Q9VRQ7		A1Z8K2		Q9W513
Q9VC93		Q8SY53		Q9VMY9		A1Z8K7		Q9W512
Q9W0R2		Q0KI98		A8JNU6		A1Z8K5		P25823
Q9VH60		Q59DP9		Q4V5H1		P11146		Q9W2U8
Q9W0R0		Q9V3A6		Q9W541		Q6IGW6		Q9W363
Q9VH61		Q9V3A7		Q7JXU4		Q9VVJ6		Q9W2U9
Q9VNJ3		Q9V3A4		P17704		Q7KLG8		P29681
Q9VE80		Q9W277		Q9VQL1		Q9VCV2		Q9VKB7
Q9VLX0		O46106		O62619		Q9VCV7		Q7KV71
Q7JXV9		P46824		Q59E43		Q9VUK0		A1Z818
Q9W3W7		A1Z7J6		Q9VJG0		Q9VUK1		Q9VNL8
Q9VH63		Q9VEA6		Q0E993		Q5BI31		Q9VLK4
P11996		Q9VEA2		O02373		A2VER2		Q9VLK8
P11997		Q9VXJ0		Q9VVK8		Q23973		A1Z815
P11995		P84040		Q9VCY3		Q23970		Q9W0K3
Q9I7L8		Q9VZ04		Q8T4A5		Q23971		Q4V5R2
Q9I7L9		P49735		Q9W0M7		Q9VZ37		Q7JZY1
Q7KVP9		Q9W3B2		Q95U34		Q9VDX5		Q9VIV8
A1Z8T3		Q9VFA0		Q9W4N6		Q9VDX9		Q8SZ60
Q9I7L0		Q9VFA9		Q9VVA7		Q9VWH5		P41894
Q9I7L1		O77434		P40807		Q9VVS1		Q9W4W4
Q9VYF3		Q9XZ06		Q9VJ74		Q9VVS0		Q09147
Q9I7L3		O76742		Q9VBH7		Q8T5S8		Q9W4W7
Q9I7L4		Q9VYL1		Q9VPR5		Q9VRN0		Q9VVQ7
Q9I7L5		Q9VSY8		Q8IPU3		Q7KTW1		Q9VMC3
A1Z8T9		Q9VSY6		Q9V5C6		Q7KTW4		Q9VMC4
A1ZAI5		Q9VDQ7		Q9VJE4		Q9VD50		Q9VVQ9
A1ZAI1		Q9V3K7		Q9V461		A8JV00		Q8SXT3
A1ZAI3		O44081		Q9VVI9		Q4V480		Q95U06
Q9V3R6		Q94899		Q9Y105		Q9W0L3		Q9V399
A1ZAI8		P09180		P08570		Q9VNR1		Q8MYY6
Q9V3R1		Q9VUC1		Q8MKJ6		Q9VLE5		Q9V392
Q9V3R0		Q8MLW5		Q8SYG3		P09040		Q9V393
O76454		A1Z933		Q9VS34		Q9VLE1		Q8ITC7
Q9VMR6		A1Z934		O77460		Q9VDF6		Q8ITC9
O97159		Q8IPJ4		Q24509		Q9VW79		Q9W4M4
Q6IJT0		Q9W1G0		P55841		Q9V629		Q9W4M5
Q9W4V4		Q59E33		Q9VL00		Q9I7W4		Q6IJI1
Q9W4V3		Q9VTV9		Q9V405		Q9VW76		Q59DX6
Q9W4V2		Q9VZU8		Q7JWW5		Q9I7W3		Q9VG38
Q9W4V1		Q9VZU7		Q5U0X8		Q9VMA4		Q59DX8
Q9W4V0		Q9VZU4		Q7K4Q9		Q9VMA3		Q9W4M8
Q9VVE9		Q9V437		Q9VDZ7		Q9VN64		Q9VHW1
Q9W4V9		Q9V436		Q9VKY2		Q9VU56		E1JIY4
Q9W4V8		Q9V434		Q9VDE2		Q9VEG2		P40141
Q9VWH9		Q9V438		Q9VD25		Q8T8W0		Q9VHW8
Q9VVE8		Q9VHI1		Q9VD29		Q7KUM2		Q24175
Q01583		Q9VKD3		Q9VWV8		Q9W123		Q24174
Q9V589		Q9VKD2		Q9NBK5		Q0KHV3		Q9VEY9
Q8IPP8		P36958		Q9VEB3		Q961J0		Q8T8U1
Q8IPP9		Q9W020		Q9VD72		Q9VUF0		Q9VEY5
Q9TW27		Q9VS85		Q76NR0		Q8IH13		Q9VEY0
Q6NLM7		P48612		Q9VJ39		B7YZK1		Q9VEY1
Q9W4J0		Q9VY44		E1JIR1		B7YZK5		Q8INR6
A8JUN6		Q9GQN0		Q8SY96		Q8T092		Q8INR5
A8JUN8		Q8IRE4		Q9VKW5		Q6IKC0		Q8INR2
Q8IMP0		Q9VXT5		Q7K0Y1		Q9VP42		Q9VNN3
Q8IMP6		P49963		Q9VCB9		Q9VP41		Q9VG30
Q6NLM8		Q9VFZ4		Q24320		A1Z7T9		Q9VNN6
Q9W4J6		Q9VV61		Q9VMW7		B7Z0R9		Q9VNN7
Q9NFP1		Q9VNZ3		Q9VS57		Q9VZN6		Q7KN92
Q9NFP5		Q8SZ87		Q8T4G5		Q9VXD9		Q95RC8
Q9VCG8		Q9U6Y9		Q06849		Q9VXD2		Q9VPI2
A1Z9R9		O61345		P48604		Q9VXD3		Q961T9
O16867		Q9VM95		P48605		Q9VF54		Q961T8
A1Z9R1		Q9V3C0		Q9W2E4		Q9VXD7		Q95RC0
O16868		Q9V3C5		Q95SH2		Q9VXD4		Q8IS44
Q9W0A9		Q7K0E3		Q7KW39		Q9VF09		A1Z7R9
A1Z9R4		Q7K0E6		Q9W2Y3		Q9VF06		B7Z0P1
Q8SX32		Q9VHA1		Q9W3C1		Q9VZN1		Q95TY2
Q7K0T7		Q9VIM5		Q9W3C0		Q9VZ66		Q9VFI7
P54399		Q9VIM0		Q9VFF0		Q9VZ67		Q9VFI6
P54398		Q9W2X6		Q9VIF0		Q9W3L4		Q95TY8
Q9VEI2		Q9V4C6		Q9V9A7		Q9W3L5		Q8IR08
Q9VTC2		Q8MSY4		Q9VPH7		A8JRH5		Q8IR09
Q9VGH1		Q9VGY8		Q9XYN7		A8JRH0		Q8IR04
Q9VGH0		Q9VIE7		Q9VMU4		A8JRH2		Q9VXZ3
Q9VGH2		Q9VBP3		Q9VX34		P11956		Q8IR01
P54397		Q9VIE8		Q9XZ58		Q0E8W5		Q9VIS7
Q9VGH7		Q9VCF8		Q9W237		Q7KVT0		Q9VXB1
Q9VTC7		Q9W1V3		P35128		Q9I7H4		Q9VXB3
Q9VTC6		Q9VTE1		Q9VX08		Q9VYJ6		Q9VXB8
Q7KSX8		P25167		Q9VLN1		Q9VYJ1		Q9Y0A7
Q7JYZ0		P25161		Q9W3X6		Q9VYJ3		Q9VA55
Q9W2P5		Q9VAC7		Q00637		Q9VAK2		Q9VF24
Q9VKQ6		P51406		Q9W3V8		Q9VAK3		Q4V4H7
Q9VKQ7		Q9W423		Q9VLJ8		A1Z8P2		Q9VA51
Q9W4Y1		A1ZA22		Q9VHB5		A1Z8P1		Q9VMX7
Q7K2R1		O76767		Q9VID7		Q9VAK8		Q7K3W4
Q9VTC8		Q9VN55		Q95TN4		A1ZAE9		Q9VVL1
Q4V566		A1Z9F4		Q9VYQ8		Q9VSV4		Q9W3J1
Q9VKQ2		Q9W414		Q9VKZ8		Q9VSS4		Q9VS29
Q7K180		Q9VHE4		Q9VKZ1		Q9W4R4		Q9W3J6
Q9VPI6		O96689		Q9W401		Q9VMZ6		Q95TL8
Q7K187		Q9VJL9		Q9VCC0		Q8IML0		A8DYB6
Q9VE00		A1ZBE9		Q9VQ78		Q9VXR4		A8DYB7
Q9VKQ0		Q9W424		Q7K511		Q8MLQ8		A8DYB4
Q9W0J0		P20028		Q7JYV7		Q8MLQ7		Q9VS24
Q9VL57		Q7KSD3		Q9VDC3		Q9VBK1		A8DYB2
P22769		Q24319		Q9VDC2		Q9V3V9		A8DYB9
Q9W041		Q7JWR9		Q9VN25		Q9VBK6		Q9VXZ7
Q9VH79		Q24314		Q9VM69		Q4LDP4		Q00168
Q7JQ36		Q9W464		Q9V3D9		Q7K0P0		Q9W260
Q7KT68		Q9VTZ6		P41375		Q9VPQ8		Q9VYD4
Q9VW64		Q9VQM4		Q9U915		Q9VBE8		A1Z8V0
Q9VW61		Q9N6D7		Q9VU15		Q8IPT5		A1Z8V2
Q9VW60		Q7KUZ2		Q961G1		Q9VWF2		A1Z8V3
Q7KT60		Q5U191		O76863		Q6IK18		A1Z8V4
Q7KT67		Q7K4T8		Q27331		Q9W0N9		A1Z8V5
Q9VW68		Q9VZF0		Q9VEK8		Q9VKK3		A1Z8V7
A1ZBY5		Q8IQC1		Q9VUN9		Q9W2C8		A1Z8V8
A1ZBY4		P15357		Q9VUN7		Q9W0N1		A1Z8V9
A1ZBY3		P41572		Q9VPL0		Q9W2C5		Q9VBN9
A1ZBY2		Q7K2D2		P53034		Q9VKK5		A1ZAG6
A1ZBY1		O97102		Q8SWU7		Q9VKK6		A1ZAG7
Q9VJX4		Q9VB10		Q7K1Y4		Q9VJD8		A1ZAG4
Q9VJX6		P30189		Q9XTL9		Q7KHI6		A1ZAG3
Q9VJX7		Q9VX15		Q7KU24		Q9VGD9		Q9V3T7
Q9VJX1		Q9W3Y0		Q9VMQ5		Q9VGD8		A1ZAG1
Q9VJX2		Q9VTX5		Q9W394		Q0E980		P20153
Q9VJX3		Q9XZ61		P48591		Q9VGD1		Q9VW73
Q9VZW5		Q9VNX8		P52029		Q1EC46		Q9W0B7
Q9VX94		P32100		Q9I7X6		Q4V3X2		Q9VSQ6
Q9VZW4		Q9VM75		Q9VXK6		Q9VI80		Q9VSQ7
Q9VE06		Q9GQQ0		E2QCS8		Q9VQU7		Q9VSQ5
Q9VZW7		Q9VEM0		A1Z7C1		Q9VI89		Q9VSQ2
Q9VD85		Q7PL77		Q9VC48		Q9V457		Q8IMN3
Q9W351		P54362		Q9VXQ5		Q9V451		A8DZ10
Q9W350		Q9VTU4		Q7K231		Q9V453		Q8IPR5
Q9W352		Q9VFE9		P54353		Q9V459		Q8IPR6
Q9VH55		Q8MS69		Q8T0L3		Q9V458		A8DZ13
Q7KUN9		Q9VFE3		Q7KM15		Q9VJ94		Q9W270
Q6II39		Q9VFE6		Q9XZU1		Q7K140		A1Z9P3
Q7KUN6		Q8SZB7		Q8IQ05		Q9W1C1		A1Z9P1
Q9VPF8		Q9W402		Q960G1		Q9W1C9		Q8MT48
Q9VT91		Q9VTU0		A1ZAX1		Q9W1C8		O16844
Q9VQQ9		Q9VAA6		Q7KKH3		Q9VKN2		Q9VBM1
Q9VI40		Q9VTU3		Q9VJI7		Q9VTR7		Q9VBM0
Q9VT95		Q9Y103		O62531		Q9VKN6		P27091
Q9VT94		A1ZA03		O62530		Q4V5V6		Q8T0B1
Q9VT97		Q9W437		Q9V9U7		Q9VKN4		Q9VVQ6
Q9VT96		P13008		Q9VUM1		Q9VKN9		Q9W0L9
Q9VQQ0		Q9VE50		Q9V831		Q9VQ80		Q9W0L8
Q9VI49		Q9VE51		Q960D4		Q9VAS2		Q9VJF6
Q9VQQ3		Q7K7A9		Q9W5W6		Q6IGU9		Q9VJF7
Q9VQQ4		Q9VJJ0		P20227		Q9VY83		Q9VW03
O97059		Q9NHD5		Q9VGV8		Q9VEH7		Q9VJF5
Q9VQQ6		Q0E8F2		Q9VUZ1		Q9VVH0		Q9VW08
Q9VQQ7		Q0E8F5		Q7K3D8		Q9VVH2		Q7KHK9
Q0E8P0		Q9VLT7		Q9W1Q8		Q9VVH6		Q9VJF8
Q0E8P6		Q9VLT1		Q9VUJ1		Q9VVH8		Q9VGJ2
Q7KMM4		Q9W3C2		Q9W0A8		Q9VKZ9		Q9VGJ1
Q0E8P5		Q9W0X8		Q9VLQ1		A8DRW0		Q9VGJ0
P47825		Q95SP2		Q9VNF8		Q9VCX6		Q9VGJ7
Q9W1G8		Q9VCB8		Q9VNF5		Q9W442		Q9VGJ6
Q9VYG3		Q9VK85		Q9VN02		Q9W209		Q9VGJ5
Q9W1G4		Q9VK89		Q9W124		Q27241		Q9VGJ8
Q9W1G7		Q9VFF2		O46079		Q8IQK9		Q7KUP0
Q9W1G1		O96539		Q7KLV9		A8JV41		Q7KUP1
Q9NDR1		E1JGR4		Q9VCI0		P18432		Q7KUP8
A1Z8I0		Q9VIF6		Q0KHZ6		Q9VWJ4		Q9VZM7
Q9VTV2		Q9V395		Q9VFS8		Q9VWJ8		Q9VZM6
A1Z8I5		O96989		Q9VFS5		B7Z0N3		Q6NP69
Q9VKJ9		Q9VX36		Q7KVX1		Q9VB90		Q9VQW1
Q9VKJ8		Q9VG60		Q9Y109		Q9V8Y9		Q9VQW6
A1Z8I9		O76511		P07764		Q9VB95		Q9VQW7
Q9VKJ6		O76513		Q9VN44		Q9VB94		Q9VQW4
Q9VKJ5		Q9W1Y0		Q9VYF8		Q9V8Y7		Q9VQW5
Q9VKJ4		Q7JZW2		Q9XYU0		Q9VDZ2		Q9W372
Q9VKJ3		P45888		Q9VHJ2		Q9V8Y2		Q6NP60
Q9VKJ1		Q8SY39		Q9VHJ7		Q8IP17		Q9W377
Q9VKJ0		Q9W4M9		Q8IMX7		Q8IP16		Q9W375
Q9VG01		Q9VU38		Q0E940		Q9VYX8		Q0E8R1
Q9VYG4		P18053		Q9W0B8		Q9VRL4		Q9V6L9
Q9VYA8		Q9VN31		Q9W0B3		Q9VRL8		Q9W1E7
Q9VAR4		Q9VHW4		Q9VQY8		Q9V7A4		Q9W1E4
Q9VAR7		Q9VTD9		Q9VKR4		Q9VD76		Q9VAP6
Q9VAR6		Q9VU37		Q9VKR2		Q9VD73		Q9VTP8
Q9VAR1		Q9VM58		Q9VKR0		Q960W6		Q9VAP2
Q9VAR0		Q9V3G7		A1Z9M2		Q9W152		A1Z8K2
Q9VAR2		Q9V3G1		Q9W590		Q4V4Q7		Q9VTP0
Q6IGY0		Q9VEK6		Q86BP1		Q9VGV0		A1Z8K7
Q2PDP6		Q0KIB3		Q9V9Q4		Q8MKK8		A1Z8K5
Q2PDP5		Q9VJW1		P04052		Q8SY97		P11146
Q2PDP4		Q9V3J1		Q9VPT5		Q9VJR2		Q7K306
Q9W3I4		Q9VII8		Q9VDK7		Q9VV17		A8JUX1
Q9VG00		Q7PLI2		Q9V3L6		Q9VV13		Q6IGW6
Q9VY42		A1Z8D2		Q9VHL2		A8JNV3		Q9VVJ6
Q8SXK7		A1Z8D0		Q9VGR7		A8JNV2		Q9VVJ0
Q9VY47		P08985		Q7JWD3		A8JNV1		Q7KLG8
Q8SXK0		Q9W5W8		P22700		A8JNV9		Q9VVJ8
Q9VY45		Q7KUA4		Q9VAX8		Q9VVU9		Q9VCV2
Q8SXK2		Q9W385		Q9VZE6		Q9VVU8		Q9VCV1
P20480		P84029		Q9W1M9		A1Z949		P13368
A4V0X6		Q6NP91		P56538		Q9VV19		Q9VCV7
P20482		Q9W389		Q9VUV9		Q9VL91		Q9VCV9
P20483		Q9XZ68		A0AQH0		Q9VZT8		Q9VUK0
P25724		Q9VUM0		Q9XYZ4		Q9W4I1		Q9VUK1
Q9VJI0		A1ZAY5		Q9VLM5		Q9W4I6		Q5BI31
Q9VE09		Q9VS62		Q9V9W3		Q9W4I7		A2VER2
E1JGL8		Q26454		Q9XZJ4		Q9W4I5		Q23973
E1JGL0		Q9VPM1		O02195		Q8MY02		Q23970
Q9VCT9		Q9VPM0		Q9VK30		Q9VEE3		Q23971
Q7K4H4		Q7JVP2		Q9VMI3		Q24139		Q9VWN4
Q7K4H1		Q9VTW6		Q24087		Q5LJT3		Q9W5U2
Q9VCT3		Q9VLV5		Q7JXZ2		P11596		P18459
Q9VCT2		Q7K2B0		Q8MLY8		Q0KHT9		Q03372
Q9VCT5		Q9XYU1		Q9VPY8		Q9VW23		Q9VZ37
Q9VCT4		O62621		Q9VR38		Q9VNT4		Q9VDX5
Q9VCT7		Q9VAQ7		Q9VXY3		Q9VK16		Q9VWH1
Q9VCT6		Q9VCD8		O96651		Q9W239		Q9VDX9
P02299		Q8I0G5		Q9VZ23		Q9VT78		Q9VWH5
A8JUS8		P12613		Q9V9U4		Q9VNT6		Q9VVS1
Q9VGW2		Q9VQ40		Q8SYL1		Q9VJ40		Q9VVS0
A8JUS1		P19889		A1Z7Q8		A8JNR8		Q7JYM7
Q7JYK5		O96553		Q9VHS7		P04950		Q8T5S8
P06602		P49630		Q9VHT2		Q9VJ49		Q9VRN4
P06603		Q9VEV7		E1JH43		Q9VP67		Q9VRN0
P06601		Q9VEV3		Q9VUL1		Q9VP62		Q7KTW2
P06606		Q9W088		Q8SYS7		B7Z0T0		Q7KTW1
P06607		Q9VG04		P49028		Q9VBS4		Q7KTW4
P06604		Q24439		Q9V3P2		Q9VXF0		Q9VD50
P06605		P55935		Q8IMR4		P41046		A8JV00
Q9VUP8		Q9W1B9		Q8MT06		Q9V4E1		Q4V480
Q86P97		P48588		Q9VGN9		P50445		Q9W0L3
Q9VBP8		P32392				C5WLR9		A1ZB83
Q9VBP9		Q9VN19				Q9W3N2		Q9W0K2
A8JR34		Q9VF27				Q6ILD8		Q9VNR1
Q9VBP6		Q9VM33				Q9VIC0		Q9W2H3
Q9VBP0		Q9VF20				Q9VFM0		A8JNT2
Q9VRR0		Q9V3I2				Q9VFM6		Q9VLE5
Q9VBP2		Q9V3I1				Q9VFM5		P09040
Q7KUC2		Q9VHG1				Q9VYH7		P10041
Q8IQW4		Q9V535				Q8I942		Q9VLE1
Q8IQW5		Q9VR89				Q9VMN1		Q9VDF6
A1Z6Q3		Q9W3J5				Q9VMN0		Q9VW79
A1Z6Q2		Q961D1				Q9VMN2		Q9V629
A1Z6Q1		Q9VGW6				Q9VEX7		Q9VW72
Q9W043		Q9VGW7				Q9VAI3		D2A6J6
E1JHF8		O76895				Q9VAI5		Q9I7W4
E1JHF9		P55035				Q9VAI6		Q0E908
Q9VWN9		Q9VKQ3				Q9VAI7		Q9VW76
E1JHF6		Q8STG9				Q9VAI9		Q9I7W3
E1JHF7		Q4QQ12				Q9VL29		Q9I7W2
Q9VWN3		Q7JWF1				Q95RV3		Q9VVW7
Q9VWN1		P10735				Q9VVZ8		Q9VVW6
Q9VPF1		Q9VYT4				Q9VVS3		Q9VMA4
Q9W362		Q9VE17				Q9VL26		Q9VMA6
Q9W517		Q86PD3				Q9VSU3		Q9VMA3
Q9W513		Q9VE18				Q8IMJ2		Q9VN64
Q9W512		A1ZAW6				Q8IMJ4		Q8MRM0
P25823		P49847				Q8MLS6		Q9VU56
P25822		P49846				Q8MLS5		Q59DV8
Q9W2U8		P92177				Q8MLS4		Q9VYM3
Q9VRP8		P56079				Q8MLS3		Q7M3J6
Q9VRP9		Q7KKI0				Q9GPJ1		Q9VEG6
Q9GYU8		Q9VWI2				Q8SX54		Q9VEG4
Q9GYU7		Q9VUK8				Q7K5M0		Q9VEG2
Q9VRP5		Q7KSN8				A1ZAC0		Q9VEG1
Q9W363		Q9VYD9				Q7K5M2		Q8T8W0
Q9VRP2		P17719				A1ZAC4		Q24113
Q9VRP3		Q9V4E0				A1ZAC8		Q24114
P00522		Q7K3J0				Q9VUW3		Q24119
Q7K4C7		Q9VZR1				Q9V3X3		Q24118
P00528		Q8MZ03				Q9VGC0		Q7KUM2
Q9W2U9		Q9VQG0				Q9VGC1		Q9W123
P08736		Q9VLP6				P18171		Q961J5
P29681		Q9VLP9				A1Z979		Q0KHV3
Q9VKB7		Q9V3T1				Q8IPV8		Q0KHV6
P28159		P41042				Q9VKP4		Q961J0
Q7KV71		Q9VH77				P16909		Q8IH14
Q9V9Y8		Q8SXY6				P00334		Q9VUF0
A1Z818		Q7KLW9				Q9VTL4		Q8IH13
Q9VLK1		Q9VCF0				Q8IPV2		Q8IH18
Q9VLK0		Q9VCF4				Q8IPV3		Q7JS69
Q9VNL8		Q9VRQ2				Q7KT82		B7YZK1
Q9VNL9		E1JIL1				Q9NGX9		B7YZK5
Q9VLK4		O76932				Q59E78		Q8T092
Q9V9Y0		Q7K569				P58960		Q6IKC0
Q86B79		Q9W4P5				P58961		Q9VP42
A1Z813		P25008				P58962		Q9VP41
Q9VLK8		Q8MSB1				Q9W2A0		A1Z7T9
A1Z815		Q95RV5				Q9W2A4		Q9U9Q2
A1Z814		Q7JZK1				Q9W2A5		Q9VT82
Q9V9Y6		Q9VTY5				Q7KS77		Q7K1W5
P46461		Q960E8				A1ZBC4		B7Z0R9
Q9W4W8		Q9V7W1				A1ZBC7		Q9VF53
Q9W0K3		Q9VSD7				Q9VJB9		Q9VF51
Q4V5R2		Q9VSD6				A1ZBC3		P15278
Q8T943		Q9VM14				Q9VJB2		Q9VZN6
P48461		Q9V9X8				Q9VQK3		Q9VXD9
Q7JZY1		Q9V3K3				Q9U599		Q9VXD2
Q9VYT9		Q05344				Q9VAD7		Q9VXD3
Q9VIV8		Q9VHI4				Q9V474		Q9VF54
Q8SZ60		Q24253				Q7K2X0		Q9VXD7
O02649		P20232				Q7K2X5		Q9VXD4
Q8SZ63		Q9U969				Q7K2X4		Q9VF09
P41894		Q9VR64				Q9VZT9		Q9VF06
Q8ST83		Q9VGQ1				Q9W1A6		Q9VZN1
Q8SYH1		Q9VGQ9				Q9W1A5		Q9Y0V3
Q9W2U5		Q9VVC9				Q9VQH0		Q9VZ66
Q9W4W4		P36872				P36193		Q9VZ67
Q09147		Q9W0C5				A1A6Q4		Q9VZ63
Q9W4W7		Q9W0C7				Q9VAT7		Q9VZ60
Q9VVQ7		Q9VQZ6				Q9VAT6		Q9W3L0
Q9VMC3		Q9VQZ0				Q9VQF7		Q9W3L4
Q9VMC0		A1A714				Q9VB30		Q9W3L5
Q9VVQ4		Q8IQX8				Q9VS07		A8JRH5
Q9VMC6		P20439				Q9VS01		A8JRH0
Q9VMC7		P13060				Q9VS03		A8JRH3
Q9VMC4		P29613				Q9VYK9		A8JRH2
Q9VWY6		A1ZBM2				Q9VCZ7		P11956
Q9VMC8		Q9V726				Q9VVN9		Q0E8W5
Q9VMC9		A1Z992				Q9VCZ3		Q7KVT0
Q9VVQ9		O18640				Q9VCZ0		Q9I7H8
Q8SXT3		O18645				Q9VMZ3		Q9I7H4
Q95U06		A8DY81				Q9VMZ5		Q9VYJ6
Q9V399		Q9W058				Q9VVN7		Q9VYJ1
Q9V396		Q7KMQ0				Q8T4B6		Q9VYJ3
Q9V397		Q9W133				Q4ABG1		Q9VAK2
Q8MYY6		O46067				Q4ABG0		Q9VAK3
Q8MYY7		A1Z746				A2VEN4		A1Z8P2
Q9V392		O97182				E1JI01		A1Z8P1
Q9V393		O97183				Q7K568		Q9VAK8
Q8IN95		Q9VCH9				Q2PDZ1		A1ZAE9
Q8IN94		Q9VCH8				Q9VDD5		Q9VSV4
Q8ITC7		Q9VCH5				Q9VWD7		Q9VSS4
Q494K2		A1Z6M6				Q8IP33		Q9W4R3
Q8ITC9		Q9VX98				Q9VB77		Q9W4R4
Q8IN99		Q9VN50				Q9VB76		Q9VMZ6
Q9W4M4		Q9VH08				Q9W503		Q8IML0
Q9W4M5		Q9VH09				Q9VRD1		Q9VXR4
Q6IJI1		Q9VIP9				Q86BF9		Q9NFT9
Q59DX6		Q9VIP1				Q7K1N5		Q8MLQ8
O46094		Q27869				Q9VD17		Q8MLQ7
Q9VG38		Q9VFP0				Q8IRN0		Q9W494
O46098		Q9VG51				Q9W1S5		Q9VBK1
Q59DX8		Q9VTE5				E1JJN4		Q9V3V9
Q9W4M8		Q9VTE6				Q9W2U6		Q9VBK6
Q27580		Q9VSF3				Q9W029		Q4LDP4
Q9VP29		Q9VSF0				Q8T429		Q7K0P0
Q9VHW1		Q9VSF4				O46101		Q9VU88
Q9VHW0		Q9VC07				Q8IA42		Q9VPQ8
E1JIY4		Q9VN58				Q8IA41		P10383
Q9VHW6		Q9VTE9				Q9VRD7		Q9VPQ6
P40141		Q9VDV2				Q7KVM3		Q9VPQ3
P40140		Q9V8M5				Q9I7S5		Q8IPT0
E1JIY8		Q8SX81				Q7KVM5		Q9VBE8
Q9VJ19		Q9VEX9				Q9VWX2		Q8IPT5
Q9VHW9		Q9VHK6				Q9VW01		Q8IPT8
Q9VHW8		Q8IPY3				Q8MRQ2		Q9VWF2
Q9VU36		Q7JVI3				P05552		P98149
Q9VP25		Q9VJQ6				Q9VK11		A8DYE4
Q9VU34		Q9VJQ5				Q8T8S5		Q6IK18
Q9VP27		Q9VJQ4				Q9VEC0		Q9W0N9
Q5LJP6		Q0E931				Q9VEC4		Q9VKK3
Q24175		Q9VGS2				Q8INT0		Q9W2C8
Q24174		Q9VGS3				Q9VLJ5		Q59E55
Q24173		Q9V3M2				Q7JQY8		Q9W0N1
Q9VEY9		Q7JQW6				Q6IKG0		Q9W2C5
Q5LJP0		Q0E8R8				Q6IKG1		Q9W0N7
Q8T8U1		Q9VUM3				Q9VCS0		Q9W0N5
Q9VEY4		P35122				Q9V9Z4		Q9VKK5
Q9VEY5		O61231				A1Z7H5		Q9V4X2
P54185		Q9VAY3				Q9W219		Q9VJD2
Q9VEY0		Q9VAY6				A1Z7H7		Q9VKK6
Q9VEY1		Q9VAY7				A8Y4V5		Q9VJD8
Q24179		Q9VZD8				A1Z7H8		Q7KHI6
Q24178		Q9VQX6				Q9VBZ2		Q9VTU2
Q8INR6		Q9VQX4				Q9VJ22		Q9VL52
Q8INR5		Q9VTC4				Q9VEA0		Q9VGD9
Q8INR2		P24156				Q9VJ24		Q9VGD8
A1Z7K6		Q95RB1				P13054		Q0E980
Q9VNN3		A1Z8B5				Q9W220		Q9VGD1
Q9VG30		Q9VKU5				Q9VXH7		Q9VGD0
Q8INR8		Q9U5L1				Q9VXH5		Q0E985
P41092		A1ZB29				Q9VXH0		Q1EC46
P41093		Q9VMM7				Q4QPV3		Q9VZK1
P41094		Q27297				Q9W5G6		Q4V3X2
Q9VNN6		Q9VBY2				Q9W222		Q9VI80
Q9W2U2		Q23983				Q9VIA5		Q9VQU4
Q9VNN7		Q9Y162				Q9VIA6		Q7KGU6
Q8MSW0		Q9VVA1				Q9VIA7		Q9VQU7
P40320		P32234				Q6GUT7		Q9VQU0
Q8MSW4		Q9VRY5				Q9VZ26		Q9VI89
Q7KN99		Q9VR50				Q9VZ24		Q9V457
Q8MSW9		Q9W074				Q9VZ25		Q9V451
Q7KN94		Q7KMS3				Q9VFC9		Q9V453
Q7KN92		Q24276				Q95TS8		Q9V459
Q7KN90		Q7KJA9				Q9W308		Q9V458
Q95RC8		Q8IN64				P29746		Q9VJ94
Q9VPI2		Q9W117				Q9VYN3		Q7K140
Q961T9		Q9VV59				Q9W1Z9		Q9W1C1
Q961T8		Q9VV58				Q9VYN5		Q9W030
Q95RC0		P25439				Q9VYN8		Q9W1C5
Q9VE10		Q9VMJ1				Q7K3Y1		Q8I0K9
Q95RC5		Q9VHP0				Q9VF44		Q9W1C9
Q9VYI5		Q9VHP1				Q9VF46		Q9W1C8
Q8IS44		Q9VEP6				Q9VF40		Q9VAS9
Q9N2Q3		Q9VEP9				Q9VF43		Q8I0K2
A1Z7R6		Q24186				B9ZW35		Q9VTR4
A1Z7R4		Q9VW97				Q9W1Y9		Q9VKN2
B7YZI3		Q9VRG4				Q4V6L7		Q9VF70
A1Z7R9		Q9VRG7				Q4V6L1		Q9VTR7
A1Z7R8		Q95RJ9				Q4V6L8		Q9VKN6
B7Z0P1		Q8MQK4				A8DYD4		Q4V5V6
Q95TY2		Q9VFV8				Q8IQ92		Q9VKN4
Q9VFI7		Q9VFV9				A8DYD7		Q9VKN9
Q9VFI6		Q9VSH9				A1ZA64		Q9VQ83
Q9VFI5		Q9VSH8				A8DYD8		Q9VQ80
Q9VFI4		Q9VC28				P91939		Q9VAS2
Q95TY8		P39205				Q9VUE4		Q9V521
Q9V6U8		Q7K284				Q9VUE5		Q9W448
Q8IR08		P54611				A1Z9Z7		Q6NN29
Q8IR09		Q9VPX4				Q9W459		Q6IGU9
Q8IR04		Q9VPX5				Q9VUE9		Q9VY83
Q9VXZ3		Q7KT33				Q9W454		Q9VEH7
Q8IR01		Q9VI10				Q9W452		Q6NN22
Q9VJ32		Q9VVY4				Q9W453		Q9VVH0
Q9VIS7		P29845				Q9W451		Q9VVH2
Q9VJ35		P29844				Q9V3Z3		Q9VVH3
Q9VXB0		Q9W1J3				Q9V3Z2		Q9VVH6
Q9VXB1		Q9VKW3				Q9VBG5		Q9VVH8
Q9VXB3		Q9W0E2				Q9VBG4		Q9VKZ9
Q9VXB4		P20478				Q9V3Z9		Q9VLP2
P55162		Q9VPE2				A1Z951		A8DRW0
Q9VXB7		P43248				Q9VPU5		Q9VCX6
Q9VXB8		Q9VZS5				A1Z957		Q9VCX1
Q9TVI0		Q9W097				Q8IMH2		Q7K4L9
Q9VF28		Q3ZAN1				Q8IMH6		Q7K4L8
Q9Y0A7		Q9V9V9				Q9VZG2		Q9W442
Q9VA54		Q27884				Q8IMH8		Q9W209
Q9VA55		Q9VK25				Q9W2G2		Q27241
Q9VF24		O16130				Q59E13		Q9VNA4
Q9U1H9		Q9VK20				P02844		Q8IQK2
Q4V4H7		Q9VSW1				P02840		Q8IQK9
Q9VA51		Q9VMH2				P02841		A8JV41
Q9VA52		Q9VMH1				P02843		P18432
Q9VA53		Q9VMH4				Q9VQI0		P34021
Q9VVL7		Q24317				Q9VQI4		Q9VWJ7
Q9VMX7		Q9VD52				Q9VZW8		Q9VWJ4
Q7K3W2		Q9VHR8				Q0E8X7		Q9VWJ8
Q7K3W4		Q9VTZ4				Q0E8X9		Q95RX5
Q9VVL1		Q9W379				Q9V419		B7Z0N3
Q9W3J0		Q9W1L1				Q95T64		Q9VB90
Q9W3J1		Q9VTZ0				Q4V5R4		Q9V8Y9
Q9W3J2		Q9VTZ1				Q9VKB8		Q9VB95
Q9W3J4		Q8MKW7				Q9W3B8		Q9VB94
Q9VS29		Q9VC49				Q24077		Q9V8Y7
Q9W3J6		Q24297				Q7KUV8		Q9VDZ2
Q9W3J8		Q9VYA4				E1JGT3		Q9V8Y2
Q7JZF5		Q9VYA5				Q9VMX9		Q8IP19
Q9W5R8		Q9VKU7				Q9VMX8		P29310
Q95TL8		E2QCZ5				Q8SXC0		Q8IP17
Q9W261		Q9VHB8				Q9VS21		Q8IP16
A8DYB6		Q9VSJ8				Q9W0H1		Q9VYX8
A8DYB7		Q05856				Q5BI51		P35992
A8DYB4		Q9VJY8				Q7K4P0		Q9VRL4
Q9VS24		Q9V4Q8				Q9VUX8		Q9VRL7
A8DYB2		P14785				E1JI69		Q9VRL8
A8DYB0		P45594				E1JI68		Q9W551
A8DYB9		Q7K0W1				P33270		P09208
Q9VXZ7		P41900				A1Z787		Q9V7A4
Q00168		Q7K2Q8				Q9VDF7		Q9VD76
Q9W260		Q9VIW3				Q9VDF8		Q960W0
Q9VS20		Q9W0I6				Q9VDF9		Q9VD73
Q9I7J2		Q9W0I7				Q9VG88		Q960W6
Q9VYD2		Q9VW59				Q8IP52		Q9VD71
Q9I7J0		Q9VR06				Q9VEU5		Q9VGV6
Q8SX25		Q9VR00				Q9VG82		Q8IRK0
Q9VYD7		Q9V7P1				Q9VY11		Q9W152
Q9VYD6		Q9W328				Q9VD33		Q4V4Q7
Q9VYD5		Q9W327				Q9VD32		Q8MKK1
Q9VYD4		Q9V6K1				Q9VD31		Q9VGV0
O96880		Q9VI70				Q9VD30		Q8MKK8
O96881		Q9W1H4				Q9VD35		Q8SY97
Q9I7J8		Q9VKI8				Q9VD34		Q9VJR2
Q9VYD8		Q9VY79				Q960K3		Q8T983
Q7KVR8		P17133				Q7K1H9		Q9VGV9
A1Z8V0		O16797				Q8IRG5		Q7KTU3
A1Z8V2		Q06559				Q9VLE7		Q9VV17
A1Z8V3		Q9VBU4				Q9VWF6		Q8SYD0
A1Z8V4		Q9VBU2				A1Z6Y3		Q9VV13
A1Z8V5		Q9VBU9				Q9VNP4		A8JNV4
A1Z8V7		Q9VE98				Q9VLE6		A8JNV3
A1Z8V8		Q7K0D3				Q9VLC9		A8JNV2
A1Z8V9		Q9VDS6				Q9VLC8		A8JNV1
Q9VBN9		P39018				Q32KC6		Q9I7U7
Q9V3T9		Q9GYV9				E1JJL6		Q9I7U5
Q9V3T8		Q9VVI0				Q9VB29		Q9I7U4
A1ZAG8		P08761				Q9VZ91		A8JNV9
A1ZAG9		Q9V9T5				A8JQW2		Q9VVU9
A1ZAG6		Q9VNI8				A8JQW5		Q9VVU8
A1ZAG7		Q9VK41				A8JQW9		A1Z949
A1ZAG4		Q9VK45				Q9VL93		Q9VVU7
A1ZAG5		Q9VK46				Q9VL92		Q9VV19
A1ZAG3		Q8SXQ5				Q9I7Q5		Q059C4
Q9V3T7		P26270				Q9VL94		Q9VL91
A1ZAG1		Q9VVR1				Q9VNT3		Q9VZT8
P20153		P62152				Q8SY52		Q9W4I3
Q9VW73		Q9VCN1				Q9VN72		Q9W4I1
Q9W0B7		Q9V345				Q9VV44		Q9W4I6
Q9VSQ6		Q9VU67				A1Z7S9		Q9W4I7
Q9VSQ7		Q9VU68				Q0KI93		Q9W4I4
Q9VSQ5		Q9VZF6				Q9W4E4		Q9W4I5
Q9VSQ2		P48159				Q9W4E5		Q8MY02
P55830		Q9VWP1				Q9W4E3		Q9VEE3
Q9W4P6		Q7JQN4				Q9W4E0		Q058Y4
Q9W4P9		Q24492				Q9VU47		Q24139
Q5U1B0		Q8T3X9				Q9VTQ8		Q5LJT3
Q8IMN5		Q9VFJ2				Q9VP16		Q9VTG6
Q8IMN6		Q9VFJ1				Q0KID5		P11596
A8DZ19		Q9VIZ1				Q5LJX2		Q0KHT9
Q8IMN3		P56175				Q8INZ6		Q7JQG5
A8DZ15		O01666				Q8INZ5		Q9W1W8
Q8IPR3		Q9W3W8				Q9VZ90		Q9VW23
A8DZ10		Q9VC65				Q8INZ1		Q9VNT4
Q8IPR5		Q8I937				E1JHL1		Q9VK16
Q8IPR6		Q9VYG2				Q7KW26		Q9W239
A8DZ13		Q7KVQ0				Q9V3A3		B7YZE5
Q9W270		Q9VSL9				Q9V3A0		Q9VT78
Q9VGI4		Q9VMQ6				Q9V3A9		Q9VNT6
Q9VMT1		Q9V595				Q9VEZ7		Q9VJ40
O17468		Q9V597				Q9W271		A8JNR8
A1Z9P3		Q7JVG2				Q9W279		P04950
A1Z9P1		Q9VBN5				Q9VJ04		Q9VJ49
A1Z9P8		Q8SX24				Q9VJ01		Q09103
O61613		A1Z9S1				A1Z7J0		Q9VP67
Q9NFV7		P54385				Q9VEA3		Q9VP62
Q8MT48		A1ZBX4				E1JIQ5		Q95TU8
Q9VBM8		O18413				Q9VT90		Q95TU9
O16844		P18101				Q9W2Z7		Q9VT74
Q9VBM6		Q7PLE6				Q9VT92		B7Z0T0
Q9VBM5		Q9V7Y2				Q9W2Z3		P10627
Q9VBM4		Q9VL89				Q9W2Z9		O77475
Q9VBM3		Q9V4S8				Q9W2Z8		O77477
Q9VBM1		Q7K3M5				Q9VXJ3		Q9VHE3
Q9VBM0		Q9VQR9				Q9VXJ7		Q9VBS4
Q9VXB5		Q9VT88				Q961L5		Q9VXF0
P27091		O97066				Q961L8		P41044
P42207		Q9W1F7				Q9VQQ5		P41046
Q9VM71		Q9W1F5				Q9VZ00		Q9V4E1
Q8T0B1		Q9U616				Q9VZ01		Q8MSS1
Q05825		P23696				Q9VZ09		P50445
Q8SYN0		P80455				Q6GUR9		C5WLR9
Q9VXT1		Q8SXJ8				Q9VFA3		Q9VFS6
Q9W2M4		Q9VKU3				Q9VFA8		Q9W3N2
Q9W2M5		Q9VCU5				Q8INM8		Q9VZ43
Q9VZS7		Q9VTU1				O77438		Q6ILD8
P18105		A1Z6P3				O77436		Q9VIC0
Q9VVQ6		P31009				B7Z0X6		Q9VIC9
Q9W0L4		Q9NJH0				Q9W1X6		Q0KI92
P02828		Q9NG60				Q9VKY4		Q9VFM0
Q9W0L6		Q9VP47				Q8SZF4		Q9VFM6
Q9W0L9		Q86B44				P06742		Q9VFM5
Q9W0L8		A1Z803				Q9VKY8		Q9VYH7
P02825		Q9V9Z3				Q9VAM8		Q8I942
Q9W2M8		Q9VNE9				Q9VSY1		Q9VMN6
Q7KS38		Q86DS1				Q9VSY3		Q9VYH3
Q9VJF6		Q9VK69				Q9VSY0		Q9VYH2
Q9VJF7		Q9VK68				A1ZA45		Q9VMN1
Q9VW03		Q9VK62				Q7K1I4		Q9VYH9
Q9VJF5		Q27597				A8DYJ9		Q9VMN0
Q9VJF2		Q9VEZ4				A8WH76		A1Z8R4
Q9VW09		Q24168				Q9Y143		A1Z8R2
Q9VW08		Q24169				Q9Y141		Q9VMN2
Q7KHK9		Q9VRD9				Q9VBE5		Q9VEX7
Q9VJF8		O76994				Q8MLW8		Q9VAI3
Q95YI5		Q7KN62				Q9VBE2		Q9VAI5
Q9VGJ2		Q7KN61				Q9VBE1		Q9VAI6
Q9VGJ1		P38979				Q9VBE0		Q9VAI7
Q9VGJ0		Q9VN41				Q9W472		Q9VAI8
Q9VGJ7		Q9W282				Q9VWM4		Q9VAI9
Q9VGJ6		B7Z0Q3				Q8SWR0		Q9VF68
Q9VGJ5		Q9VGR2				Q9VPW8		P08928
Q9VGJ4		Q9VRA2				Q9VPW6		Q9VL29
Q9VGJ9		Q9Y0Y5				Q8IPJ1		Q95RV3
Q9VGJ8		Q9Y0Y2				Q8IMF1		Q9VVZ8
Q7KUP0		Q7JZE1				Q8IMF0		Q9VVS3
Q7KUP1		O01939				Q59E38		Q9VL26
Q9VUX9		Q9VC87				Q9W2E6		Q9VSU2
Q7KUP8		P39736				Q59E37		Q9VSU3
Q9VZM7		Q9VYE3				Q9W0T6		A1ZA87
Q9VZM6		A1Z8U0				Q9VJN9		A1ZA86
Q6NP69		Q9V3U2				Q9VL33		Q8IMJ2
Q9VQW1		O76460				Q9VJN4		Q8IMJ4
Q9VQW6		O76462				Q9VJN2		Q8MLS6
Q9VQW7		O76464				Q9VGB9		Q8MLS5
Q9VQW4		P17917				Q9VGB8		Q8MLS4
Q9VQW5		P55828				A1ZBG0		Q8MLS3
Q9W373		A8DZ26				Q9VGB1		Q9NFZ3
Q9W372		Q8IPQ2				A1ZBG2		Q9GPJ1
Q9W371		Q9VW13				A1ZBG4		Q8SX57
Q6NP60		Q9W2N0				A1ZBG7		Q8SX54
Q9W377		Q9W2N5				Q9VKJ7		A1ZAC2
Q9W376		Q9W2N6				Q9VZU3		Q7K5M0
Q9W375		Q9VGK7				Q9VZU0		A1ZAC0
Q9W374		Q9VJY6				Q9VLX3		Q7K5M2
Q0E8R4		Q9VZL3				Q7JWT4		A1ZAC4
Q9V6L0		A1Z8J0				Q7JWT0		Q7K5M6
Q0E8R1		Q9VAQ5				Q6IIF2		A1ZAC8
Q0E8R3		P50882				Q8IMY4		Q9VUW3
Q4V3Z6		Q9W0D7				Q9VKD6		Q9V3X3
Q9V6L9		Q7KRZ3				Q9VV96		Q7KSB3
Q4V3Z5		P08879				Q9VQ27		Q9VGC0
Q4ABE3		Q8IQV1				Q9VZZ0		Q9VGC1
Q9VUX2		Q8IQV9				Q9VU24		P18171
Q9VCW6		Q9VWI0				Q9W287		Q9VPS2
Q9W1E7		Q7K7W5				Q9VZZ1		Q9VPS1
Q9W1E5		P29327				Q9W286		A1Z979
Q9W1E4		Q04448				Q7JRF0		Q9V5N8
Q9W1E9		P04359				Q9W0F4		Q8IPV8
Q9W1E8		Q9VRQ1				Q9VUC9		Q9VKP4
Q9U622		Q9VRQ7				Q9W025		P16909
P82804		Q9VMY9				Q9VMV5		P00334
Q9VA95		Q9V9X4				E1JGV4		Q9VTL4
Q9VAP6		A1Z823				Q9W470		Q8IPV2
Q9VTP8		A8JNU6				Q8MR82		Q8IPV3
Q9VAP3		Q8MKN0				Q03427		Q7KT86
Q9VAP2		O18334				Q9VUC4		Q7KT82
Q9VAP1		O18335				Q8IQM0		Q9NGX9
A1Z8K2		O18332				P48613		Q59E78
Q9VTP0		O18333				Q0E8C8		P58960
Q9VA97		Q9W2V7				Q9VT02		P58961
A1Z8K7		Q4V5H1				P15372		P58962
A1Z8K5		Q9VT33				P13238		Q9VL73
Q9VAP8		Q9VZS3				Q9VB32		Q9W2A0
P11147		P08182				Q8IP78		Q7KS72
P11146		P08181				Q9VY49		Q9W2A4
Q7K306		Q8SXU3				Q8IP75		Q9W2A5
A8JUX1		Q9XYP7				Q9VZZ7		Q7KS77
Q6IGW6		Q9W541				Q9VS81		P35415
Q6NN40		O46085				Q8IRE6		A1ZBC4
Q9VVJ6		Q9VEX6				Q8IRE2		A1ZBC7
Q9VVJ7		Q7KN85				Q8IRE1		Q9VJB9
Q9VVJ5		Q8IH00				Q8IRE0		Q9V4Z9
Q9VVJ0		Q9VFN9				Q9VS80		A1ZBC3
E1JGN0		Q7K1V1				A1Z6G4		Q9VJB2
Q7KLG8		Q9W3K5				E1JHP6		Q9VJB6
Q8SXI2		Q9W3K3				A1ZBP9		Q9VQK3
Q9VVJ8		P51123				Q86BB7		Q9VQK1
Q9VVJ9		Q7JXU4				Q9VRF7		Q9VQK9
Q9VCV3		P17704				Q9VRF5		Q9VZI9
Q9VCV2		Q9I7K5				Q9VRF2		Q9VZI3
Q9VCV1		A1Z8W8				A8JQY9		Q9VZI2
P13368		Q9VQL1				A8JQY2		Q9U599
Q9VCV7		Q8MT58				A8JNL0		Q9VAD7
Q9VCV4		Q9V3W0				Q7KVA7		Q9V474
Q9VCV9		Q7K0Q2				A8JNL8		Q7K2X0
P13360		O62619				Q9VNZ9		Q7K2X5
Q9VUK0		Q9VPP5				Q9VNZ7		Q7K2X4
Q7K4N3		Q8IPS4				Q9VNZ2		Q9VZT9
Q9VUK1		Q59E43				Q9VNZ1		Q9VNG0
Q5BI31		Q9VIV2				Q9VA64		P26017
Q27268		Q9VJG0				A1Z931		Q6NMT8
Q9VUK5		Q0E993				Q9W4G1		Q9W1A0
P05031		O02373				Q9W4G4		Q9W1A6
A2VER2		Q9VW22				Q9W4G5		Q9W1A5
Q23973		Q9VQ94				Q9VPW5		Q9W1A4
Q23970		Q9VAW3				Q7JV70		Q9VQH0
Q23971		Q9VVK8				Q7KW02		P36193
Q23976		Q9VY97				Q8INX2		P23625
Q23977		Q9VCY8				Q8INX4		A1A6Q4
Q9VWN4		Q9VCY3				Q8INX6		Q9VAT7
Q23978		Q8T4A5				O46341		Q9VAT6
Q23979		Q8T4A9				Q8MTA6		Q9VQF7
Q8IQU8		E1JHY7				Q9VM98		Q9VUN2
Q9W5U2		Q9VDY1				Q9V3C6		Q9VB30
Q8IQU5		Q01637				Q9VUP6		Q9VS07
Q8IQU6		Q9VNS2				Q7JY07		Q9VS01
Q8IQU7		O18680				Q9W258		Q9VS03
Q9V8W3		Q8SZ15				Q9W259		Q9VYK9
P18459		Q9W0M7				Q9W257		Q9VCZ7
Q9VDX1		Q95U38				Q9VHA6		Q9VVN9
Q03372		Q95U34				Q9VU96		Q9VCZ3
Q9VZ37		Q9W4N6				A1Z7L2		Q9VCZ0
Q8IRC8		P15348				Q9VHA9		Q9VVN2
Q9VDX5		Q9VVA7				A1Z7L4		Q9VMZ3
Q9VWH1		Q9VJD0				A1Z7L6		Q9GQF1
Q9VDX9		P40807				Q9VNU0		Q9VMZ5
Q9VWH5		Q7K0L4				Q9W3I5		Q9VVN7
Q9VWH4		Q8T088				Q9VXL0		Q9VVN4
Q9VWH7		Q9VJ74				Q9VXL5		Q7K4R2
Q29QE1		A1Z7W3				Q9W2X5		Q8T4B6
Q9VVS6		Q9VXE0				Q9W2X3		Q4ABG1
Q9VVS1		Q7K3Z3				Q9W2X1		Q4ABG0
Q9VVS0		Q9W3M8				Q9V4C0		A2VEN4
Q7JYM7		Q9W3M6				Q9VBP5		E1JI03
Q8T5S8		Q9VFL5				Q9VGY3		E1JI01
Q9VVS2		Q94517				Q9VGY0		C3KGP2
Q9VZM5		Q94515				Q9VIE9		E1JI09
Q9VRN6		Q94511				Q9VFG1		Q86P36
Q9VRN4		Q94518				Q2PDM3		Q8IQI0
Q7KTW9		Q9I7I7				Q9VYR3		P38040
Q9NJG9		Q9VAJ1				Q9XZ22		Q8IQI3
Q9VRN3		Q9VAJ2				Q9W1V0		Q7K568
Q9VRN0		Q24572				E1JJ84		Q9VET2
Q9VRN1		Q9VSR5				A1Z8X0		Q2PDZ1
Q7KTW2		Q9VBH7				A1Z8X1		Q6IGS3
Q7KTW3		Q9V3Y2				Q9W1J7		Q2PDZ4
Q7KTW1		Q9V3Y0				O97177		P15330
Q7KTW4		Q9VPR4				P25162		Q9VDD5
Q7KTW5		Q9VPR5				B7Z017		Q9VWD5
Q9VD55		Q8IPU3				Q9VH85		Q9VWD7
Q9VD51		Q9V5C6				Q9VL31		Q8IP33
Q9VD50		Q9W0Q2				A1ZA23		Q9VB77
Q9VD53		Q9VJE4				A1ZA27		Q9VB76
A8JV00		Q9V460				Q9W2P4		Q9W503
Q4V480		Q9V461				Q9VC84		Q9VRD1
Q9VD58		Q9V464				A8DYH0		Q86BF9
Q9W0L3		Q7K2Y9				Q9W412		Q7K1N5
Q8IRM9		Q9VVI9				Q9VUA6		Q9VD14
A1ZB83		Q9Y105				Q9W2P0		Q9VD17
A1ZB84		Q9VWE4				A1Z9F9		Q8IRN0
Q9V7G5		Q9VB62				A1Z9F8		Q9W1S5
A1ZB86		P08570				Q9VBC1		Q9VM97
Q9W0K2		Q8IRH1				Q9VBC0		Q9VLA2
A1Z833		Q8IRH2				Q9VBC3		Q9VLA6
Q9VG61		Q9V6G5				Q9VBC2		P09087
A1Z830		A1Z6Z4				Q9VBC6		P09083
Q9VNR1		A1Z6Z8				Q9VBC9		Q9VV83
Q9W2H3		Q8MKJ6				Q9VBC8		Q9VQ39
A8JNT7		Q9VNQ3				Q9VC82		E1JJN4
A1Z838		P49283				Q9VE78		E1JJN5
A8JNT1		Q8SYG2				Q9VE79		Q9W2U6
Q7KGH1		Q8SYG3				Q26416		Q500Y7
Q9VNR8		Q9VLM8				A1Z910		Q9VWX8
A8JNT2		Q9VS34				Q9VPI3		Q9W029
Q4V4S9		Q9I7R0				Q8IPL9		Q8T429
P35600		Q9W5B9				Q8IPL4		O46101
Q9VLE5		Q9W4H9				E2QD54		Q8IA42
P09040		P21914				Q9VTM7		Q8IA41
P10041		Q9VXE9				Q9VTM6		A8JQU5
P10040		Q9VXG0				Q9VH89		Q9VRD7
Q9VLE1		O77460				Q9I7M5		A8JQU6
Q9VDF6		Q94533				Q9VJL5		A8JNP7
Q9VW79		Q94535				Q7K3E2		Q7KVM3
P91891		A1Z8S6				Q9VZS9		Q9I7S5
Q9BIS2		Q9VAH7				Q0E8D0		Q7KVM5
O76206		Q9VF78				P82713		Q9VWX2
Q8SYJ2		Q24509				Q9VKK4		Q9VW01
P46222		P52304				Q1ECC3		Q8MRQ2
P46223		P55841				Q9W0V5		Q95SM8
Q4V5I9		A1ZAB5				Q9VKF9		P05552
Q9VVV7		Q7KSC4				Q9VKF8		O15943
Q8SYJ9		Q9VTM2				Q9VKF3		Q01083
Q9VNE0		Q9VL00				Q9VKF2		Q9W4K2
Q9V629		Q9VJC6				Q9VKF6		Q8SYF7
Q9VZR2		Q9VQJ8				Q9VKF5		Q8SYF5
Q9VW72		Q7K172				P14484		Q4V551
Q9VL81		Q9V405				P23645		Q9VK11
D2A6J6		Q7JWW5				Q7JRH7		Q8T8S5
D2A6J5		Q9VKC8				Q7JRH5		Q9VEC8
Q9VW75		Q5U0X8				Q9VLX8		Q8T8S2
Q9I7W5		Q8SXB3				Q9VQM8		Q9VEC0
Q9I7W4		P52486				Q9VJC8		Q9VEC1
Q0E908		Q94519				Q9V6D6		Q9VEC4
Q9VW76		Q5BI62				Q9VLX6		Q8INT0
Q9I7W3		Q7K4Q9				Q8T4H6		Q9VLJ5
Q9I7W2		Q8T4E1				Q9VQ01		O61307
Q9VN60		Q9VUY9				Q9VLX5		Q9VLJ6
Q9W501		Q9VDZ7				Q7K508		Q9VE02
Q9VVW1		Q9VKY2				Q8IQC7		Q7JQY8
Q9VVW3		Q9VDE5				Q8IQC4		P14003
Q9VVW2		Q9VDE6				Q9VS63		Q6IKG0
Q9VVW5		Q9VDE3				Q9VH10		Q6IKG1
Q9VVW7		Q9VDE2				Q8SXG9		Q9VCS0
Q9VVW6		Q9VWG3				P09956		Q9V9Z4
Q9VMA4		Q8IP45				Q9VZF9		A1Z7H5
Q9VVW8		Q9VYI1				Q9VH18		Q9W219
Q9VMA6		Q9VD25				Q95RP8		A1Z7H7
Q9VMA7		O44424				Q9VG44		Q76NQ1
Q9VMA0		Q9VD28				Q95RP1		A8Y4V5
Q9VMA2		Q9VD29				Q9VB15		Q45VV3
Q9VMA3		Q9VYI6				Q7K121		Q9W213
Q9VN64		Q9V998				Q8T3J9		A1Z7H8
Q9VG80		Q9VWV8				A2VEH6		Q9VLJ9
Q8MRM0		A1Z6X6				E1JIJ1		Q9VBZ2
Q9VU56		Q32KD4				Q4AB94		Q9VJ22
Q9VG84		P46415				A2VEH9		Q9VEA0
Q9VP06		Q9NBK5				Q9W4Q1		Q9VJ26
Q59DV8		Q9V677				Q94913		Q9VJ24
Q9VYM3		Q9VC18				Q9VX19		P13055
Q9VP04		Q9W4J5				Q9VX18		P13054
Q7M3J6		Q8T8R1				Q9VDB8		Q9W220
Q9VEG6		Q9VEB1				Q9VWB6		Q9VXH7
Q7KND8		Q9VEB3				Q9VFY4		Q9VXH5
Q9VEG4		Q9VD72				Q9VX87		Q9VXH0
Q9VEG5		Q76NR0				Q9VTX7		Q4QPV3
Q9VEG2		A1Z7K2				Q9I816		A8JR92
Q9VEG3		Q9VJ39				Q9VFY3		Q9W5G6
Q9VEG1		Q9VJ38				Q9VFX1		Q9W222
Q9VHY5		Q9VJ33				Q9VFX2		B5A5T4
Q9VP02		Q9V3D6				Q86BL9		Q9VIA5
Q9VHY7		E1JIR1				B7Z0A0		Q9VIA6
Q9VHY6		Q1LZ08				Q9VFX8		Q9VIA7
Q9VEG8		Q7PL26				Q9VW43		Q6GUT7
Q9VEG9		Q07327				Q9W1N5		Q9VZ26
Q8T8W0		Q9VAN0				A8JNN8		Q9VZ27
Q24113		Q8SY96				A8JNN4		Q9VZ24
Q8T8W3		Q9VKW5				Q9VNX9		Q9VZ25
Q24114		Q7KPA5				Q9VNX2		Q9VFC9
Q24117		P91927				Q9VNX6		Q95TS8
Q24119		P91926				Q9VNX7		Q9W308
Q24118		Q8MLV1				Q9W266		Q94527
Q8INP0		A8DWJ8				Q9W1N8		Q8T9L5
Q7KUM2		Q7K0Y1				A8DZ27		P29746
Q9W123		P17886				Q6XPX3		P29747
Q961J5		P10351				O61366		Q9VYN3
Q0KHV3		Q9W484				Q9V9Y9		Q9W1Z9
Q0KHV6		Q9VL24				Q9VM76		Q9VYN5
Q961J0		Q9VL27				P82384		Q9VYN8
Q95RE4		Q9VL22				Q9V3E4		Q9W1Z6
Q961J8		Q9VCB9				Q9V3E5		Q86LG1
Q8MSQ4		Q9V9E3				Q9VV24		Q7KBL8
Q9VG68		Q24325				A1Z7N6		P25123
Q8IH14		Q24320				A1Z7N4		Q7K3Y1
Q9VUF0		Q7JZ53				Q9VNL6		Q9VF44
Q8IH13		Q9VQ34				P30974		Q9VF46
Q8IH18		Q5U0V7				Q7K084		Q9VF40
Q9VXX8		Q9VCQ6				Q7K088		Q7K3Y9
Q7JS69		Q9VVM7				Q9VEM5		Q9VF43
B7YZK1		Q9VVM6				Q9VEM6		Q9VGH9
B7YZK5		Q9VMW8				Q9VEM7		B9ZW35
Q8T092		Q9VMW7				Q7PL78		Q9W1Y9
Q6IKC4		Q9VS57				Q7PL72		Q9VSW7
B7YZK8		Q8T4G5				Q9VV20		Q4V6L7
Q6IKC0		Q7K4W1				Q9W3F3		Q4V6L1
Q9VP42		Q06849				Q4V3M8		Q4V6L8
A1Z7T0		P48604				Q9VIK2		A8DYD4
Q6NQY9		P48605				P17205		Q8IQ91
Q9VP41		P48603				P17207		Q8IQ92
Q9VJ62		P22817				Q9W455		A8DYD7
Q9VJ63		Q9W2E4				Q9VFE1		Q8IQ97
Q9VJ60		Q9VWA1				Q7JWM4		A1ZA64
Q9VJ61		Q7JZR5				Q9W1T9		A1ZA66
A1Z7T9		Q9VRI0				Q9W1T0		A8DYD8
Q9U9Q4		Q9W5N2				Q9VYP6		P91939
Q9VP48		Q95SH2				Q9VYP5		Q8MLU1
Q9U9Q1		Q9W4D1				Q9W1T3		Q9VUE4
Q9VU19		Q7KW39				Q9W1T5		Q9VUE5
Q9VJ68		Q7K0F0				Q9W1T6		A1Z9Z7
Q9U9Q2		Q7KNM2				A1ZB61		Q9W459
Q9VT82		Q9VL60				A1Z8Z8		Q9VUE9
Q7K1W5		Q9VXK5				A1Z8Z4		Q9W454
Q7K1W4		Q9W2Y3				A1Z8Z5		Q9VGY1
B7Z0R9		Q9W3C7				A1Z8Z6		Q9W452
O77459		Q9W3C1				A1Z8Z7		Q9W453
Q95TW6		Q9W3C0				A1Z8Z2		Q9W450
Q7K1W8		P84051				A1Z8Z3		Q9W451
Q9VF53		Q9VFF3				B7Z031		Q9V3Z3
Q9VI57		Q9VFF0				Q24570		Q9V3Z2
Q9VF51		Q9VIF0				P81922		Q9V3Z1
Q9VQR8		Q9VIF3				P81923		Q9VBG5
P15278		Q95TP0				P81921		Q9VBG4
Q9W1Y1		Q9VYS5				Q9VAA4		Q9V3Z9
Q9VF56		Q9VYS3				Q9VAA7		A1ZAA9
Q9VZN6		Q9VKX4				Q9W2Y8		Q04688
Q9VXD9		P25153				B7Z152		Q9VPU1
Q9VF55		Q9VAL0				Q9Y102		A1Z951
Q9W127		Q24547				Q9Y107		Q9VPU5
Q9VXD2		Q9V5P6				Q9Y104		A1Z957
Q9VXD3		Q8I8U7				A8DYN5		Q8IPH8
Q9VF54		A1Z9G2				Q01819		Q8IPH9
Q9VXD6		Q9V9A7				P13002		Q8IMH2
Q9VXD7		Q9VTP4				A1Z9D5		Q8IMH6
Q9VXD4		Q9VPH7				A1Z9D0		Q9VZG2
Q8I7C3		Q9VPH4				Q9VBA8		Q8IMH8
Q9VF08		Q9VPH2				Q9VE56		Q9W2G2
Q9VF09		Q9W2D9				Q9VBA2		Q59E13
Q9VT89		Q9W2D6				Q9VBA5		Q59E14
Q7K3U4		Q9V9K7				Q9VQL9		P02844
Q9VF00		Q7KTC0				Q9V8F5		Q59E18
Q9VF02		Q9XYN7				Q9VPK1		P02840
Q9VF03		Q9VTY6				Q7K860		P02841
Q9VF04		Q9VCA5				Q7JVV8		P02843
Q9VF05		Q8IRR5				Q9W095		Q9VL10
Q9VF06		Q9VMU4				Q9VJJ6		Q9VL13
Q9VZN1		Q9VCA9				P52487		Q9VL14
Q9Y0V3		Q9V7N5				Q7JWP9		Q9VL18
Q9VZ66		Q9VX39				Q27934		A1ZBA5
Q9VZ67		Q9VX34				Q7JWP6		Q9VQI0
Q9VZ64		Q9W555				Q7JWP5		Q9VQI2
P14130		Q9VH07				Q9W0X7		Q9VZW6
Q9VZ62		Q95RR1				Q9W0X1		Q9VQI4
Q9VZ63		Q9VG59				Q6IL42		Q9VQI9
Q9VZ60		Q9VB05				Q6IL43		Q9VZW8
Q9VZ61		Q9XZ58				Q9W3C8		Q0E8X7
Q9W3L0		Q9VDL4				Q9VZQ7		Q0E8X8
Q9W3L1		Q9W236				Q9VQC2		Q0E8X9
Q9W3L4		Q9W237				A1ZBS3		P25722
Q9W3L5		Q9VDL1				Q9VCB5		P25723
Q9W125		P35128				Q9W288		Q9V419
Q9W5P1		Q9VX08				Q9VVQ2		Q7K105
A8JRH5		Q9VLN0				Q9W191		Q95T64
Q7KML2		Q9VLN1				Q9W198		Q9XYM0
A8JRH0		P35875				Q7KU18		Q7JWV5
A8JRH3		Q9W3X6				Q9VK84		Q4V5R4
A8JRH2		Q9VP65				Q9VK83		Q9VKB8
P11956		Q00637				Q9VK82		Q9W3B8
Q9V3H9		Q9W3V8				Q9VQ69		Q24077
Q0E8W5		Q86BM8				Q7K527		Q6XK19
Q7KVT0		Q9VLJ8				Q8IQA9		Q7KUV8
Q9VXW3		Q9V3B6				Q8INC7		Q8SXC9
Q9I7H8		Q9W247				Q8INC0		E1JGT3
Q9I7H9		Q9W246				Q9VUI7		Q9VMX9
Q9I7H4		Q9VHB5				Q6NN84		Q9VMX8
Q9I7H5		Q9VU87				Q9VVF0		Q8SXC0
Q9VYJ6		Q9VIV3				O97125		Q9VS21
Q9VYJ1		Q9VEN6				Q9VH37		Q9VEH3
Q9VYJ0		Q9VXM4				Q8SXE1		Q9W0H1
Q9VYJ3		Q8MSX2				Q9VS86		Q5BI51
Q9VAK7		Q8MSS7				Q9VH33		Q7K4P0
A1Z8P9		Q9VID7				Q9VH32		E1JI63
Q9VAK2		Q95TN4				Q9VH31		Q9VUX8
Q9VAK3		Q9VYQ8				A1ZBM9		E1JI69
Q9VAK0		Q9VYQ9				A1ZBM8		E1JI68
P13607		Q9VKZ8				Q7JYY8		Q9VUX1
A1Z8P2		Q9VKZ1				P13582		P33270
A1Z8P1		Q7K3B7				E1JIH4		P22808
Q9VAK8		Q24562				Q9W2N8		A1Z787
A1ZAE9		Q7K3B9				Q8IRA1		Q9VDF0
A1ZAE2		Q9VSZ6				Q8IRA7		Q9VDF1
Q9VSV4		A8DYI6				E1JHT5		Q9VB52
P05205		Q9Y171				Q9VX37		Q9VDF7
Q9V3H2		Q9W401				Q9VG65		Q9VDF8
Q9VWS9		A1Z9E3				Q9VG63		Q9VDF9
Q9VSS1		Q8SWW9				Q9VDL5		Q9VB59
Q9VSS2		Q9W2K2				Q9VT35		Q8IP51
Q9VSS3		Q24368				Q7JZW3		Q9VG88
Q9VSS4		Q9XYP8				Q7JZW0		Q8IP52
Q9VSS7		Q9VCC0				Q7JZW7		Q9VEU5
Q9W4R3		Q9VCC2				E1JH94		Q8IP58
Q9VSS9		P12646				Q29R20		Q9VG82
Q9W4R1		Q9VK96				Q9VRB7		Q7JQ32
Q9W4R7		Q9VQ78				Q9W5C5		Q9VY11
Q960X4		Q7K511				Q9VD91		Q9VD33
Q9W4R4		Q7K519				B7Z0C5		Q9VD32
Q9VMZ6		P12426				B7Z0C9		Q9VD31
Q8IML1		Q9VG79				Q1WWC1		Q9VD30
Q8IML0		Q9VVX4				Q9W4M3		Q9VD37
Q9NFT7		Q7JYV7				Q27589		Q9VD35
Q9VXR4		Q0E9B5				O46099		Q9VD34
O17445		Q0E9B6				A8JNH5		Q960K3
P52172		Q9VX25				A8JNH4		Q7K1H9
Q9NFT9		Q9VDC3				Q9VTD2		Q8IRG5
Q9W499		Q9VDC2				Q9W4C5		B7Z0X7
Q8MLQ8		P29052				Q9W4C1		Q7K1H5
Q8SX76		Q9W3Z3				Q9VU33		Q9VLE7
Q8MLQ5		O76521				Q9VPA9		Q9VWF6
Q8SX78		Q9VD81				Q9VDU0		A1Z6Y3
Q8MLQ7		Q9VN27				Q7JV39		Q9VNP4
Q7JYW9		Q9VN25				O46308		Q9VLE6
Q8MLQ0		Q9VM69				Q9VPA5		Q9VLC9
Q9W494		O97477				Q9VPA4		Q9VLC8
Q8MLQ2		Q9VM60				Q7KR10		Q32KC6
Q9V3V3		Q9VM63				Q9VDU9		P20659
Q9V3V2		Q9V3D9				Q9V3G8		E1JJL6
Q9V3V1		Q9V3D1				Q9V3G9		Q9VB28
Q9V3V0		Q9V3D0				Q0KI76		Q9VB29
Q7K5K3		Q9V3D2				Q9VUS9		Q9VZ91
Q9V3V6		P41375				Q9VEK2		A8JQW2
Q7K5K0		P41374				Q9VEK3		A8JQW5
Q9VBK1		Q9V564				Q9V558		A8JQW9
Q9V3V9		Q9VEL2				Q9VHE6		Q9VL93
Q7K5K9		Q95083				Q9VXP8		Q9VL92
Q9VBK6		Q9U915				Q9VJW0		Q9I7Q5
Q4LDP4		Q9VU15				Q9VGU4		Q9VL94
Q02427		Q9VGZ2				Q8T0M4		Q9VNT3
Q4LDP6		Q961G1				Q7K0A3		A8JNR2
Q7K0P0		Q9W3G0				Q9NBC8		Q8SY52
P32748		Q9VIJ5				Q9VII1		A8JNR5
Q7K0P4		O76863				Q9VII2		Q9VN72
Q9VU88		Q27331				Q9VII3		Q9VV44
Q9VPQ8		Q27333				Q9W465		A1Z7S9
P10383		Q24583				O76870		Q0KI93
Q9VPQ5		Q9VPW2				Q0E9E6		Q0KI91
Q9VPQ7		Q9W3X3				O76874		Q8MRW5
Q9VPQ6		Q9VEK8				O76879		Q0KI97
Q9VPQ3		Q9VUN9				Q7PLI8		Q9VNP5
P40304		Q8MLL3				Q9VAG3		Q6NNF2
Q8IPT2		Q9VUN7				Q9VTA1		Q9W4E4
Q8IPT0		Q9W420				Q9W584		Q9W4E5
Q9VBE8		Q9VPL0				Q9VTA5		Q9W4E3
Q8IPT5		P53034				P81909		Q9W4E0
Q8IPT8		Q7JVW5				Q9VTA7		Q59DP4
Q9VQD8		Q8T0Q4				Q9W380		Q9VU47
Q9VWF2		Q8SWU7				A8JR16		Q9VTQ8
P98149		Q7K1Y4				Q9W466		Q9VP16
Q9VKK1		Q0E8G6				B7Z133		Q5LJX9
A8DYE4		Q9V6Y3				Q8MUJ1		Q0KID5
Q9VKK2		Q9XTL9				Q9VUS6		Q5LJX2
Q9VWM3		Q9XTL2				Q8T414		Q8INZ6
Q6IK18		Q9VQB4				Q8T415		Q8INZ5
Q9W0N9		Q9VNB9				A8DYL9		Q9VZ90
Q9VKK3		Q9VCE0				A8DYL4		Q8INZ1
Q9XTM1		Q9VCE1				A8DYL6		E1JHL1
Q9W2C8		Q7KU24				A8DYL7		Q7KW26
Q8MZC4		Q9VXR5				P07188		Q9V3A3
Q59E55		Q9VVG6				P07189		Q9V3A0
Q7KS16		Q9VMQ5				A8JRD7		Q9V3A9
Q9W0N1		Q8T3U2				A8JRD6		Q7K738
Q9W2C5		Q7JYX5				P07182		Q9VW66
Q9W0N7		Q94920				P07186		Q9VEZ7
Q9W0N6		Q9W394				P07187		Q7K0G4
Q9W0N5		P48591				P07184		Q9W271
Q9VKK5		P48592				P07185		Q9W278
Q9V4X2		P52029				A1Z9B9		Q9W279
Q9VJD1		Q9I7X6				A1Z9B8		Q8T076
Q9VJD2		P35381				A1Z9B0		Q9VJ04
Q9VJD3		Q9VSC5				Q9VE38		Q9VJ01
Q9VJD4		Q9VSC6				Q9VE30		Q9VJ08
Q9VKK6		Q9VXK6				A1A753		A1Z7J0
Q9VJD6		Q9VL77				A1ZAY9		Q9VEA3
Q9VJD7		Q9VN03				A1A750		E1JIQ5
Q9VJD8		Q9VM49				A1ZA38		Q9VT90
Q9VL54		Q9V3F2				P92192		Q9W2Z7
Q7KHI6		O97454				Q9VPM3		Q9VT92
Q9VTU2		Q9VMQ8				Q9VPM5		Q9W2Z3
Q9VW26		E2QCS8				A1ZBI7		Q9W2Z9
Q9VL52		Q9VVG4				A1ZBI6		Q9W2Z8
Q9VD07		Q9VHF0				Q9VJH6		Q9VXJ3
Q9VGD9		A1Z7C1				Q9VJH7		Q9VXJ5
Q9VGD8		Q9VEJ2				Q9VJH0		Q9VXJ7
Q9VGD4		Q9VEJ4				Q9VJH1		Q4QPP9
Q0E981		Q9VC48				Q8IRZ1		Q961L5
Q0E980		Q7JVL3				Q8IRZ5		Q9V4A1
Q9VGD1		Q9VXQ5				Q9Y156		Q9V4A0
Q9VGD0		Q9W2S2				Q8T0P4		Q961L8
Q0E985		Q9W2S1				Q9V493		Q9V4A7
Q9VYX2		Q7K231				Q9VLV7		Q9Y149
Q9VHH8		P54358				Q9W0Z7		A8JPX0
Q9VZF5		P54353				Q9W0Z5		Q9VQQ5
Q9VTU9		P54352				Q9W0Z1		Q9VZ05
Q1EC46		Q8T0L3				Q7PLV6		Q9VZ00
Q9VZK1		P17276				Q7KTF8		Q9VZ01
Q9VI85		Q7KM15				Q4V473		Q9VZ02
Q9VI84		Q9VTB4				P58985		O97428
Q9VI83		Q9VTB3				Q7KTF1		Q9VZ09
Q9VI82		A1Z8E9				A8DY46		Q6GUR9
Q4V3X2		Q9VYA0				A8DY47		Q9VFA3
Q9VI80		Q7KUB1				Q8MZ28		Q9VIG3
Q9VQU4		Q9W392				Q8MZ22		Q9VFA8
Q7KGU6		Q9XZU1				A8DY49		Q8INM8
Q9VQU7		Q8IQ05				Q9VQE8		O77438
Q9VQU0		Q9VQK8				Q9W016		O77436
Q9VI89		Q9Y134				Q9W012		B7Z0X6
Q9VQU3		Q960G1				Q9W018		Q9W1X5
Q9V455		A1ZAX1				Q9V9N1		Q9W1X6
Q9V457		Q7KKH3				Q9V9N7		Q9W1X9
Q9VJ90		Q9VUL8				Q9V9N9		Q9VKY7
Q9V451		Q9VJI7				Q9VQA5		Q9VKY4
Q9V453		P08266				Q9VQA6		Q8SZF4
Q9V452		Q8T0S6				Q9W057		P06742
Q9VJ97		Q7K2X8				P53403		Q9VKY0
Q9V459		Q04499				Q9W174		Q9VKY1
Q9V458		O62531				Q9W171		Q9VKY8
Q9W3Q8		O62530				Q9VQ43		Q7KMM5
Q9VHH0		Q9VSJ6				Q9VV37		Q9VAM8
Q7K148		Q9VSJ5				Q9VV31		Q9VSY1
Q9VJ94		Q9V9M8				Q9VQ44		Q9VSY4
P36241		Q9V9M6				Q9VFI3		Q9VSY3
Q7K140		Q9V9M7				P20240		Q9VSY0
Q9W1C1		O46050				Q8INA1		A1ZA45
Q9W030		Q9W147				Q8INA0		Q7K1I4
P91928		Q9GU68				A1Z709		A8DYJ9
Q9W1C5		Q8IQF1				Q8SXH1		A8DYJ6
Q9VAS8		Q8IQ13				A1Z707		A8WH76
Q8I0K9		Q7K550				Q9VMP8		Q9Y143
Q8I0K8		Q8INF2				Q9VNG7		Q9Y141
Q9W1C9		Q9VH69				Q9VMP3		Q9VBE7
Q9W1C8		Q9VVE0				Q9VMP1		Q9VBE5
Q9VAS9		B7YZF8				Q8MYV9		Q8MLW8
Q8I0K2		Q9W229				Q9VH54		Q9VBE2
Q9VTR4		E1JIM4				Q9VH57		Q9VBE1
Q9VKN2		Q9VEU2				Q9VMP4		Q9VBE0
Q9VF70		Q9V9U7				Q9VXU9		Q9VUC2
Q9VTR7		A1Z6N5				P07666		Q9W472
Q9VKN7		Q9W086				P07665		A1Z9X4
Q9VKN6		Q9VUM1				P07664		Q9VWM4
Q4V5V6		P36179				E1JIN4		Q8SWR0
Q9VKN4		Q9VJ58				P84345		Q8SWR3
Q9VQ86		Q9VIS4				Q9VR70		Q8SWR2
Q9VKN9		Q9V831				Q9VCW0		Q9VPW9
Q9VKN8		Q9U1H8				Q9VX58		Q9VPW8
Q9VQ83		E1JJE0				P25028		Q9VPW3
Q9VQ80		Q960D4				Q9VX50		Q9VPW6
Q9VAV2		Q9VP77				P83967		Q8IPJ1
Q9VAV5		Q9W5W6				Q9VX57		Q8IPJ3
Q9VAV6		Q9VA91				Q24434		Q8IPJ9
Q9VAS2		Q9VSE8				Q9VG09		Q8IMF1
Q9V521		P45437				Q9VDN2		Q8IMF0
Q7K490		P48596				Q9VDN3		Q9W0T9
Q9W448		Q9VHH2				Q9VDN6		Q59E38
Q6NN29		P20227				Q7JZI2		Q9W2E8
Q6IGU9		Q9VR90				Q07892		Q9W2E6
Q9VY84		Q9VR99				Q9W5A7		Q94890
Q9VY83		Q9VGV8				Q6ILW3		Q59E37
Q9VIY9		Q7JY94				Q9W5A2		Q59E36
Q9VEH7		Q9VT75				Q9W5A9		Q9W0T6
Q6NN22		Q7PLL6				Q9VPH3		Q9VJN8
Q9VVH0		Q9VUZ1				Q9VP73		Q9VJN9
Q9W445		Q7K3D8				E1JJD4		Q9VL33
Q9VVH2		Q9VAD4				B7Z0E3		Q9VL32
Q9VVH3		Q9VUZ8				Q9V7U0		Q9VJN4
Q9VVH4		Q9VTL5				Q4V645		Q9VJN2
Q9VVH5		Q7K4B3				Q9VYH6		Q9VGB9
Q9VVH6		Q7K4B2				Q9VSB8		Q9VGB8
Q9VVH7		Q9W1Q8				Q9VSB3		A1ZBG0
Q9VVH8		Q86PC9				P09775		Q9VGB1
Q7KLE5		Q9VTL1				Q9W081		A1ZBG2
Q9VKZ9		Q9W2M2				Q9VYH4		Q9V785
Q9VEH4		A8JUY3				Q9VA50		A1ZBG4
Q9VWS1		Q9VUJ1				Q9VF23		A1ZBG7
Q9VUD5		Q9W0A8				Q9W080		Q9VKJ7
Q9VLP2		Q9V8K2				Q9VM30		Q9VZU3
A8DRW0		Q29QQ9				Q9VM36		Q9VZU1
Q8MR62		Q9VU02				Q7KSP9		Q9VZU0
Q8MR63		Q9Y123				Q9V3I0		Q05201
Q9VCX7		Q9VWD9				Q9V9Z5		Q9V430
Q9VCX6		Q7JW66				Q9VMP7		Q9VLX3
Q9VCX1		Q9VQF5				Q9VHG7		Q7JWT4
Q9VCX3		Q9V9S8				Q9VHG6		Q7JWT0
Q9W440		Q9VLQ1				Q9VHG5		Q6IIF2
Q7K4L9		Q9VNF8				Q9VHG8		Q7JZ62
Q7K4L8		Q7KMP8				Q9VJ83		Q8IMY4
Q9VUD1		Q9VNF5				Q9VEI6		Q9VKD6
Q9W442		Q9VN02				Q7JVM1		Q9VV96
Q9W209		Q9VW56				Q9VT13		Q9VQ27
Q9VNA8		O46072				Q9VR84		Q9VZZ0
Q27241		Q9W124				Q9VXR2		Q9VQ22
Q9VKZ7		O46079				Q9VR87		Q9VU24
E1JI25		Q9VW54				Q9VR82		Q9W287
Q9VNA5		Q9VV60				Q9W2R6		Q9VZZ1
Q9VY54		Q9VW52				Q9VJU9		Q9W286
Q8IQK4		Q7KLV9				Q9VJU2		Q7JRF0
Q9VNA4		Q9VH81				A1ZBR8		Q7JUR5
Q8IQK2		Q9VCI0				Q9VNZ5		Q7JRF9
Q8IQK9		Q9VP85				Q961D3		Q9W0F4
A8JV41		O76927				Q9VGW4		Q9W027
P18432		O76928				Q7JY62		Q9VUC9
P34021		Q0KHZ6				Q8IGP5		Q9W025
P18431		Q95RI7				Q9VNZ0		Q9VS48
Q9VWJ7		Q0KHZ9				Q9VT66		Q9VMV5
Q9VWJ6		Q9VFS8				Q9VT67		E1JGV4
E1JHZ6		Q9VFS5				Q9VZ87		Q9VMV3
Q9VWJ4		Q7KVX1				Q9VZ80		Q9W470
Q9VWJ9		P31409				Q9VBQ4		Q95ST2
Q9VWJ8		Q9Y109				O76899		Q8MR82
Q95RX5		P07764				O76894		Q03427
B7Z0N3		Q9W5W7				Q9W0A2		Q8T4F7
Q9VB91		Q9VN44				Q9VNZ4		Q9W475
Q9VB90		Q9VYF8				Q7PLK1		Q9VUC4
Q9V8Y9		O96827				Q9VTC3		Q8IQM0
Q9VB96		Q9XYU0				A1Z8F1		Q9VS84
Q9VB95		Q9V3J4				A1Z8F3		P48613
Q9VB94		Q8IPX7				A1Z8F5		Q0E8C8
Q9VDZ4		Q9VHJ2				Q9VKQ8		Q9VNF6
Q9V8Y7		Q9VHJ4				Q8SZN4		Q9VT02
Q9VB98		Q9VHJ5				P40589		P15372
Q9VDZ1		Q9VHJ7				B7Z071		P15370
Q9VDZ2		Q24246				Q9VAE5		Q9VY46
Q9V8Y2		Q8IMX7				Q9VAE6		P13238
Q8IP19		Q8IMX8				Q9VAE7		Q9VB32
Q26263		Q7K012				B7Z079		Q9VB35
P29310		Q7JVH0				A8JR30		Q8MQW8
Q8IP15		Q9VXU7				Q4V6F7		Q8IP78
Q8IP17		Q9VGP0				Q8IQ72		Q8IP73
Q8IP16		Q9VGP4				Q8IQ73		Q8IP70
Q8IP11		Q9VGP6				Q8IQ78		Q8IP77
Q9VYX8		Q0E940				Q9VZN5		Q9VY49
P35992		Q7JQT9				Q6IG91		Q8IP75
Q9W2Q1		Q9W1H9				Q9VYH8		Q9VZZ7
P02255		Q9VT19				Q9VYT0		Q9VS81
Q9VXS5		Q9W0B8				Q9VYT7		Q9VXT0
Q9VRL0		Q9W0B3				Q9W1P5		Q7KNQ9
Q9VRL1		Q9VQY8				A8JRF1		Q0E9E0
Q9VRL2		Q9VQY9				Q9VYT8		Q8IRE6
Q9VRL3		O77263				Q9W1P1		Q8IRE2
Q9VRL4		Q9W2E7				Q9W2W5		Q8IRE1
Q9VRL7		Q9VYY9				Q9VE19		Q8IRE0
Q9VRL8		Q9VKR4				Q8IQZ4		Q9VS80
Q9W552		Q9VKR2				A1ZAW7		Q9VXT4
Q9W551		Q9VKR0				Q8IPB8		Q9W5N0
Q01603		Q9W4Z9				Q8IPB0		A1Z6G4
Q01604		A1Z9M2				Q8IPB6		Q9VJS8
P25867		Q7KSM5				A8JUX7		Q9XZ63
P09208		Q9VRX2				Q9VUK2		P34082
Q7K1L4		Q9W590				Q8IRX5		E1JHP6
Q9V7A7		Q86BP1				Q8IRX6		A1ZBP9
Q9V7A4		Q9V3R3				Q8IRX1		A8JPC8
Q9VD76		Q9V9Q4				Q9VIG5		P28466
Q960W0		P04052				Q9NHX0		P28465
Q9VD73		Q9VLS9				Q9VVE7		Q86BB7
Q960W6		Q9XZH6				Q8T0R7		Q9VRF7
Q9VD71		Q7KU86				Q8SWZ1		Q9VRF5
Q8IRK9		Q9W107				Q9VZR8		Q9VRF2
Q8IRK8		Q9VK19				Q8MPP0		A8JQY9
Q9VGV6		Q9VPT5				Q9VEF6		Q10714
Q8IRK0		Q9VCK0				Q8MZ06		A8JQY7
Q8IRK3		Q9VCK6				Q8MZ07		A8JQY3
Q8IRK5		Q9VEQ1				Q7JW78		A8JQY2
Q9VJR8		Q9VIH0				Q7JRN6		A8JNL7
Q8IRK6		Q9VDK7				Q9W038		A8JNL0
Q9VGV3		Q9W3R7				Q9VLP0		Q7KVA7
Q9W152		Q9VIW7				Q9VLP1		A8JNL9
Q8MKK4		Q94981				Q9VLP4		A8JNL8
Q9VLG5		P91622				Q9V9L1		Q7KVA1
Q4V4Q7		Q9TVQ5				Q8IN22		Q86B91
Q8MKK0		Q9W0S7				Q8IN23		Q9VNZ9
Q8MKK1		Q7JZN0				Q8IN20		Q9VNZ7
Q9VLG1		Q9V3L6				Q9W157		Q8SY72
Q8MKK3		Q9VHL2				Q9W155		Q86B99
Q9VNP8		Q8IMV0				Q9W2C4		Q9VNZ2
Q9VGV0		Q9VGR0				Q9VV11		Q9VNZ1
Q8MKK8		Q9VGR7				Q9VV10		P28286
Q8SY97		Q9W0P2				Q9VV18		P28285
Q9VLG9		Q9U4F3				Q9VZG0		Q9VA64
Q9VJR2		Q9VHV5				Q8IQE0		Q9W4G8
Q8T983		Q7JWD6				Q8IQE2		A1Z931
Q9VGV9		Q7JWD3				A3RLR1		Q9W4G1
Q7KTU2		Q9VZ97				Q8ING1		Q9W4G4
Q7KTU3		Q9VHV6				Q8ING0		Q9W4G5
B5RJS0		P22700				Q8ING2		Q9VPW5
Q9VV17		Q9VR53				Q9VD46		Q7JV70
Q8SYD9		Q9VR59				Q9VH70		Q7KW02
Q8SYD0		Q9VAX8				Q8SXY8		Q8INX1
Q9VXW2		P15007				Q8SXY5		Q8INX2
Q9VV13		Q9VZE6				Q9VMN9		Q8INX4
P20349		Q9VZE2				Q9VCF6		Q8INX6
P20348		Q9W1M9				P84180		O46341
A8JQS3		Q9W1M7				Q8T3P2		Q8MTA6
A8JNV5		P56538				Q8T3P5		Q9VM90
A8JNV4		Q9V3P6				A1Z7Y4		Q9VM92
A8JNV3		Q9VUV9				Q9VSQ3		Q9VM98
A8JNV2		Q9VBV8				P20432		Q9V3C1
A8JNV1		Q9VRU1				O16528		Q9V3C2
Q9I7U7		Q9VPD3				Q4AB38		Q9VUP0
Q9I7U5		Q9VDP8				Q4AB35		Q9V3C6
Q9I7U4		A0AQH0				Q4AB37		Q9V3C8
A8JNV9		Q9XYZ6				Q4AB36		Q9VUP6
Q9VVU9		Q9XYZ5				Q4AB33		Q7JY07
Q9VVU8		Q9XYZ4				Q9VET9		Q9W258
A1Z949		Q86BR6				Q4QPX2		Q9W259
Q9VA73		Q9VRV8				Q9VET1		Q9W254
Q9VVU2		Q9VRV7				Q9VET0		Q9W257
Q9VVU1		Q7JX95				Q9VGB2		Q9W250
Q9VVU7		Q9W062				Q9VX72		Q9VHA6
Q9VVU6		Q7JMV3				Q9VX71		Q9VHA0
Q9VVU5		Q9VLM5				Q9VX70		Q9VU96
Q9VVU4		Q9V9W3				Q9VVC1		A1Z7L2
Q9VV19		Q8IN78				Q9VDH6		Q9VHA9
Q9VZT7		Q9XZJ4				Q9VWX1		A1Z7L4
Q9VPV6		O02195				Q9VWX6		O16011
Q059C4		Q9VK30				Q9VG28		A1Z7L6
Q9VL91		Q8INH7				Q9VVC0		Q7YZ95
Q8SZ23		Q9VMI3				Q95RV2		Q9VNU0
Q9VZT8		Q9VMI9				Q9VG24		Q9VS22
Q9W4I3		Q24087				Q9VIR7		Q9W3I5
Q9W4I1		Q76NQ0				Q9VVC3		Q9VXL0
Q9W4I6		P13706				Q9VX96		Q9VXL5
Q9W4I7		Q8T8L8				Q960E4		Q9W2X5
Q9W4I4		A1Z6H6				Q9VFR4		Q9W2X3
Q9W4I5		Q9VIU7				Q8IMN9		Q9W2X1
Q8MY02		Q9VF82				Q9VVC2		Q9V4C0
Q9VEE3		Q9VF85				Q9W511		Q4QPR8
Q058Y4		Q9VS37				Q9VQ11		Q9VBP5
Q9VEE9		Q9W3T2				Q7K1B3		Q9VGY3
Q24139		Q9VC53				Q9W468		Q9VGY0
Q24133		Q7JXZ2				Q9VQ14		Q961B3
Q5LJT3		Q9V3N8				Q7KVY9		P12080
Q8T0N5		Q9VHN4				Q4V665		Q9W3D8
Q24134		Q9VHN7				Q4V664		Q9VIE0
Q9VUQ5		Q8MLY8				Q9VA88		Q9VXL9
Q8INV0		Q7K0X3				Q9VA87		Q9VIE9
Q8INV7		Q9VPY2				Q9VA86		Q9VFG1
Q9VTG6		Q9VPY8				Q9VA85		Q2PDM3
P11596		Q9VR31				Q9VA83		Q9VFG8
Q95RG8		Q9VXY5				Q9VA82		Q27367
Q0KHT9		Q9VR38				Q9VA80		Q9VYR4
Q0KHT7		Q9VXY3				P28750		Q9VYR3
Q961H2		Q9VKV8				Q9VDJ3		Q9VYR2
Q7JQG5		Q9VTJ8				Q9VN78		Q9XZ22
Q7K0K1		Q9VKV0				Q9VN71		Q9VYR9
Q9W1W8		Q9VKV5				Q9VN73		Q9W1V0
Q9VW23		O96651				Q9VN75		E1JJ84
Q9VNT4		Q9VZ23				Q9VN74		A1Z8X3
Q9VK16		Q9VPF6				Q9VVF8		A1Z8X0
Q9W239		Q9VL75				Q9W1U0		A1Z8X1
B7YZE5		P91875				Q9V9T0		Q9W1J7
Q9VUQ8		Q9VRT7				A8DYW3		O97177
Q9VT78		Q7JW03				E1JIW3		P25162
Q9W232		Q9V9U4				Q8IPR4		B7Z017
Q9VNT6		Q9VNH6				O97420		Q9VAC4
Q9W230		Q8SYL1				A8DZ12		Q9VH85
Q9VJ40		O16129				A8Y5B0		Q9VL31
Q7KNF2		Q9VZP2				Q0KI38		A1ZA23
A1Z7V9		Q8SXP0				Q9V3K5		A1ZA27
A8JNR8		Q9V359				P47938		Q4V6H2
Q9VJ44		A1Z7Q8				A1Z7D1		Q9W2P4
Q9VJ45		Q9VHS8				A1Z7D2		Q9VC84
Q9VJ46		Q9VHS7				A1Z7D7		A8DYH0
Q9VJ47		Q9VHT2				A1Z7D6		A8DYH1
P04950		Q9VHT3				A1Z7D9		A8DYH6
Q9VJ49		E1JH43				Q9VHI9		Q9W2P2
Q09103		Q9VTF9				Q9VU92		Q9W412
Q9VP67		Q9VUL1				Q9VNM2		Q9VUA6
Q9VP61		Q7JZB4				Q9VHI6		Q9W2P0
Q9VP62		Q8SYS7				Q9VNM1		A1Z9F9
Q95TU8		Q9V3I8				Q8IMY8		A1Z9F8
Q95TU9		Q9U3Z7				Q9VNM5		Q9VBC1
Q9VT74		P49028				Q9VLD1		Q9VBC0
Q8SY58		Q9V3P2				Q9VR65		Q9VBC3
Q7K1Q7		A1ZAK8				Q9VR60		Q9VBC2
B7Z0T0		P23128				A1ZBP5		Q9VBC6
Q95TU2		Q9VWP4				A1ZBP7		Q9VBC9
P10627		Q9VSM8				Q7JQU6		Q9VBC8
O77475		Q9VSM9				Q7JQU5		Q9VC82
O77477		Q8IMR4				P98081		Q9VE78
A1Z898		Q8MT06				Q7JY89		Q9VE79
Q9VHE3		Q9VGN9				Q9VT08		Q26416
Q9VZ94		O18404				Q9VT09		Q9VTW3
Q01989		Q5LJP9				Q9VIM8		A1Z916
Q9VBS4		Q9W2I2				Q9W4L4		A1Z917
Q9VXF4		Q9VJZ6				Q4V3G1		A1Z910
Q9VXF5		Q9VJZ4				Q9VIM1		Q9VPI3
Q9VVS5		Q9VJZ5				Q9W528		Q9VPI8
Q9VXF0		Q9VQS5				Q4V3G2		Q8IPL9
Q9VXF1		Q9VLB7				Q9VW91		Q8IPL3
P41044		Q9VNW6				Q9VYY7		B7YZW9
Q9VNT8		Q9VKH0				Q9W5E7		Q8IPL4
Q9VXF9						Q9W0C3		P32870
Q9VNT9						Q9VKS9		E2QD54
Q9V4E5						Q9VVC6		Q9VTM7
Q9Y0Z1						Q9VTM9		E2RTZ8
Q9V4E7						Q9VFP9		Q9VTM6
P41046						Q9VKS4		Q9VH89
Q9V4E1						Q9VKS7		Q9VTM1
Q8MSS1						Q8MT42		Q9I7M5
Q9W1W5						Q7K3E9		Q9VTM0
P50445						B7Z095		A1ZBE3
Q9VL96						A8JR57		Q9W425
C5WLR9						A8JR58		Q9VJL5
Q9TVM2						Q7JR34		Q7K3E2
Q95SK3						Q7KUE8		Q8T0T9
Q9W3N6						Q9VQZ3		Q9VZS9
Q9VFS6						Q7KUE6		Q9VLZ6
Q9W3N0						Q9W2X8		Q9VLZ1
Q9W3N1						Q9W1N6		Q0E8D0
Q9W3N2						Q8T452		P82713
Q9W3N8						Q6IG77		Q9VKK4
Q9W3N9						Q9W1N9		Q1ECC3
Q9VIC6						Q9VYZ8		Q7JWR4
Q9VIC7						Q9VYZ1		Q24312
Q9VZ43						Q9VYZ3		Q9W0V0
Q6ILD8						Q9VYZ2		Q9VVD0
Q9VIC3						Q9VUW1		Q7KTB0
Q9VIC0						A1A711		Q9W0V5
Q9VZ47						A1A716		Q9VKF9
Q5KTT4						Q9VVG5		Q9VKF8
Q9VIC9						Q8IQX7		Q9VKF3
Q9VFM3						Q8IQX3		Q9VKF2
Q0KI92						Q8IQX0		Q9VKF6
Q9VFM0						Q9W0J2		Q9VKF5
Q9VFM6						Q8IPD2		P14484
Q9VFM5						Q8IPD5		Q24039
Q9VFM4						Q8IPD8		P23645
Q9VFM9						A8JUZ7		P05709
Q9VH72						Q9VUI5		Q7JRH7
A8DYF7						Q9VUI0		Q7JRH5
Q9VYH7						P08255		Q9VLX8
Q8I942						Q9VVG9		Q7KUZ9
Q8I941						A1ZBM7		Q9VQM0
Q9VMN6						Q9XZ15		Q9VQM2
Q9VYH3						Q8SWX4		Q9VQM8
Q9VYH2						Q9VDU4		Q6IDF5
Q9VYH1						Q29QP5		Q9VJC8
Q9VMN1						Q9VDU2		P33450
Q9VYH9						A1Z995		Q9V6D6
Q9VMN0						A1Z991		Q9VLX6
A1Z8R4						A1Z993		Q8T4H6
A1Z8R5						Q24395		Q0IGT4
A1Z8R6						Q9W586		Q9VQ01
A1Z8R1						Q9VYJ8		Q9VLX5
A1Z8R2						Q4V434		Q9VQ08
Q9VMN2						A8DY89		Q9VYE6
A1Z8R8						Q9V9R1		Q9VZF1
Q9VEX7						Q9VT87		Q7K508
Q9VAI0						Q9VQE5		Q8IQC6
Q9VAI1						Q9VQE6		Q8IQC7
Q9VAI2						Q9VQE7		Q8IQC4
Q9VAI3						Q9VQE1		Q9VS63
Q9VAI4						Q9VLR0		Q9VH14
Q9VAI5						Q0E8L1		Q9VH10
Q9VAI6						Q8IN01		Q8SXG9
Q9VAI7						Q8IN08		P09956
Q9VAI8						Q8IN09		Q9VZF9
Q9VAI9						Q9VVV0		Q9VH18
Q9VF68						Q9W131		Q9VB18
Q9W323						Q9W130		Q95RP8
P08928						Q9W134		Q9VG44
Q9VL29						Q9W137		Q9VB11
Q9VH78						Q6IJ01		Q95RP1
Q95RV3						Q9VV71		Q9VB15
Q9VVZ8						Q9VV70		Q7K121
Q9VVS3						Q9VV73		Q8T3J9
Q9VL26						Q9U6L5		L0MQ08
Q9VSU8						Q8MZ67		A2VEH6
Q9VSU2						Q9GU54		E1JIJ1
Q9VSU3						Q9VFG3		Q4AB94
Q9W1W3						A1Z743		A2VEH9
Q9VC99						Q9VFG2		Q9W4J8
Q9VSU6						Q86NP5		Q8IRC7
Q9VSU7						Q9VH99		Q94918
A1ZA83						Q5U117		Q9W4Q1
A1ZA87						Q9VCH2		Q9VVY7
A1ZA86						Q9VP96		Q94913
Q9VD64						Q9VP92		Q9VX17
Q9VKM2						Q9VSF7		Q9VU04
Q8IMJ2						Q9VS75		Q9VX19
Q8IMJ4						E1JIB5		Q9VX18
Q9VUG6						E1JIB1		A1Z6E0
Q8MLS6						Q9VS70		Q9VWB9
Q8MLS5						Q8MRL3		Q9VDB7
Q8MLS4						Q9VER7		Q9VWB0
Q8MLS3						Q9VW02		Q9VDB8
Q8MLS2						Q9VW05		Q9VWB6
Q8MLS1						Q9VX97		Q9W4Q9
Q9NFZ3						Q9VWZ8		Q9VFY4
Q8MLS8						Q9VX93		Q9W3Y4
Q9VBI3						Q9VDJ8		Q9W3Y7
Q9VBI2						Q95RH3		Q9VX87
Q9VBI1						Q9VS78		Q9VTX7
Q9VBI0						Q9VDJ7		Q9I816
Q9GPJ1						Q24478		Q9VFY3
Q8SX57						Q24475		Q9VFX0
E1JHE3						Q9W3Q9		Q9VFX1
Q8MT80						Q9W3Q4		Q9VFX2
Q8SX54						Q9W3Q7		Q86BL9
A1ZAC2						Q9VP36		B7Z0A0
Q7K5M0						Q9W3Q2		Q9VFX8
A1ZAC0						Q9VB09		Q86BL4
Q7K5M2						Q9VFP8		Q9VTX8
Q9VQD7						Q9VFP1		Q9VW43
A1ZAC7						B7Z0I0		Q9W1N5
A1ZAC4						B7Z0I1		Q9VDI5
Q7K5M6						Q9W4L0		Q7KVC9
Q9V3X5						P91615		A8JNN8
Q9V3X4						Q4LBB9		A8JNN4
A1ZAC8						Q4LBB6		Q9VNX9
Q9V3X1						Q9W4Y8		Q9VNX0
Q9VUW3						Q9VSF5		Q9VNX2
Q9V3X3						Q9VSF8		Q9VNX6
P21750						Q9VN52		Q9VNX7
Q7KSB5						Q9VC00		Q9VEL9
Q7KSB3						Q9VC08		P45447
Q9VGC0						A8DYU5		Q9W266
Q9VGC1						E1JJ89		Q9W4A0
P18173						Q8SX86		Q9W1N8
A1Z977						Q8SX89		A8DZ27
P18171						P35554		Q9VVY0
Q9VPS3						Q9V3M3		P21520
Q9VPS2						Q9W1U8		P21521
Q9VPS1						Q9VPB4		Q6XPX3
A1Z971						Q9VHK7		O61366
Q9W4E1						Q9VHK8		O61365
Q9VPS9						Q8IPY5		Q9VJ16
A1Z979						Q8IPY6		Q9V9Y9
Q9V5N8						Q8IPY9		Q9VM76
Q9VKP5						Q9W370		P82384
Q8IPV8						Q8IMW8		Q9V3E3
P16905						Q8IMW5		Q9V3E0
Q9VKP4						Q9VEX4		Q9V3E4
P16909						Q9VW92		Q9V3E5
P00334						Q9VW93		P09478
Q9VTL4						Q9VR43		Q9VV24
Q8IPV2						Q9VR45		A1Z7N3
Q8IPV3						Q9VW94		A1Z7N6
Q9W0P5						Q9VGS8		A1Z7N4
Q7KT86						A1ZBV0		A1Z7N9
Q7KT85						A1ZBV6		Q9VNL6
Q7KT84						B7YZU6		Q9VHC3
Q7KT83						B7YZU1		P30975
Q7KT82						Q7K2U6		P30974
Q7KT81						Q2PE22		A0A1F4
Q7KT80						Q7JWE4		Q7K084
Q9NGX9						Q9VXV2		Q7K088
Q9VWQ1						Q4QQB9		Q9VEM4
Q7JZ25						Q9VAY8		Q9VEM5
Q59E78						Q9W4P4		Q9VEM6
P58960						Q7KUG3		Q9VEM7
P58961						Q9VT24		Q7PL78
P58962						Q9VI34		Q7PL72
Q9VL73						Q9VI33		Q9VXN9
Q9VL72						Q9VQX8		Q9VXN0
Q9VL71						Q9W5Y1		Q9VXN3
Q9VL70						Q9W593		P54360
Q9W2A0						Q961K4		P54361
Q7KS72						Q9W591		Q9V4M2
Q9W2A4						A2RVG5		Q7K264
Q9W2A5						Q8T479		Q9VV20
Q7KS77						Q9VYX4		Q9W3F4
Q9VL78						Q8I0P8		Q9W3F5
P35415						Q6IG52		Q9W3F7
A1ZBC4						A1Z8B1		Q9W3F3
A1ZBC7						Q9VKU4		Q9VTU7
Q9VJB9						Q9VMM4		Q4V3M8
Q9VGF3						Q9VLU4		Q9VIK6
Q9V4Z9						Q9VXD1		Q9VIK5
A1ZBC3						Q9VY30		Q9VIK2
Q9VJB2						Q8IPF8		P17205
Q9VJB3						Q7JRQ4		P17207
Q9VJB0						Q8IPF7		Q9VFE8
Q9VV41						Q9VM05		Q9W455
Q9VJB6						A8JUT0		Q9VFE1
Q9VGF9						Q8IRT0		Q7JWM4
Q9VQK7						A1Z6V5		Q7JWM6
Q9VQK4						A1Z6V0		O76857
Q9VQK5						Q9VPC7		Q9W1T9
Q9VQK3						A8DYH5		Q9W1T0
I0QKY8						Q9VDW9		Q9VYP6
Q9VQK1						Q9VDW5		Q9VYP5
Q7KUT2						Q9VDW0		Q9W1T3
Q7KUT4						Q9VUA5		Q9W1T5
Q9VQK9						Q7KTH6		Q9W1T6
Q9VZI9						Q27606		Q9VS44
Q9VZI8						Q9VRY2		A1ZB61
Q9VZI3						A1ZB32		A1Z8Z8
Q9VZI2						Q9VP30		Q9VTG8
Q9VZI1						Q9W076		A1Z8Z4
Q9VAD1						Q3ZAL6		A1Z8Z5
Q9VZI5						Q9W072		A1Z8Z6
Q9VZI4						Q9W078		A1Z8Z7
Q9U599						Q9W079		A1Z8Z2
Q9VZT6						Q9VLL6		A1Z8Z3
Q95T85						Q9V9P9		Q24573
Q9VV43						Q9V9P8		B7Z031
Q9V477						Q9V9P7		Q24570
Q9VAD7						Q9V9P6		Q24574
Q9V474						Q9V9P2		P81922
Q9V471						Q9V9P1		P81923
Q9V470						Q9V9P0		Q9VAA2
Q7K2X1						Q9VR18		P81921
Q7K2X0						Q0E8N6		Q9VAA4
Q7K2X5						Q8IN66		Q9VAA7
Q7K2X4						Q9VZX1		Q9W2Y8
Q9VZT9						Q9W116		B7Z153
Q7K161						Q9VK08		B7Z152
A1Z7Y9						Q9VV52		Q9Y102
Q9VNG0						Q9VK01		Q9Y106
P26017						Q9VK03		Q9Y107
P26016						Q9VK02		Q9Y104
Q6NMT8						Q8INK6		A8DYN5
Q9W1A3						A1Z763		A1ZA01
Q9W1A2						Q9VCJ3		Q01819
Q9W1A0						Q8MMD7		P13002
P26019						Q9VCJ8		A1Z9D7
Q9W1A6						Q9VHP4		A1Z9D5
Q9W1A5						Q9VHP9		Q9W430
Q9W1A4						Q9VEP2		A1Z9D0
Q9VZP5						Q9VEP0		Q9VBA8
Q9VIS0						Q9VEP4		Q9VE55
Q5U0Y0						Q9VEP8		Q9VE56
Q9VYF0						Q24188		Q9VE58
Q9VQH0						A1Z6K2		Q9VBA2
Q9N675						A1Z6K6		Q9VBA5
P36193						A1Z6K9		Q9VQL9
P36192						Q9VR44		Q9V8F5
Q24090						Q9VWT8		Q9V8F3
Q24093						Q9VWT7		Q9VPK1
P23625						Q9VW95		Q8SWV6
Q9VAT2						Q9VWT2		Q8IPN4
A1A6Q4						Q24454		Q9I7D3
A1A6Q5						Q0KHY8		Q8IPN2
Q9VAT7						Q0KHY7		Q7K860
Q9VAT6						Q9VRG1		Q7JVV8
Q9VAT5						Q0KHY5		Q9W095
Q7JRB2						Q9VRG3		Q9VJJ1
Q9VQF7						Q9VFV2		Q9VJJ6
Q9VUN2						Q9VFV0		Q9VJJ7
Q9V420						Q9VGS6		A1ZBK9
Q9I7L7						E1JH12		Q9VLI4
Q9VKX7						Q9VGS7		A1ZBK7
Q9VB30						Q8IR95		P52487
Q9VS07						B7Z0K3		P20007
Q9VS01						B7Z0K4		Q9V6X7
Q9VS00						Q9W103		Q9VLT6
Q9VS03						Q9V931		Q9VLT3
Q9VS02						Q4V625		Q7JWP9
Q9VYK9						P49258		Q7PLT1
Q9VCZ7						Q9VV45		Q27934
Q8MR45						Q9VV46		Q24372
Q9VCZ5						Q9W3S8		Q7JWP6
Q9VVN9						Q9VSH5		Q7JWP5
Q9VCZ3						Q9VSH7		Q9W0X9
Q9VCZ2						Q8SYV9		Q9W0X5
Q9VCZ0						Q9VTD4		Q9W0X7
Q9VVN2						Q9VC24		Q9W0X1
Q9VMZ3						Q9VYC2		Q6IL42
Q9GQF1						Q9VYC3		Q6IL43
Q9VMZ5						Q9VYC0		Q9W3C8
Q9VVN7						Q9VF34		Q6IDD9
Q9VVN4						Q9VYC9		Q9VZQ7
Q9VCZ8						Q9VF31		O62609
Q9W554						Q9VF33		Q9VQC4
Q7K4R2						A1ZAN8		Q9VQC2
Q9V3R8						Q9GNL3		A1ZBS3
Q8T4B6						P27779		P33438
Q4ABG1						B7YZU2		Q9VCB5
Q4ABG0						Q9VHM0		Q7K4Z4
A2VEN4						Q9VHM7		Q9W288
E1JI03						Q9VHM6		Q9VVQ2
E1JI01						Q9VHM8		Q9W192
Q9VUZ6						Q9W2H4		Q9W191
Q4ABG8						Q9VZE5		Q9VVQ1
C3KGP2						Q24211		Q9W194
E1JI09						Q9VGM5		Q9W199
Q86P36						A1ZBT2		Q9W198
Q8IQI0						A1ZBT3		Q7KU18
P38040						A1ZBT8		Q9VK84
Q8IQI2						B7YZW2		Q9VK83
Q8IQI3						Q9VPX0		Q9VK82
Q8IQI5						Q9VNL1		Q9VQ69
Q8IQI7						Q9W0C9		Q9VK88
Q7K568						Q02308		Q7K527
Q9VET2						Q7KT36		Q8IQA9
Q2PDZ1						Q9W0G6		Q8INC7
Q6IGS3						P82983		Q8INC0
Q2PDZ3						P82982		Q8INC3
Q9VNG6						P82985		Q8IQA2
Q2PDZ4						P82984		Q9VUI7
P15330						Q9VNL2		Q6NN84
Q6NN09						P82986		E1JGR3
Q9VDD7						Q9VXX2		Q9VVF0
Q9VDD4						Q9VXX0		Q9VMR2
Q9VDD5						Q7JR73		Q9VS89
Q9VDD2						Q9VSM0		O97125
Q9VDD3						Q9VJL8		Q9VH39
H9XVN1						Q7KUI9		Q9VH37
Q9VDD1						Q9W309		Q8SXE1
Q9VWD5						Q9W306		Q9VS86
Q9VWD4						Q9W304		Q9VH33
Q9VWD7						Q9VMK2		Q9VH32
Q9VWD6						Q9VI12		Q9VH31
Q9VWD1						Q9VI17		Q9VX38
Q9VWD0						Q9VI18		A1ZBM9
Q9VDD8						Q9VZB0		A1ZBM8
Q9VDD9						Q9VZB1		Q7JYY8
Q8IP33						Q9VMK0		P13582
Q9VB78						Q9VZB4		E1JIH4
Q8IP31						Q9VVY2		Q9W2N8
Q8IP30						Q9VMK5		Q9V727
Q9VB75						Q9W1J1		Q8IRA1
Q9VB74						Q9W1J6		Q8IRA7
Q9VB77						Q9VTI2		Q9VZX8
Q9VB76						Q9VTI6		E1JHT5
Q9VB71						A1Z8L5		Q9VX37
Q9VB70						Q9VKW2		Q9VX32
Q03334						A1ZAQ9		Q9VG65
Q9VB72						A1ZAQ6		Q9VG63
Q7JYQ4						Q2PDU0		Q8MSF5
Q9W503						Q9W2V8		Q9VDL5
Q8T3L6						Q9VNK6		P23023
Q9VRD1						Q9VY14		Q9VT35
Q9NEF6						Q9VCQ2		Q7JZW3
Q9VRJ8						Q9VCQ3		Q7JZW0
Q9VRJ9						Q9VAY0		Q7JZW7
Q86BF9						Q9VDX4		E1JH94
Q9VRJ2						Q9VM09		Q29R20
O44437						A8JUV4		Q9VRB7
O44434						Q9VUU1		Q9W5C5
Q9VRJ1						Q9VUU3		E1JJF2
Q9VRJ6						Q4ABH4		Q9VD91
Q9VRJ7						Q4ABH5		B7Z0C1
Q9VRJ4						Q4ABH6		B7Z0C5
Q9VRJ5						Q4ABH7		B7Z0C9
Q8IRI7						Q4ABH8		Q1WWC1
Q7K1N5						Q4ABH9		Q9W4M3
Q11002						Q9VBW9		Q27589
Q8IRI8						Q9VBW4		O61734
Q9VD15						Q9VBW6		O61735
Q9VD14						A1Z6T8		Q9U3W6
Q9VD17						Q9VPE6		O46099
Q8IRN3						Q8IP85		A8JNH5
Q9VX73						Q8IP88		A8JNH4
Q8IRN0						Q7K2J4		Q8SY33
Q9W1S5						Q9W028		Q9VTD2
Q9VM97						Q2MGL9		Q9W4C5
Q9VLA1						Q9VRW9		Q9W4C1
Q9VLA3						Q9VRW5		Q9W4C2
Q9VLA2						Q9VRW7		Q9VN39
P09089						Q9VRW1		Q9VU33
Q9VLA4						Q9VRW2		Q9VPA9
Q9VLA6						Q8IRR3		Q9VDU0
P09085						Q8IRR6		Q7JV39
Q9VNV3						A1ZB19		Q9VP23
P09087						A1ZB17		O46308
P09081						A1ZB15		Q02926
P09083						A1ZB13		Q9VPA5
[truncated: 11,254 more rows]

## Sheet: M. musculus
Suppl. Table 3. List of proteins under different evolutionary conservation criteria
Model species:		M. musculus
Listed are Uniprot ID numbers only. Conservation is defined as the presence of an ortholog according to InParanoid (see Methods).
All genes	LAGs	Genes conserved at least across 12 phylums	LAGs conserved across at least 12 phylums	Genes conserved across all 14 phylums	LAGs conserved across all 14 phylums	Genes conserved only in Chordata	LAGs conserved only in Chordata	Genes conserved only in Metazoa	LAGs conserved only in Metazoa
Q8BH24	Q9QZD4	Q9JHR7	Q9QZD4	Q9JHR7	Q9QZD4	Q8VF69	P02802	Q8BH27	O08785
Q8BH27	O08785	Q9CXG3	O08811	Q9CXG3	O08811	Q8VF62	Q9JJP2	Q8BH26	P28033
Q8BH26	P48754	Q9EP72	Q9JLN9	Q8R349	Q9JLN9	Q8VF66	P06880	Q8VF69	Q8R4K8
Q8VF69	O08811	Q8R349	P43247	Q8R344	P43247	B1AQ89	P16043	Q8VF63	P98083
Q9JHR7	Q9JLN9	Q8R344	O35943	Q4VC33	P09671	P01942	P37238	Q8VF62	P15208
Q8VF63	Q9JHI4	Q4VC33	P09671	Q9QZD4	Q80W54	Q9QYH9	P11276	Q8VF60	P02802
Q8VF62	P28033	P59708	P27641	Q9QZD9	P97310	Q9QYH6	P16882	Q8VF66	O88351
Q8VF60	Q8R4K8	Q9D516	Q64514	Q923B1		Q3SXJ3	Q9JJN1	Q8VF65	Q9JJP2
Q8VF66	P98083	Q9DB05	Q8C570	Q3TKT4		Q08AU9	P06869	Q8VF64	P42859
Q8VF65	P84309	Q3U2U7	Q80W54	Q5RJG1		Q08AU7	P28334	Q3T9W8	Q00286
Q8VF64	Q6PFY9	Q9QZD4	P23475	Q9R0M5		A2AVK5	P29754	E9Q3P4	Q8R4G6
B2RXV4	P43247	Q9QZD9	Q9Z2A7	O08663		Q61400	P32082	Q9CXG9	P06880
Q3T9W8	P15208	Q924W5	P09925	P40124		Q61406	Q9EPC2	Q07968	P31750
E9Q3P4	Q64267	Q91YI0	P24270	Q9D8S4		P70412		B1AQ89	P16043
Q9CXG9	P02802	O70279	Q9WUD1	Q9D8S9		P70419		B1AQ88	P05017
Q07968	P10639	Q99LI9	Q03147	P17751		Q9EP79		B1AQ87	O35717
A5H0M4	O88351	Q923B1	P97478	P57784		Q9EP75		B1AQ85	P48678
Q9CXG3	Q9JJP2	Q9Z1Z0	P53368	Q8VDP6		O08911		P01942	P37238
B1AQ89	P42859	Q99M04	P97310	Q921X6		Q9JHY4		Q9CRN2	P11531
B1AQ88	Q00286	Q99M01	Q9WVA3	Q9DCA5		Q60819		Q9QYH9	P11276
B1AQ87	O35943	Q9CZB0	Q9D6Y7	Q8QZS1		A2AT96		P02762	P16882
B1AQ85	Q8R4G6	Q9CZB6		Q9CR25		Q3V3Q4		Q9QYH6	Q9JJN1
P01942	P09671	Q3TKT4		O70422		Q7M729		Q3SXJ3	Q64337
P03899	O35082	Q5SSW2		Q9WVL0		Q7M724		Q08AU9	P02340
O35153	Q9Z2V4	P62281		Q9CZJ1		Q7M725		Q08AU7	P39689
Q9CRN2	P06880	Q9D1J3		O08810		Q7M720		Q5EBH1	Q08509
P03893	P31750	Q9D7P6		O08811		Q7M721		Q61409	P06869
Q9QYH9	P48962	Q5RJG1		Q9CY66		Q7M722		A2AVK5	P28334
P52479	P16043	Q9R0M5		Q6P8I6		Q7M723		Q80YU0	P29594
P02762	P05017	P35601		Q8C0C7		Q9D519		Q61400	Q07813
Q9QYH6	O35717	O08663		Q9JI44		O88662		Q61406	Q9WTL8
Q3SXJ3	Q80Z37	P40124		Q9EQK7		O88667		P70412	Q925B0
Q08AU9	P48678	O09131		Q9JLN9		Q8BIQ8		P70419	P29754
Q08AU7	P27641	Q9CWM4		Q99L28		D3Z6Q6		Q9EP78	P49817
Q5EBH1	Q64514	O35345		P48428		Q8VC04		Q9EP79	Q8BPB5
Q61409	Q2NL51	O88967		Q8BM39		Q8BW88		Q8C7V8	P81122
A2AVK5	P37238	Q8BJ71		Q8BVI5		Q6PDM4		Q9EP73	P28798
Q80YU0	Q62388	O70333		Q9JHI5		D3Z1Q2		Q9EP75	P32082
Q61400	P11531	Q80UN9		Q61102		Q8BGW9		Q8C8V1	P16390
Q61406	P35700	Q9EQC5		P61089		Q499E0		O08911	P35569
Q5SRT8	Q9Z1S0	P18155		Q9Z1J3		J3QK41		O08912	Q9EPC2
P70414	O35144	Q8BUV3		Q9JK81		J3QK46		O08919	O88898
P70412	P11276	Q3V1V3		P33609		Q3TNL8		O08918
P70419	P16882	Q9QXG2		P14131		M0QW73		Q80WC1
Q9EP78	Q9Z265	O55023		Q9ERK4		Q9QUN5		Q9JHY4
Q9EP79	Q9JJN1	O55029		O35423		G3X9Y6		Q91ZK0
Q8C7V8	Q64337	D3YTT7		Q9CQK7		Q8CFI2		Q9D4U7
Q9EP72	Q8C570	Q91WK2		Q3V384		Q91Z61		Q9D4U4
Q9EP73	P31324	Q91WK5		P62254		Q00977		F8VPS6
Q9EP71	Q80W54	Q9D8S4		P99027		Q7TRP4		Q60819
Q9EP75	O08586	Q9D8S9		Q80Y14		Q7TRP7		P50429
Q8C8V1	Q9CQB5	Q8VBZ3		Q6P8H8		Q7TRP1		P50428
P53702	Q8BSK8	P17751		P46718		Q7TRP2		P50427
Q8R349	P02340	P57784		Q3TY86		Q7TRP3		Q8K5E3
Q8R344	Q5FWK3	Q8VDP6		Q9CQ10		F6XZJ7		F8VQK7
O08911	P23475	Q8VDP2		P32233		Q69Z99		F8VQK3
Q80WC9	P39689	Q921X6		A2AQ19		Q9ESN4		Q9R1N9
O08912	Q9JIY5	Q8C176		P43247		Q0PHV7		A2AT96
O08915	Q08509	Q9CSH3		Q61187		Q9ESN1		Q3V3Q4
O08914	Q9JKK8	Q8R0X7		Q9JIX0		Q8CE13		Q7M729
O08917	P06869	Q9DCA5		Q8K2B3		Q5U4C1		Q3V3Q7
O08919	P28334	F8VPK0		B1AUE5		Q9D5T2		Q7M724
O08918	P29594	Q6AXC6		P26443		Q91XE4		Q7M725
Q80WC1	O70372	Q8QZS1		A2AI05		Q9ERD8		Q7M720
Q80WC7	Q07813	F8VQC1		Q9D787		F6XM55		Q7M721
Q9JHY4	Q9WTL8	P15105		Q9Z2U0		Q80W69		Q7M722
Q91ZK4	P34884	Q8K2U2		Q9D7S9		Q50E62		Q7M723
Q91ZK0	P70313	Q8C561		Q99MR6		P27467		Q3UHF7
Q9D4U7	P97458	Q9D4F8		Q6P1B1		E9PX79		Q3UHF3
Q9D4U4	P24472	P08113		Q8CFA2		G5E8S3		Q9D515
F8VPS6	P70399	Q8BWU5		Q9ER72		Q8BQC8		Q9D518
Q8BZM0	Q923E4	Q922H4		O55013		Q923B6		Q9D519
Q8BZM1	Q9D1M4	Q9CR20		P62830		Q8C0V9		Q8K2M0
Q60819	P70406	Q9CR25		Q9WTX5		Q8C0V7		Q8CAU1
Q4VC33	P53566	Q9CR26		Q7TMW6		Q3USQ7		O88662
Q66GT5	Q925B0	Q9Z1B5		Q3UM18		Q9R001		O88667
P50429	O08696	Q9D753		Q8VDS8		Q9R007		Q8BIQ8
P50428	P59941	O70422		Q8BH58		Q6QIY3		O88665
Q99LV7	P29754	Q9WVL0		P70195		O70137		D3Z6Q6
Q4G5Y1	Q9Z2A7	Q9ES34		Q8JZQ9		O70138		Q9DB06
P50427	Q9Z321	Q9CZJ1		P63276		O70139		Q6P3D7
P59708	P09925	O08810		Q99LD9		E9Q7E7		Q6P3D0
Q8K5E3	Q8BKJ9	O08811		Q99LL5		E9Q7E4		Q8VC04
F8VQK7	Q60668	Q9CY66		P35980		Q9Z2H6		Q8BW86
F8VQK3	P24270	Q6P8I6		O88685		Q9Z2H7		P48076
Q9R1N9	Q8BGY2	Q9DC29		Q9CR57		Q99M08		Q8BW88
A2AT96	P49817	Q8C0C7		Q9CZM2		Q5S248		D3YWW5
Q3V3Q4	Q8BPB5	O08599		Q9D0M0		Q9JHY3		Q6PDM4
Q7M729	Q9WUD1	Q9JI44		P61327		Q8BP18		Q8BGW0
Q3V3Q7	Q03147	P55098		Q9DBG7		Q61618		Q8BGW3
Q7M724	P11103	O35526		Q8BMA6		F6XLV1		D3Z1Q2
Q7M725	Q8K4Q6	Q9EQK7		P27612		Q61614		Q497P9
Q7M720	Q91XR9	Q8BG40		Q9EQH3		E9Q6Y4		Q6PDM1
Q7M721	P97478	Q9D5T0		Q61749		Q61616		Q8BGW9
Q7M722	P53368	Q9JLN9		Q9WTP6		Q9CZB1		Q8BGW8
Q7M723	P97310	O55142		Q8BVE3		Q9CZB3		Q497P3
P10649	Q60848	Q3UFS4		P61924		Q7TRM9		Q8BR53
P10648	Q9WVA3	O35250		Q8JZQ2		Q7TRM6		Q8BR56
Q3UHF7	Q9D6Y7	A2AIL4		O70475		Q7TRM4		B1AYI3
Q3UHF3	Q60751	Q99L28		Q8K1E0		Q765I1		B2RUK9
Q6T3U4	P08226	Q7TPN3		P97461		Q5NCD7		Q499E0
Q9D516	P81122	Q8BFU1		Q8C0D5		Q5NCD6		Q499E5
Q9D517	P28798	Q6ZWX6		Q08943		Q5NCD2		Q499E6
Q9D515	P32082	Q6ZWX0		Q9QZ88		P14847		J3QK41
Q9D513	Q9QZ67	Q6ZQL4		P09671		Q7TSY8		J3QK40
Q9D518	P54099	P48428		P62889		P46694		J3QK46
Q9D519	P15066	Q64433		Q8R1S0		J3QPE5		J3QK44
Q8K2M0	Q9WU42	Q64430		Q9CXI0		Q0VGY8		A2AAE1
Q8K2M3	P16390	Q8K202		Q93092		P16294		Q3TNL8
Q8CAU1	P35569	Q8K205		Q9CZ28		P16297		J3QNN1
P21661	Q9EPC2	O35226		Q99KN2		Q8VI64		J3QNN4
Q8BIQ5	O88898	Q8BM39		Q8VCN5		P58660		Q5DTV4
O88668		O88844		Q7TT37		P14427		M0QW73
Q8BIQ3		Q8BVI5		P61804		P11416		Q9Z273
O88662		Q9CXW4		Q8CIG8		Q6NSV7		L7N2D7
O88667		P83940		Q99MP8		Q8BMD6		L7N2D6
Q8BIQ8		Q9JHI5		Q8VEE0		Q3UQ97		L7N2D1
O88665		Q9JHI7		Q923D4		Q9D7P0		L7N2D0
D3Z6Q9		Q9WU19		P39749		Q9D7P9		L7N2D2
D3Z6Q6		Q3UGP8		Q8CFY5		Q8VFQ9		L7N2D9
Q9DB00		O08709		A2A6Q5		Q8VFQ6		L7N2D8
Q9DB06		Q61102		Q99KI3		Q99KC7		Q9QUN5
Q9DB07		P62192		Q9CQQ8		Q8VFQ2		Q9QUN3
Q9DB05		P62196		Q99PV0		Q8VFQ3		E9PZM0
Q6P3D7		P61089		P97930		Q8VFQ1		G3X9Y6
Q6P3D0		P61087		P97931		Q3UT41		Q8CFI2
Q8VC03		P61082		P60898		O70361		Q91Z61
Q8VC04		Q8VCE2		Q8R323		Q9R0M4		Q00977
Q8BW86		P22315		Q8QZY9		Q9R0M1		Q5NBU5
P48076		Q9Z1J3		Q9DB25		Q9R0M3		Q8R4P4
Q8BW88		Q9JK81		Q9DB26		Q80W26		Q9D4N6
D3YWW5		Q8CIH9		Q8C3X4		Q80W21		Q9WUZ5
Q6PDM4		P33609		Q8VEM8		O88495		Q7TRP4
Q8BGW0		Q91VD9		Q9CR80		P27664		Q7TRP7
Q8BGW3		P14131		Q8BP78		O08665		Q7TRP1
D3Z1Q2		Q9ERK4		P35505		B1ARW8		Q7TRP2
Q497P9		P97494		Q9D1D4		Q8C4W3		Q7TRP3
Q6PDM1		Q8BXL7		Q64516		Q99P58		O70273
Q6PDM2		O89033		Q61035		Q99P50		F6XZJ7
Q8BGW6		O35423		P42867		Q99P51		Q69Z99
Q8BGW9		Q9CQK7		P62307		E9Q2U8		Q5NCY0
Q8BGW8		Q3V384		P62301		Q9CWM2		Q9ESN9
Q497P3		P62257		P49718		Q9QXC1		Q9ESN6
Q3U3I9		P62254		Q8BKC5		Q8BJ73		Q9ESN4
Q8BR53		P99026		Q8BYA0		A7TZG1		Q0PHV7
Q8BR56		P99027		P24527		Q8R2S1		Q9ESN1
B1AYI3		P99028		Q6P6J0		Q8R2S8		E9PUL5
B2RUK9		Q80Y14		A2APC3		O70337		Q8CE13
Q499E0		Q9JKB1		Q9D8W5		Q8K3X6		B1AY64
Q499E4		Q9DCS3		P70122		P34928		Q99MQ5
Q499E5		O35643		P54279		P34927		Q99LI2
Q499E6		Q6P8H8		Q9D024		Q99MX0		Q5U4C3
J3QK41		P46718		Q8BNI4		A3KGY9		Q5U4C1
J3QK40		Q8R050		Q9CR00		Q9DAF1		Q91XE0
J3QK46		Q3TY86		Q6A068		P09690		Q9D5T2
J3QK44		Q8K3A0		Q9JKY0		Q9DAF8		Q91XE4
A2AAE1		Q8K3A2		Q99K95		Q7TQU8		Q9EQQ3
P62631		Q9D358		Q8BU30		Q7TQU5		Q99MQ3
Q3U2U7		P70697		Q9CQA3		Q7TQU7		F6UQQ9
Q3TNL8		Q9CQ10		Q9CQA1		Q7TQU0		D3Z642
J3QNN1		P32233		P26516		P42225		Q9ERD6
J3QNN4		Q8CFV9		P62717		P42227		Q9ERD8
Q5DTV4		P26369		P67871		Q9EPK8		J3QP87
Q9QZD5		P63082		Q62383		Q9JLF7		J3QP80
Q9QZD4		Q9D2V5		Q62384		Q9JLF1		J3QP83
M0QW73		Q7TNG8		Q9CVB6		B7ZNG4		A0JLX3
Q9QZD9		A2AQ19		Q9EQ20		Q8C5Y2		F6XM55
Q9QZD8		Q8BVY0		Q80UY1		Q9JMH7		Q8VCU0
Q924W5		Q03265		Q6ZQB6		Q8K3V7		G3UY31
E9QAU8		Q9CYH6		Q8K224		Q99PP9		Q8VII8
Q9DBB1		Q9CXJ1		Q9DCW4		Q920A1		Q80W68
Q9Z273		Q80YV3		Q9CQC9		Q920A0		Q80W69
Q9Z275		P43247		Q8CHW4		Q920A7		J3QN60
Q9Z277		Q61189		Q60692		Q920A9		J3QN63
E9Q2C0		Q61187		Q8VE80		J3QQ50		J3QN64
Q8CFI5		Q9JIX0		P58044		P01863		J3QN65
L7N2D7		Q8K2B3		Q6PE01		P01867		Q50E62
L7N2D6		Q8VCM4		P46471		P01865		P27467
L7N2D1		Q8C3B8		Q9WUM5		P01869		E9PX79
L7N2D0		Q6P3A8		Q91YP0		Q06890		G5E8S3
Q9WVL1		Q791N7		Q8CCB4		O54991		D3Z1N9
L7N2D2		B1AUE5		Q9CWD8		Q8VG59		Q75N62
P56931		Q499X9		P47955		Q8VG58		A0JP43
L7N2D9		P26443		Q9JMA1		Q69ZB3		Q8BQC3
L7N2D8		A2AI05		Q9JMA2		Q8VG50		Q8BQC8
Q9QUN5		Q91YN5		Q9CQ79		Q8R265		Q923B3
Q9QUN7		P97760		Q8BFQ4		P14246		Q923B6
Q9QUN3		Q9D787		P14576		Q71M36		Q78IR3
E9PZM4		Q8WTY4		P52875		E9Q9H8		Q8C0V9
E9PZM7		Q9Z2U0		Q9CZX8		J3QMD1		Q8C0V1
E9PZM0		Q61666		Q8VEJ1		Q8R0E5		Q8C0V7
G3X9Y6		Q9D0U6		Q9D853		P63054		Q3USQ7
G3X9Y5		Q9D7S9		Q91VU7		P63058		Q9R002
Q8CFI2		Q3UWL8		Q9CY94		Q80TS7		Q9R001
Q91Z69		Q99MR8		Q9CPX6		Q6S9I3		Q9R007
Q91Z67		Q99MR6		Q9CWL8		A2A9Q0		E9QAJ8
Q91Z61		P21447		O35593		P11590		Q6QIY3
Q00977		Q6P1B1		Q99J10		P11591		O70131
Q5NBU5		Q31125		Q6P4T2		Q9D2Y4		O70137
Q8R4P4		Q8CJG0		Q7TQI3		P11627		O70138
Q8R4P9		Q9CQT5		Q3TZM9		Q5IBH6		O70139
Q5NBU8		Q9CQT1		Q9QUM9		P56479		E9Q7E0
Q9D4N6		Q99P88		Q99JX4		P56473		E9Q7E7
Q9WUZ7		Q8CFA2		Q80W54		P56475		E9Q7E4
Q9WUZ5		Q6DFZ1		Q8R146		P56476		Q9Z2H1
Q7TRP4		A2ACG1		Q9D0C4		P56477		Q9Z2H2
Q91YI0		Q9CWJ9		Q9D1C8		E9Q843		Q9Z2H5
Q7TRP7		Q9ER72		P20664		E9Q840		Q9Z2H6
Q7TRP1		Q9ER73		Q8BU03		E9Q848		Q9Z2H7
Q7TRP2		Q9WV03		P62743		Q91Y57		Q99M08
Q7TRP3		Q6NVE9		Q8CFK2		Q07133		Q5S248
O70279		Q68ED3		Q9D6J6		Q9D9S4		Q80WC3
O70273		Q6ZPV2		Q9QZ23		Q9D9S2		Q9JHY3
F6XZJ7		O55013		Q8K0W9		Q8BPX9		Q8BP18
O70274		P62830		Q5U458		Q8VDP3		Q61618
Q69Z99		Q9WTX8		Q9CX97		Q62219		F6XLV1
Q69Z98		Q9WTX5		Q8VH51		Q6PZE0		E9Q6Y1
Q5NCY3		Q6KAR6		Q921Q3		Q80V81		Q61614
Q5NCY0		Q7TQK4		P35486		Q80V85		E9Q6Y4
Q9ESN9		Q7TMW6		Q9DCJ1		Q14DQ1		Q61616
Q9ESN6		Q3UM18		O35864		Q8BSV3		Q9CZB1
Q9ESN4		Q78S06		Q810D6		Q31093		Q9CZB3
Q9ESN5		Q8BVQ5		P29037		Q31099		Q7TRM9
Q0PHV7		Q8BKF1		Q9JK91		Q7TS05		Q7TRM6
Q9ESN3		Q8VDS8		Q64521		Q7TS06		Q7TRM4
Q9ESN1		Q62241		A2BDX3		Q7TS01		Q765I1
E9PUL5		Q9CTH6		Q68FL6		Q7TS02		Q5NCD5
Q8CE13		O35129		Q8R3L2		Q3U0I6		Q5NCD7
B1AY64		Q8BH57		Q9CQJ6		Q7TS08		Q5NCD6
Q91XE8		Q8BH58		P62242		P35413		Q5NCD3
Q99MQ5		P70195		Q9D404		P35412		Q5NCD2
Q99LI2		Q61458		O35654		Q5F267		P14847
Q5U4C3		Q8JZQ9		O54956		P26011		Q8BY02
Q5U4C1		Q9DCD0		P50580		O55225		Q7TSY8
Q91XE0		Q8QZT1		Q8R1U1		Q76KF0		E9Q091
Q99LI9		P10630		P63323		E9Q3H4		Q91VT8
Q9D5T2		Q8VC51		P63325		Q64302		P46694
Q91XE4		Q9D8V0		P26638		Q6P539		J3QPE7
Q9D5T7		Q91W86		Q9QYL7		Q149R9		Q8C8Y3
Q5U4C9		P63276		Q9DB42		A2A761		J3QPE5
Q9EQQ3		E9PZJ8		P83877		Q05A80		J3QPE1
Q9EQQ2		Q99LD9		P08775		Q9JL06		Q0VGY8
Q99MQ3		Q99LL5		P70698		E9PY61		P16294
Q8C079		P35980		Q68FD5		B2RVE2		P16297
F6UQQ9		O88685		Q8R3D1		E9PW74		Q8VI63
D3Z642		Q9DBZ5		P53395		Q3UPH7		Q8VI64
Q8C078		Q922E4		Q9D6Z1		Q9DCA7		Q3UK37
Q9ERD7		Q8BHC4		P56399		P43432		P58660
Q9ERD6		Q9CR57		Q9CWI3		P43430		P14427
Q9ERD8		Q8BP48		A2RTH5		P43431		P11416
J3QP87		Q3TAE8		Q9CQ80		Q9JHQ0		P14429
J3QP80		Q9DD18		P62827		Q9WU94		Q6NSV7
J3QP83		Q9CZM2		P51855		P05555		Q8BMD6
A0JLX3		Q61550		P59325		P86174		Q67E05
F6XM55		Q9D0M3		P59328		P86176		Q3UQ97
O88307		Q9D0M0		Q8R307		Q8BZE1		Q3UQ92
P08730		Q9D1A2		Q8BG51		A1EGX6		Q9D7P3
Q8VCU1		P61327		Q9D554		Q3URE8		Q9D7P0
Q8VCU0		Q8K1M6		Q8VC48		Q3URE9		Q9D7P9
G3UY31		Q9DBG7		Q8K2I1		Q99JZ7		Q8VFQ8
Q8VII8		Q8BXG3		P61514		P11911		Q8VFQ9
Q80W68		Q6PF93		Q6PAC3		Q9DA79		Q8VFQ6
Q80W69		Q8BMA6		Q9DD02		Q9DA74		Q8VFQ7
Q9R0Q3		Q9JKR6		Q9CY27		Q9DA77		Q99KC7
Q9DAT2		P27612		Q9CY21		Q6P5H2		Q8VFQ2
Q9R0Q4		Q9Z223		Q9DC61		Q3UGX3		Q8VFQ3
J3QN60		Q8CFI7		Q9DC69		Q149I8		Q8VFQ1
J3QN63		O09167		P59999		O35627		Q60695
J3QN64		Q7TPV4		Q99MN1		Q3UW31		Q3UT41
J3QN65		Q6A4J8		Q9D0J4		P15920		D3Z4P8
Q67BT3		Q9EQH3		Q80UW8		O08784		D3Z4P5
Q50E62		Q9QZ05		Q3TWF6		Q9QZL9		G3UXL8
P27467		Q9JLT2		P62320		Q9QZL6		Q9JKW0
Q62481		Q9QXY9		Q99NB9		Q9QZL0		O70361
E9PX79		O55091		P57746		Q8C569		Q8BUI3
Q8BGH2		Q6P9R1		Q3ULD5		P20334		P43117
Q8BGH4		Q61749		P07607		Q8C567		Q9R0M4
G5E8S3		Q8R1F6		P62908		Q8CDW1		Q9R0M6
D3Z1N9		Q9WTP6		P60229		P70277		Q9R0M1
Q75N62		Q3TWI9		O08740		P18893		Q9R0M0
Q3UMG5		Q8BVE3		Q9WUV0		Q3V118		Q9R0M3
Q3UTQ7		P97363		P62488		Q9WVT6		Q80W26
Q3UTQ8		Q8R086		Q6NZL1		P10833		Q80W21
A0JP43		Q91WD5		P46467		G3X9A2		Q8BLB7
Q8VEK6		P61924		P46460		P50114		O88491
Q8BQC3		O35218		Q9WUK4		P59509		O88492
Q8VEK2		Q9CYX7		Q7TSE6		P48281		O88495
Q8VEK0		Q9CRA8		Q9D0D4		Q8R4X1		F7AFE4
Q8BQC8		Q9CRA4		P97452		A2ANE0		P19070
Q923B3		Q9Z110		Q9Z2Y8		Q9D4F3		P27664
Q923B1		Q9CXZ1		O54825		Q9WUR0		F6ZJR3
Q923B0		O54692		Q99KP6		P48759		D3YUJ6
Q923B6		Q61239		Q9CPY7		Q80XF5		D3YUJ3
D3YYP3		Q9WU28		P61161		E9PZU2		O08665
Q9Z1Z0		Q9WU20		P50518		O35714		O08664
Q78IR3		P13439		P50516		Q640R3		B1ARW8
Q9Z1Z2		Q8VE37		O88796		E9PUD6		Q8C4W3
Q8C0V9		Q8JZQ2		P61202		P70658		Q99P58
Q8C0V0		O35943		P55264		P0C7A3		Q99P50
Q8C0V1		Q99LD4		Q8VDG5		P09240		Q99P51
Q8C0V7		Q00612		P54822		Q5QD14		F7ANJ3
Q3USQ7		Q5MPP0		Q9QUR7		Q5QD15		B1ATY8
Q9R002		Q9ERS2		Q9CZ30		Q5QD16		O09130
Q9R000		O88531		Q8K363		Q5QD17		O09133
Q9R001		Q9Z1M8		Q8R059		Q5QD11		E9Q2U8
Q9R007		Q3TZX8		Q91YR7		Q5D525		F7AG78
Q9R008		O70475		Q8CI04		Q5QD13		Q9CWM2
E9QAJ8		Q8R4N0		P38647		P35330		O35348
Q6QIY3		Q9WUH1		Q9CPR4		D3YX43		O35344
O70131		Q9CZU3		Q61881		Q8K1S7		O35347
O70133		Q9CZU6		P25206		Q8K1S1		O35343
O70137		Q91VC3		P11983		Q8K1S2		Q9QXC1
O70138		Q8K1E0		Q569Z5		Q8BWU3		O88968
O70139		P97461		P22892		Q8BWU1		Q8BJ73
E9Q8K1		Q2TBE6		Q99LH1		A2CI98		A7TZG1
E9Q7E2		Q8C0D5		Q9D0I8		Q922H7		A7TZG3
E9Q7E0		P53995		Q02053		A2AF28		Q8R2S1
E9Q7E7		Q8R3N6		Q66JT7		Q62401		Q8R2S8
E9Q7E4		Q8R3N1		O54984		P32648		O70337
Q9Z2H1		Q8CFQ3		Q8R1B4		F7A0E9		Q8K3X6
Q9Z2H2		Q9CWZ3		P62313		Q8VES9		P34928
Q9Z2H5		Q8CB27		Q8C4J7		Q8VES2		P34927
Q9Z2H6		P62267		P19253		P07351		Q99MX2
Q9Z2H7		P62264		Q9QYA2		P07356		Q99MX0
Q99M08		Q08943		P29758		Q9D757		A2A7B5
Q99M07		Q9QZ88		Q8BGA9		Q9Z1B7		A3KGY5
Q99M04		Q9CQM9		Q9JK38		Q3UTY6		A3KGY4
Q99M02		Q8K4H1		Q9Z2A5		E9QAB5		A3KGY9
Q99M03		Q9CQM5		O70435		Q3UC65		Q9DAF1
Q99M01		Q9CPU4		Q9JJT0		Q923J1		Q9EQC7
Q5S248		Q9CPU0		Q99K85		Q8BK48		P09690
Q80WC3		Q8R2E9		Q9D6L8		Q3TZW0		Q9DAF8
Q9JHY3		O55128		Q9R111		P23812		Q9D7K5
Q8BP18		P09671		Q8C2R7		P33680		Q7TQU8
Q61618		Q9D2N9		Q99L13		Q64112		Q7TQU9
E9Q6Y8		Q6NWV3		Q9D8X2		O35054		Q7TQU5
F6XLV1		Q8BVA5		Q9WTK3		Q3KPC7		Q7TQU7
E9Q6Y1		Q8BYL4		Q9D3W4		Q7TRE6		Q7TQU0
Q61614		P62889		Q6P073		Q7TRE5		P42228
E9Q6Y4		Q8R1S0		Q11136		Q7TRE4		Q9QZ57
Q61616		B2RXC6		P12970		P20181		P42225
Q9CZB9		Q9CXR4		Q9R1X4		Q9Z0F0		P42227
Q9CZB1		O35435		A2AT37		Q3U410		Q9EPK8
Q9CZB0		Q8VBT9		O35900		Q9QUN9		Q9EPK5
Q9CZB3		Q9DCT2		Q922Q2		Q61694		Q9JLF6
Q9CZB6		Q5HZH2		P33611		Q61696		Q9JLF7
Q7TRM9		Q8K2Z4		P33610		P43081		Q80T41
Q7TRM6		Q9CXI0		P07742		Q7TSA6		Q9JLF1
Q7TRM4		Q93092		P37913		Q7TSA3		Q02395
Q765I1		O09005		Q921G7		P01173		B7ZNG4
O08899		Q8K411		Q9D8E6		Q8BY81		B7ZNG0
Q3TKT4		Q9CZ28		Q3TIX9		J3QPM6		Q8C5Y2
Q283N4		P54103		Q78PY7		P49919		Q8C5Y0
Q5NCD5		Q9R1T2		Q9R1P1		J3QPM9		Q9JMH7
Q5NCD7		Q99KN2		Q9R1P0		Q6PGD2		Q8K3V7
Q5NCD6		Q8BWF0		P35585		Q4KL78		Q8K3V1
P43006		Q8VCN5		Q8BGQ7		Q9D1B8		Q9JMH9
Q5NCD3		Q8VCN9		P58252		Q9DBB9		Q99PP9
Q5NCD2		P10518		Q3TPX4		P61315		Q99PP2
P14847		Q7TT37		Q8BMS4		P14097		Q8BKX1
Q8BY02		Q922U1		Q9R060		P97399		Q920A1
Q7TSY8		Q8BHS3		A2AGT5		Q9JJW5		Q920A0
E9Q091		P61804		Q9CZD3		G5E8F2		Q920A7
Q7TSY6		Q8K358		Q91VR2		P48615		Q920A9
Q91VT8		Q8CIG8		P0CB42		P15375		J3QQ50
Q91VT1		Q80X85		Q9CQU3		G3UXT0		Q6ZPS2
Q91VT4		Q99MP8		Q9EPE9		Q9R0E2		F7AEC7
P46694		Q8VEE0		Q99J62		Q5DQQ6		Q9D945
J3QPE8		Q8VEE4		Q9CRD2		B1AXP6		P01863
J3QPE7		Q99K43		P62843		Q8C0C4		P01867
Q8C8Y3		Q923D4		P63038		Q8C0C0		P01865
J3QPE5		Q8C0L8		Q91WM3		Q9CQC5		P01869
J3QPE1		Q8VD76		P51150		Q9CQC2		Q8C2Y5
Q80ZP0		Q8R3F5		Q9JJ80		Q8C1C8		J3QQ59
Q0VGY8		P39749		Q8BIW9		Q3TVI8		O55026
Q5SSW2		Q8CFY5		Q6PDG8		Q9CWU4		Q06890
P16294		A2A6Q5		Q9QZB9		Q9Z331		J3KMK6
P16297		Q99KI3		Q99JY9		Q5PRE5		J3KMK7
P62281		Q99KI0		P32921		E9PVC2		O54998
Q8VI63		Q8CI33		Q9CR47		Q9D1Y9		J3KMK0
Q8VI64		Q80W47		Q9D6T0		P55095		O54990
Q8VI67		Q9CQQ8		Q9DC48		E9PWK2		O54991
Q3UK37		Q9CQQ4		P06745		Q8BG41		J3KMK8
Q9D1J3		Q5XJE5		Q3TXU5		J3QQ62		Q69ZB8
Q9D1J1		Q9CWG8		Q9D7M1		Q08423		Q8VG59
J3QNS6		Q5SPW0		P20029		Q9EPS6		Q8VG58
J3QNS5		Q9JMF7		P52480		Q9EPS7		Q69ZB3
J3QNS9		Q91WT9		P54775		Q9EPS4		Q8VG50
P58660		Q6ZWU9		Q8C878		Q9EPS2		F6YUX7
P14427		Q91WT4		Q6NZB0		Q9JLN5		Q8R263
P11416		Q3UPL0		Q91YT0		Q811F1		Q8R262
P14429		Q99PV0		P97470		H3BJG9		Q8R261
Q6NSV7		Q6PGF5		Q9D187		Q5NC41		Q8R266
Q8BMD8		Q8BFR5		P80316		Q3UVR3		Q8R265
Q8BMD6		Q8K0Z7		P80317		P33622		Q8R264
Q8BMD7		Q9Z0S9		P80315		E9PY36		Q8R269
Q8BMD5		P62806		P80313		Q3V1N9		Q8R268
Q8BMD2		A8C756		Q8CCF0		Q8CJ70		D3YXS5
Q67E05		P97930		O55135		Q8K0T7		E9Q5N9
Q3UQ97		P97931		P97807		Q9D496		Q9Z0Y1
Q3UQ92		Q9CSU0		Q01853		Q9D495		Q9Z0Y2
Q9D7P7		P50396		Q9D7E3		Q9D494		Q9Z0Y7
Q9D7P6		P60898		P97310		Q9D498		Q9Z0Y9
Q9D7P3		Q8BND3		P97311		A2RSF9		P14246
Q8VE88		P08030		P47911		Q30KN3		Q71M36
Q9D7P0		Q62276		Q9EQ61		Q30KN1		E9Q9H8
Q9D7P9		P47791		P97390		Q30KN7		J3QMD7
Q6PD19		Q61466		Q8VBW6		Q30KN4		J3QMD1
Q99KC8		Q8R323		P70700		Q9QXV0		Q9WTU6
Q8VFQ8		Q9DCG9		Q6P5F9		Q8BS54		Q80US8
Q8VFQ9		Q8QZY1		Q99JI4		Q69ZZ9		Q8R0E5
Q8VFQ6		Q8QZY9		P14685		Q8CBR1		P63056
Q8VFQ7		Q99LT0		Q9ESX5		Q7TPN9		P63054
Q99KC7		Q9DB25		Q9R1S3		Q61711		A2BIN1
Q8VFQ2		Q9DB26		Q9ERA6		Q61718		P63058
Q8VFQ3		Q9DB20		Q9D819		Q8BX22		Q9ER47
Q8VFQ1		Q9DB28		Q923G2		E9Q9P2		A6NAS3
Q60695		Q9ESV0		Q8VBV3		E9Q9P8		A6NAS4
Q3UT41		Q8BTS4		Q9CWH5		Q9EQ09		A6NAS7
Q5RJG7		Q8C3X4		Q8BJ03		Q5DP50		Q80TS5
Q5RJG1		Q6ZWV3		Q8K4Z3		Q9QWU6		Q80TS7
D3Z4P8		Q8VEM8		Q6ZWV7		E9PXT9		Q80TS3
D3Z4P5		Q9CR80		Q8K4Z5		Q8BFU7		Q80TS8
G3UXL2		Q9CR88		Q8BJW6		Q8VII3		Q0VBN2
G3UXL8		Q9Z1X9		Q6ZQ38		Q9D2F8		B2RV85
Q9JKW0		Q9D880		Q91WN1		Q5RJ54		B2RV89
O70361		Q9D883		Q6NZR5		Q9CX83		Q6S9I3
Q99MU1		O70152		Q8K2H6		Q5FW60		Q7TQH7
Q8BUI3		O70157		Q80XC2		Q0VBF2		A2A9Q0
P43117		Q8BP78		Q80XC6		P97333		P11590
Q9R0M5		P35505		Q99LN9		Q9JLS0		P11591
Q9R0M4		P05202		Q9D892		P20852		A2A9Q9
Q9R0M6		Q5NCF2		Q91VY9		Q99NF2		K7N6G6
Q9R0M1		Q9D0N7		Q8R2R6		Q99NF8		M0QWK6
Q9R0M0		Q80ZV0		P84099		Q2M4I6		Q9D2Y5
Q9R0M3		Q9D1D4		P84091		Q5TIS6		Q9D2Y4
Q80W26		Q8BMF4		Q80UM7		Q04998		Q9D2Y6
Q80W21		Q8BRK8		Q8BG32		Q04997		Q9D2Y9
Q80W22		Q8C092		Q9JLI8		F6TNE3		P11627
Q8BLB0		P27641		P67778		Q921P9		Q8BIQ6
Q8BLB7		O08688		Q9DAA6		Q8BYG9		Q5IBH7
O88491		Q9CQY1		P49722		Q61321		Q5IBH6
O88492		Q99P31		P47963		O89009		Q91WK1
O88495		Q64514		Q9WTM5		E9Q0B3		Q91WK0
Q3UVG3		Q64516		P61600		Q3U0A6		Q91WK7
F7AFE4		Q8R2U0		Q61216		Q6P6P5		P56479
P35601		Q8R2U4		P68040		Q64437		P56473
Q3UIA2		P70280		Q920B9		Q64434		P56475
P19070		Q61035		P50136		Q8K201		P56476
Q9QY15		Q8BTV1		P63271		Q8K207		P56477
Q9QY14		Q9D5U5		Q8VHZ7		B4XVP9		E9Q843
P27664		Q6ZWM4		E9QAE3		P33435		E9Q842
P27661		Q99J27		Q8CIM3		Q64385		E9Q840
F6ZJR3		Q99J25		Q91YY4		Q64387		E9Q844
D3YUJ6		P42867		Q8VHE0		O35228		E9Q848
E9Q271		Q6PFD9		Q9JKX4		P21845		Q8BVR6
D3YUJ3		Q9WUL7		Q68FH4		P21844		Q8BVR5
O08663		Q61771		Q9CQF0		P21841		Q8BKE6
O08665		Q07832		P62702		F7AA26		Q6NXY9
O08664		P28352		Q9JI13		E9PXI5		Q91Y57
B1ARW8		Q64FW2		P63154		E9PXI1		Q06666
Q571H0		P63073		Q80Y44		O35486		F6RFI0
Q8C4W3		Q7TMR0		Q99ME9		O35484		Q07133
Q8VC90		P62309		Q6DFW4		F6U238		Q9D9S4
Q99P58		P62305		Q9CX56		Q8R0A5		Q9D9S2
Q99P50		P62307		Q920Q4		Q9JHI0		A7M7C7
Q99P51		P62301		Q921M3		Q80WS1		Q8BPX9
P40124		P49718		Q9CYR6		D3Z081		Q8VDP3
Q8CFD4		P49717		P61219		L7N455		Q9DAJ8
Q8CFD5		Q8BKC5		Q8BWY3		Q61268		Q62219
F7ANJ3		Q8BYA0		Q9CZ44		P35822		Q6PZE0
B1ATY8		P24527		O88597		D3YU32		Q6IFT4
O09130		P35979		Q8CIE6		Q3UTQ6		Q62217
O09131		Q6P6J0		Q9JM76		Q9D9F8		Q62210
O09133		O55201		O54774		Q9D9F1		Q8BJA3
Q3U4L8		A2APC3		Q91YQ5		P24063		Q8C170
E9Q2U8		O35242		Q9D287		Q0ZNK3		Q921X9
F7AG78		Q8VEJ4		Q9D1R2		A7XV04		Q80V81
P40694		Q9D8W5		Q8BML3		A7XV07		Q80V85
Q9CWM2		P70122		Q8BML9		Q9WU12		Q14DQ1
O35348		Q9CXY9		P80318		Q9JIE3		Q8BSV3
Q9CWM4		Q9JHS9		Q9CQS5		Q9JIE6		Q31093
O35344		P54279		Q91V37		Q3V3A1		D3Z5S8
O35345		P54276		Q9CPS7		Q8VGC8		Q31099
O35347		Q9D024		P47962		Q8VGC1		Q7TS05
O35343		Q9D023		Q91WV0		Q8VGC2		Q7TS07
O88962		P41105		Q9CQ49		Q8VGC4		Q7TS06
Q9QXC1		Q8BNI4		Q99J83		Q8VGC6		Q7TS01
O88967		O08760		Q8K0D5		Q6A0D4		Q7TS02
O88968		P49135		Q8CD92		Q3UBX0		Q3U0I6
Q8BJ71		Q9EST4		D3Z0M9		P11088		Q7TS08
Q8BJ73		P24288		P42932		Q3UKW5		P35413
A7TZG1		Q6NZN0		Q3TIV5		Q3UXQ5		P35412
A7TZG3		J3QN89				Q3UHV4		P35419
Q8R2S1		Q9CR08				F6V243		Q5F267
O70338		Q9CR00				Q8CAE3		Q14C10
Q8R2S8		Q9D0F6				Q8CAE9		Q8C4M7
O70337		Q9D0F9				Q9ERM2		P26011
O70333		Q6A068				P51912		O55222
Q8K3X6		Q8VI84				Q8CHQ6		O55225
P22437		Q63810				P21237		Q76KF0
P18293		Q9JKY0				O08707		E9Q3H4
Q2XU92		Q99K95				Q60677		Q64302
P34928		Q8BU30				F6VB59		Q8R0X2
P34927		Q925I1				E9Q2S6		Q6P539
Q80UN1		Q9CQA3				Q8K440		Q149R9
Q80UN9		Q9CQA1				Q8K441		A2A761
Q8CG03		P26516				Q8K442		Q91W45
Q99MX2		P0CG50				Q8K443		Q05A80
Q3U381		P62717				P0CC03		Q9JL06
Q99MX0		Q8R3S6				Q80VF6		E9PY61
A2A7B5		Q8K010				G3X9I0		B2RVE2
Q7TPQ9		P56812				G3X9I7		E9PW72
Q7TPQ3		P67871				P12968		E9PW74
Q8BTJ4		Q9CWW6				Q6UQ17		Q3UPH7
A3KGY5		Q99KR3				P61622		A2AQA0
A3KGY4		Q62383				Q91ZF4		A2AQA1
Q60980		Q62384				Q5ND19		Q8BGW2
Q60987		D3Z7A5				Q91ZF2		Q9DCA7
A3KGY9		Q6NV83				Q9CZ70		P09084
Q61056		Q9CVB6				Q99JS0		P43432
Q9DAF3		Q9EQ20				Q9R1Y5		P43430
Q9DAF1		Q9EQ28				P56280		P43431
Q9EQC8		Q80UY1				Q8BTE6		Q9JHQ0
Q9EQC7		P53612				P17012		A2BFQ5
Q9EQC5		Q9D2C6				Q91X56		F6VCN9
Q9EQC4		Q91WA3				Q8C850		P54254
P09690		Q6ZQB6				Q03391		Q9WU94
Q9EQC1		Q3UYV9				Q8BIF0		P05555
Q9DAF8		Q8BFY9				P29020		F8VPK8
Q9D7K5		Q921N6				Q9ERT9		Q91ZS8
Q9D7K2		Q8K194				Q8VCE4		Q8QZS5
Q7TQU8		Q3THJ3				Q8BGX4		E9PZ96
Q7TQU9		O88822				Q4QY32		F8VQC3
Q7TQU5		Q8K224				Q3U3F9		P86174
Q7TQU7		Q9D8B3				A2BI93		P86176
Q7TQU0		Q9DCW4				O88561		Q8BZE1
P42228		Q8C7V3				F6Z9S8		A1EGX6
Q9QZ57		Q9CQC9				Q9JK88		Q8BG87
P42225		Q6P5B0				Q8BQJ2		Q9D592
P42227		Q6NS46				L7N232		Q3URE8
Q09LZ8		Q8CHW4				L7N238		Q3URE9
Q9EPK8		Q60692				L7N239		Q99JZ7
Q9EPK6		Q8VE80				D3YZF7		Q8BIY1
Q9EPK7		Q3UJB0				E9Q7U0		Q8BIY3
Q9EPK5		G3X9K3				Q9Z282		Q3UHN9
P18155		P58044				P30558		P11911
Q9JLF6		Q6PE01				Q9Z287		Q8VC88
Q9JLF7		P60003				P30557		Q9DA79
Q80T41		Q8BQU3				P30554		Q9DA73
Q9JLF1		Q922V4				Q9ET43		Q9DA74
F6SEU4		Q8BHN3				Q80X59		Q9DA75
Q02395		P46471				Q80X53		Q9DA77
Q8BUV3		Q9WUM5				G3X9T1		Q8CHY7
Q8BUV6		Q80X73				O54724		Q8CHY6
Q3V1V3		Q9CZP5				Q91VD8		Q6PDE8
Q99MJ9		Q91YP0				Q91VD1		Q80VM9
B7ZNG4		Q5SSI6				Q3U497		B1AUR6
B7ZNG0		Q9DBT5				Q05020		Q6P5H6
Q8BG16		Q9DBT3				Q7TSI0		Q6P5H2
D3Z175		Q99KU0				Q8VD98		Q3UGX3
Q8C5Y2		Q924M7				Q9ERK7		Q3U3Q1
Q8C5Y0		Q8CCB4				Q9ERK9		Q149I8
Q9JMH7		Q3UIW5				G3XA12		Q6X1Y6
Q8K3V4		Q8K215				Q62168		O35627
Q8K3V7		Q62376				Q62160		Q3UW31
Q8K3V1		P22907				Q8VIF2		O35626
Q9JMH9		G5E870				E9PX85		Q499M4
Q99PP9		Q99KJ8				P97497		O35625
Q99PP2		Q9CQR6				Q8BQH4		Q8R2D7
Q8BKX6		Q9CQR4				Q8BXL9		Q62012
Q8BKX7		Q9CQR2				P13542		P15920
Q99PP7		Q9CWD8				P13541		O08784
Q8BKX1		P47955				Q4KN81		O08785
Q99J09		Q9CPP7				Q8BLR2		O08786
Q99J08		Q9CPP6				Q8BLR7		Q9QZL9
Q920A1		P31786				Q8BV66		Q9QZL6
Q920A0		A2AFK4				Q6PKN7		Q9QZL0
Q920A5		Q9WV60				B1AXH1		Q8C569
Q920A7		Q9JMA1				Q8BU90		P20334
Q920A9		Q9JMA2				Q8C6S9		Q8C567
Q9QXG2		Q9CQ79				O55111		Q8CDW6
Q6ZPS6		Q9CQ75				Q2UY11		Q8CDW1
J3QQ50		Q8BKS9				Q8R460		P70277
Q6ZPS2		Q8BFQ4				E9Q7N9		P70274
F7AEC7		Q8K0G5				Q7TRM0		P18893
Q9D945		Q9D2P4				Q9QVY8		Q3V118
P01863		Q9CRT8				Q7TR63		Q9WVT6
P01867		P31230				Q3TVA9		E9Q2K4
P01865		Q60809				P0C913		P10833
P01869		Q5IRJ6				E9Q6D8		G3X9A2
Q8C2Y5		Q8VDI9				E9Q6D3		G3X9A0
Q3V0Y1		Q3UHX9				F6VZI0		P50114
J3QQ59		P14576				A2AJX0		D3YZU1
O55023		Q8QZZ7				P98086		E9Q148
O55022		P52875				Q3USH1		P59509
O55026		Q9DB77				Q9D8F3		P48281
O55029		Q8BGV0				Q5NCD0		Q8R4X1
O55028		Q8CDN6				Q3UN52		P63248
Q06890		Q78PG9				Q3UN58		A2ANE1
J3KMK6		Q8K301				E9PWS6		A2ANE0
J3KMK7		Q9QUM7				Q9JJT2		B2RW27
O54998		Q9CZX9				Q9DAV9		Q91YA2
J3KMK0		Q9CZX8				G5E851		Q9D4F7
O54990		Q9CZX0				Q9D6C3		Q9D4F3
O54991		Q91VN6				Q6PB60		Q80VN4
J3KMK8		Q8VEJ1				J3QNH8		B6ZB74
Q69ZB8		E9PX68				A2CFD5		Q9WUR0
Q8VG59		Q3U9G9				Q5SW50		E9PZU5
Q8VG58		Q9D853				Q8VFD2		P48759
Q69ZB0		Q9D855				Q8VFD8		Q80XF5
Q69ZB3		E9Q8D0				D3Z4K0		E9PZU2
Q8VG50		Q8R3C0				Q924P3		O35711
F6YUX7		Q8R3C6				Q62361		E9PZU9
Q5NC05		P46061				A7VMS2		O35716
Q07279		Q91VU6				A7VMS3		O35714
P62869		Q91VU7				Q9D413		Q640R3
Q8R263		Q9D0K2				Q9D410		J3KMN8
Q8R262		Q9CY97				Q9D417		E9PUD6
Q8R261		Q9CY94				Q9D415		P70658
Q8R266		Q9D1K2				O70548		Q9R155
Q8R265		Q9JJN0				A6H666		J3KMN6
Q8R264		Q8BRF7				P50752		P58750
Q8R269		Q99KB8				Q9Z0I7		P0C7A3
Q8R268		Q99MT2				Q9Z0I6		Q5F2L2
D3YXS5		Q9CQZ7				Q7TR49		P09240
E9Q5N9		Q9CQZ5				P47936		Q5QD14
Q9Z0Y1		P51807				P47932		Q5QD15
C8YR32		Q99P69				P47939		Q5QD16
Q9Z0Y2		Q91V89				A2ATK9		Q5QD17
Q9Z0Y7		Q91V83				O35640		Q5QD10
Q9Z0Y9		Q9CPX7				Q61790		Q5QD11
Q8R1A4		Q9CPX6				A2AVX9		Q5D525
P14246		Q9CWL8				Q9DAM7		Q5QD13
Q71M36		Q9QXD6				Q9DAM3		P35330
E9Q9H8		O35594				Q9EQ86		D3YX42
J3QMD7		O35593				Q9EQ84		D3YX43
J3QMD1		Q60710				J3QMT6		J3QMZ8
Q80US4		Q5SWD9				P04230		Q6NZH9
Q9WTU6		Q91WQ3				Q80UC6		D3Z6L3
Q80US8		Q99J10				Q5GAN0		Q8K1S4
Q9WTU0		B2RY56				E9Q4X7		Q8K1S6
D3YTT7		Q6P4T2				Q80UC8		Q8K1S7
Q8R0E5		P62852				Q7TQX8		Q8K1S1
P63056		P62855				Q7TQX5		Q8K1S2
P63054		Q9Z2D1				Q7TQX0		Q8K1S3
A2BIN1		Q9WTZ0				Q8R054		J3QM58
P63058		Q8R0F8				Q80SU3		J3QM59
Q9ER47		P63028				Q80SU4		Q8BWU3
A3KGB4		I7HJS2				Q80SU6		J3QM57
A6NAS3		Q7TQI3				Q5XF90		Q8BWU1
A6NAS4		P57791				Q8K3A4		J3QM53
A6NAS7		Q8VDQ8				Q8K3A6		A2CI98
Q80TS5		Q921Y4				P12025		Q922H7
Q80TS7		Q921Y2				P15037		A2AF28
Q80TS3		O55236				A2TJV2		Q62401
Q80TS8		B1AZI6				Q03740		P32648
Q0VBN2		P47856				B9EKK6		Q8C3R1
P00342		Q60520				Q9CQ13		Q8C3R4
B2RV85		Q11011				Q9CQ11		F7A0E9
B2RV89		Q9DCB8				Q6NXI8		A2BI74
Q6S9I3		Q8QZR1				Q8BFW3		Q8VES9
Q7TQH7		Q8BZB2				O54942		Q8VES2
Q3V096		Q8K2T8				Q8BT18		Q9CR23
Q7TQH0		Q8C570				A2BFL7		P07351
A2A9Q0		Q3TZM9				P79621		P07350
P11590		Q9QUM9				P26361		P07356
P11591		Q99JX4				Q8K177		B1AVM1
A2A9Q9		Q922K7				A2ALI5		P01325
K7N6G6		Q9CR39				Q8K288		Q3TNQ2
M0QWK6		Q923K4				E9Q382		P04918
Q9D2Y5		Q8BK75				P63084		Q9Z1B3
Q9D2Y4		Q8C0Y0				P63089		Q9D757
Q9D2Y6		Q80W54				P61793		Q9Z1B7
Q9D2Y9		Q8BY71				P61249		Q3UTY6
P11627		Q8R146				O35400		E9QAB5
Q8BIQ6		Q9D0C4				A2AQ14		E9QAB7
Q5IBH7		Q9D1C8				P31257		Q3UC65
Q5IBH6		Q9D1C1				Q60829		Q923J1
Q8BMU0		Q9DBA9				Q9D3P9		A2AGB2
Q91WK1		P20664				Q9DCQ7		Q8BK48
Q91WK0		Q8BU03				Q8BPC6		Q3TZW0
Q91WK2		O08583				L7MTT1		Q3TZW7
Q91WK5		P62743				Q9D9N5		Q8R079
Q91WK7		Q8CFK2				Q8VFQ4		Q1XH17
P56479		P36552				Q61234		Q9WVL6
P56473		Q9D6J6				F6QRE9		P23812
P56475		Q60972				Q3URU2		O70421
P56476		Q80Y81				Q810M5		E9Q1I1
P56477		Q9EPL8				Q8VGK1		P33680
Q9D8S4		Q9QZ23				Q8VGK0		Q64112
Q3TJ91		Q8K0W9				Q8VGK3		A3KFM7
Q9D8S9		Q9D483				Q8VGK5		O35054
E9Q843		Q9DBE8				Q8VGK7		Q3KPC7
E9Q842		Q8C2P3				Q8VGK9		P52332
E9Q840		Q5U458				Q3V3I3		Q7TRE6
E9Q844		Q80UZ2				Q3V3I5		Q7TRE5
Q8VBZ3		Q8BX32				Q3UXY7		Q7TRE4
E9Q848		Q9CX97				Q9CV82		Q7TRE1
Q8BVR6		Q8VH51				P47746		Q7TRE0
Q8BVR5		Q9D8Z6				P47741		P20181
Q8BKE9		Q921Q3				Q8VF59		Q9Z0F0
Q8BKE6		P35486				Q19LI2		Q3U410
Q6NXY9		Q0P5W1				Q9QYM5		Q9QUN9
Q91Y57		Q9CXT8				P02716		P70354
P17751		Q80YD1				Q60585		Q08EN7
Q6NXY1		Q9CXT6				A2AHC5		P70352
Q06666		Q9DCJ1				A2AHC6		Q61694
F6RFI0		Q9DCJ5				O08969		Q61696
Q07133		O35864				O08966		Q9ES30
Q9DAJ2		Q9D071				Q99388		P43081
Q07139		Q810D6				A2ANU3		Q7TSA6
Q9D9S4		Q149F1				P19001		Q7TSA3
Q9D9S1		O09061				F8VPP0		P01173
Q9D9S2		P50247				Q9D4V4		Q3V227
Q9D9S3		Q8BZQ7				P54285		P15499
P57780		Q8BTF7				Q8BZH4		Q8BY81
A7M7C7		Q99LZ3				Q8BZH1		J3QPM7
P57784		P29037				P54130		J3QPM6
P57787		B1AUN2				Q0VF94		J3QPM5
Q9DAJ5		P24788				P17095		J3QPM3
Q8BPX9		P58854				Q8BTM9		P49919
Q8VDP6		Q9Z1K5				Q99LQ4		J3QPM9
Q8VDP4		Q9JK91				Q9R1Q6		Q6A085
Q8VDP3		A2A432				Q9R1Q7		Q8R155
Q8VDP2		Q91YU8				Q6IUP1		Q99J45
P51174		O35459				Q8VCM2		Q6PGD2
P51175		Q64521				Q8VCM7		Q63870
Q9QX96		O54734				P21658		Q4KL78
Q9DAJ8		A2BDX3				F6RYQ3		P19137
Q62219		Q68FL6				Q9DB54		Q9D1B8
Q6PZE0		O55102				Q9D011		Q9D6V8
Q6IFT4		Q8R3L2				Q3U3N0		Q8R4P5
Q62217		Q9CQJ6				Q6P3A4		Q9D1B1
Q62210		Q9CQJ2				Q6P3A2		Q9DBB9
Q8BJA3		P16254				Q6P3A1		P61315
Q8C170		P62242				Q6P3A9		P14097
Q8C172		Q5SUC9				F6R4Z5		Q8K1N4
Q921X6		Q9DAW6				Q8BHP7		Q8K1N2
Q8C176		Q8VE65				Q8BHP2		Q8K1N1
Q921X9		Q60676				D3Z1V9		Q9CY64
Q80V81		P08249				A2AV13		P97399
Q80V86		Q8K4F6				Q8CGY7		Q3TI53
Q80V85		Q8K4F5				Q9Z202		P97414
Q14DQ1		Q9D404				Q9Z204		P97411
Q8BSV3		Q9Z0H1				P56942		P97412
Q31093		Q7JJ13				J3QPW6		Q9JJW5
D3Z5S8		Q69ZQ2				Q9QUK9		G5E8F6
Q31099		Q9CPW7				Q9QUK6		G5E8F4
Q7TS05		O35654				Q9QUK4		P12672
Q7TS07		Q5KU39				Q91Z58		G5E8F2
Q7TS06		P54310				A2ASP7		B2RX70
Q7TS01		Q9CX11				A2AI08		F6SZ95
Q7TS02		Q9D365				Q7TRU6		P48615
Q3U0I6		Q9CQ01				Q7TRU4		P48614
Q7TS08		O54956				Q7TRU0		Q9D256
P35413		P14869				Q9WUG6		Q9D253
P35412		Q921I9				P34057		Q5FWB5
P35419		P50580				P70689		P15375
Q5F267		Q8R1U1				Q91VL9		Q6P8I4
Q14C10		P60670				Q32NY8		P60191
Q8C4M7		P63323				Q9ERC3		Q3UWG2
P26011		P63325				Q3V0J4		Q924C5
Q3UD82		P61255				A1L0T3		G3UXT0
Q9CSH3		Q6ZQ88				Q9DBR0		O54863
O55222		P23475				Q9D123		Q9R0E1
O55225		P26638				P97769		Q9R0E2
O55226		Q9CYK1				P97766		Q99N28
O55229		Q9CXK8				P97764		Q99N20
Q76KF0		Q9QYL7				Q8VEH5		Q5DQQ6
E9Q3H4		P52432				Q9D780		Q91YI4
E9Q3H6		Q9CZ09				Q3MI48		B1AXP3
Q64302		Q8K2A8				Q3TS39		B1AXP6
Q8R0X7		Q9DB42				Q9D871		Q3USF0
Q3TDQ1		Q8CGC6				Q6P8Y7		Q8C0C4
Q8R0X2		Q6PDI5				Q6P8Y2		Q8C0C0
Q6P539		Q8BGS0				Q8C0S4		Q05928
Q149R9		Q8K339				Q9R053		Q05921
A2A761		Q76MZ3				E9Q8F9		D3YUB6
Q91W45		P83870				L7N1Y8		P59055
Q9CYG7		P83877				E9Q7F5		Q925K9
Q05A80		P08775				A2AGU5		Q9CQC5
Q9JL06		P70698				O55196		Q9CQC7
Q9JL04		P26187				Q9Z2U4		Q9CQC0
E9PY61		Q9D868				Q587J6		Q9CQC3
B2RVE2		Q68FD5				D3YUR1		Q9CQC2
E9PW72		Q8R3D1				J3QNA4		Q6IRT3
E9PW74		P53395				Q7TRN7		Q8C1C8
Q9Z160		Q6PGF7				Q7TRN4		Q8R3U1
Q3UPH7		Q9D0T1				Q7TRN3		Q3TVI4
A2ABG4		Q9D0T2				Q7TRN8		Q3TVI8
A2AQA0		Q9D6Z1				P52651		M0QWY5
A2AQA1		P56394				Q08EC4		Q8K039
Q8BGW1		P56391				Q80ZS7		Q9CWU0
Q8BGW2		P56399				Q80ZS5		Q9CWU5
Q8BGW5		Q9R0Q6				P28825		Q9CWU4
E9PYM8		Q9R0Q9				Q7TST0		Q9Z331
Q8BGW4		Q8C5N5				Q7TST3		Q8C799
Q9DCA5		Q9CQW1				A2BED8		Q9JI43
Q9DCA7		Q9CWI3				J3QPF0		J3QPV7
Q9DCA2		Q8BJ37				Q9JJH1		J3QPV5
P09084		Q61093				Q9JJH7		J3QPV1
P43432		Q9DAJ4				Q5HZJ5		J3QPV8
P43430		Q62018				J3QNP9		J3QPV9
P43431		Q91WR3				Q9D1I2		P37217
Q9JHQ0		A2RTH5				P0C8K7		F7D3Z4
Q9JHQ5		Q8K3J1				Q9D7S0		Q5PRE5
A2BFQ5		Q9CQ80				Q9D7S1		E9PVC2
P08680		Q9CQ85				Q5RJH3		Q9D1Y9
F6VCN9		Q920E5				D3Z4S0		P55095
Q9JIM1		P62821				Q924X8		Q60900
Q9JIM3		P62827				Q924X1		Q8CG85
Q9JIM5		P51855				Q14BU0		Q8CG80
P54254		Q8R0A0				Q99MR9		E9PWK2
Q9WU94		Q6ZQ08				Q80W76		Q8BG48
P05555		P59325				Q9R0R4		Q3V0D6
Q71KT5		P59328				Q3V0E1		Q8BG47
F8VPK8		Q3TIR1				Q6P1B3		Q8BG41
F8VPK0		Q8BH65				Q3UPR0		Q8VFL9
Q91ZS8		A2APY7				Q3UPR7		Q6TEK5
Q6AXC6		Q80YQ8				Q2TA57		J3QQ62
Q8QZS1		Q9DCE5				Q2TA50		J3QQ61
Q8QZS3		Q8R307				P06879		J3QQ60
Q8QZS5		Q9JHU9				Q70UZ7		Q8BRT5
Q8CJ40		Q91ZW3				Q9CQT6		Q08423
E9PZ96		Q9D081				Q99P81		Q9EPS6
F8VQC3		Q8BG51				Q99P87		Q9EPS7
F8VQC1		Q8BZA9				Q6W8Q3		Q9EPS4
P86174		Q9D554				Q8CFA1		Q9EPS5
P86176		Q6NZQ4				G3UW32		Q9EPS2
Q8BZE1		Q8VC42				O35316		Q9EPS3
P15105		Q8VC48				A2A699		Q9EPS9
Q6IE03		Q8K2I1				F6XVR9		F6TIC7
Q5SZT7		Q8K2I4				P33896		Q9JLN5
Q5SZT6		Q8CGK3				Q9ER71		Q811F1
A1EGX6		P62983				Q4FZH1		Q99MB2
Q8BG87		Q61578				Q60736		Q99MB3
Q9D592		P37040				Q61066		H3BJG9
Q9D593		Q91YE6				Q9DAE7		Q5NC41
Q3URE1		P61514				Q9DAE3		Q67FY2
Q3URE8		O88342				A2AUS6		Q3UVR3
Q3URE9		Q9DBY1				Q1HCM0		P33622
Q99JZ7		Q9DBY8				Q80TK0		E9PY39
Q8BIY1		Q6PHS6				Q3V0Q1		E9PY36
Q8BIY3		Q922D4				Q7TQP4		E9PY37
Q3UHN9		Q922D8				Q7TQP3		Q3V1N1
P11911		Q6PAC3				Q7TQP2		Q3V1N5
Q8C4V4		Q9CR68				A2A995		Q3V1N9
Q8C4V1		Q9CR67				Q62000		F6SWE8
Q8VC88		Q9CR60				Q62005		Q3UFS0
Q8K2U2		Q9Z1F9				Q62007		Q8CJ70
Q8BW00		Q9D711				D3Z460		D3Z7C4
Q8VC82		Q9DD02				Q9EPF8		D3Z7C7
Q8VC85		Q9D0L4				Q9EPF5		F7CQW8
Q9DA79		Q9D0L8				Q9EPF7		Q8K0T7
Q9DA73		P61358				Q9D4X9		Q9D496
Q9DA74		Q9DBF1				Q9WV02		Q9D495
Q9DA75		Q9DBF7				Q9WV06		Q9D494
Q9DA77		Q9D6R2				Q9WV08		Q9D498
Q497H0		Q9CY27				Q8K3I8		Q9R123
Q8CHY7		Q9CY21				Q8K3I4		A2RSF9
Q8CHY6		Q9DC61				Q8K3I6		Q30KN3
Q8CHY3		Q9DC69				Q3UPI1		Q30KN1
Q6PDE8		P29595				Q99PS0		Q5NC83
Q80VM9		Q9D1C9				A6H6E9		Q30KN7
B1AUR6		P59999				Q6PGE4		Q30KN4
Q6P5H6		O09174				Q6NVE3		Q9QXV9
Q6P5H2		O09173				Q99J72		Q9QXV8
Q3UGX3		Q9CWQ3				Q920F6		Q9QXV0
Q9DB85		Q8C754				Q8CIP3		P00520
Q3U3Q1		Q8CG47				P13379		A2ATC3
Q149I8		E9PWG2				P13372		Q8BS55
Q6X1Y6		Q99MN1				Q9CQ91		Q8BS54
O35627		Q99MN9				Q8VG66		Q69ZZ6
Q01279		Q9D903				Q8VG64		Q69ZZ9
Q3UW31		Q9D902				Q8VG65		Q8CBR1
O35626		Q9D906				Q8VG63		D3YXK1
Q499M4		Q64674				Q3UU35		Q5SPX1
O35625		Q9D0J4				Q52KH6		Q7TPN9
Q3B807		Q8BS95				P29452		Q61716
Q80XI6		Q3TMP1				Q8R256		Q61711
Q8R2D7		Q61753				Q8R254		Q61718
B1AVP0		Q8R1E7				Q8R255		P45448
Q80XI3		Q80UW8				J3QMK1		Q8BX23
Q62012		P52503				P59862		Q8BX22
P15920		Q3TWF6				Q9WTX7		E9Q9P5
O08784		B2RS91				Q6A152		E9Q9P2
O08785		P62322				Q0VBM2		E9Q9P8
O08786		P62320				E9PXY6		Q9EQ09
O08788		Q91WG5				A2A9T0		Q5DP50
O08789		Q91WG4				M0QWF9		Q9QWU6
Q9QZL9		Q99NB9				O35874		E9PXT9
Q9QZL6		P57746				F7DEP7		Q6GQW0
Q9QZL0		Q3ULD5				Q91WL5		Q8BFU7
Q8C569		Q9CRB2				Q91WL6		Q8VII3
Q8C561		Q9Z129				A1KXC4		Q9D2F8
P20334		Q9Z120				Q9DCY0		Q5RJ54
Q8C567		P07607				Q9D3X9		M0QWS7
Q8CDW6		Q9JJI8				Q9D3X3		Q9CX83
Q8CDW1		Q9D009				Q9D8L0		Q9CX84
P70277		O08582				Q3U515		Q5FW60
P70274		Q9DA39				P51125		Q0VBF2
P18893		P62900				P35283		Q0VBF8
P18894		P62908				Q8VDS7		P09470
A7RDN6		P60229				Q9D9V2		P97333
Q8K2D3		O08749				P21765		Q9JLS0
Q7SIG6		O08740				Q810U3		P20852
Q3V118		Q91W34				Q810U2		P54369
Q91W78		P63280				C0LLJ0		F6ZS36
Q9WVT6		Q9WUV0				P22227		Q99NF2
E9Q2K4		P62488				Q8VGS1		Q504N7
P10833		Q99LE6				Q8VGS0		Q99NF8
G3X9A2		Q6NZL1				Q8VGS3		A2AR50
G3X9A0		Q62447				Q8VGS7		Q2M4I6
P50114		P46467				Q5M8Q8		Q6ZPF4
D3YZU1		Q9Z1N5				Q3UKG2		P59672
D3YZU0		P46460				E9PV24		Q920V1
E9Q148		Q9WUK4				Q64356		Q5TIS6
P59509		Q8BZ36				P47873		Q9QYB8
P48281		Q7TSE6				P47876		Q8VDX6
Q8R4X3		Q9D0D4				P47877		Q8BPP5
Q8R4X1		Q8K1J5				O35292		Q8BPP1
P63248		Q9DBN5				P47878		Q08624
A2ANE1		P97452				P47879		F6S0S7
A2ANE0		Q1HFZ0				B2RXS4		F7CV60
B2RW27		O70348				F6ZUS0		Q04999
Q91YA2		Q9Z2Y8				P01910		Q04998
Q9D4F8		O54825				Q8BH50		Q04997
Q9D4F7		G3X972				Q8BH51		F6TNE3
Q9D4F2		P97865				B2RVZ1		Q921P9
Q9D4F3		Q3TXS7				P70190		Q3UYH7
Q80VN4		Q9CWY8				Q80YN3		Q3TE51
Q80VN0		P31154				Q61451		Q8BYG0
Q9WUR9		Q99KP6				Q61450		Q8BYG9
B6ZB74		Q9CWK3				Q9CXB8		Q6P9J5
Q9WUR2		Q9CPY7				Q6YND2		Q8C7M9
Q9WUR0		O35604				P70444		Q61321
E9PZU5		Q8R5L3				P02798		Q8C7M7
O35719		P61161				Q9QYE9		Q8C7M3
P48759		P50518				Q9DCD5		O89006
Q80XF5		P50516				Q91ZV3		O89001
E9PZU2		Q8BPT6				Q91ZV0		O89009
O35711		Q711T7				A2RSG8		E9Q0B5
O35710		Q921L5				Q9JIP3		E9Q0B3
E9PZU9		P56213				Q9JIP4		Q8BK58
O35716		O88796				B0V2N1		Q3U0A6
P48754		P61202				Q99MJ6		P61953
O35714		Q8BR70				P02802		Q6P6P5
Q640R3		P55264				F8VQN3		Q8K209
J3KMN8		Q9DCU6				A6PWY0		Q64437
E9PUD6		Q8VDG3				Q9D549		Q64434
P70658		Q8VDG5				Q9D541		Q8K203
Q03311		Q9WU56				A2AT78		Q64438
Q9R155		D3Z3R1				Q8N7N6		Q8K201
J3KMN6		P54823				Q8BIV1		Q8K207
Q8BZX4		P54822				Q6NZP4		B4XVP9
P58750		Q04750				Q6P3Y5		P33435
P0C7A3		Q9QUR6				A1E5L0		Q64385
Q5F2L2		Q9QUR7				Q30D77		Q64387
K9J7B2		P54797				P11942		O35228
P09242		Q9CZ30				Q3U6Q4		A2A8N2
P09240		P58021				Q8K2J7		P21845
O88384		Q8VCI5				Q8BHX0		P21844
Q5QD14		P60060				B9EJL3		P21841
Q5QD15		P58802				Q8CHZ8		Q3TTJ4
Q5QD16		P35550				Q8CHZ9		O88845
Q5QD17		Q8K363				Q3T9M1		O88843
Q5QD10		P23506				Q149L7		Q8C456
Q5QD11		Q8R059				Q149L0		Q3TRR0
Q5D525		Q9WVJ2				F6ZHJ2		Q9JL89
Q5QD13		Q80X98				B1AVU4		F7AA26
P35330		Q80X95				D3YWP5		E9PXI5
Q08093		Q8BHL8				Q9QZC2		Q6Y5D8
Q08091		Q91YR7				Q8C551		E9PXI1
D3YX47		P09411				Q9WVH6		Q8R0P4
D3YX42		Q99LF4				G3X9D6		Q80YE7
D3YX43		Q8BTZ7				D3YZV8		P47226
J3QMZ8		Q91XL3				B9EK06		Q80YE4
Q6NZH9		Q91VH6				P63277		O35486
D3Z6L3		Q8BWZ3				Q6IME9		O35484
Q8K1S4		Q9Z1Q9				Q99PP6		F6U238
Q8K1S5		Q99K70				Q9D4K4		Q9CXW2
Q8K1S6		Q9CU62				D3Z1T2		Q9CXW6
Q8K1S7		Q3TAQ9				O35728		Q8R0A5
Q8K1S1		Q8R3I3				Q80XE3		Q05A06
Q8K1S2		Q9D1M0				P50153		Q80WS3
Q8K1S3		Q5SW19				P22858		Q9JHI0
P08113		Q924T2				Q99LL3		Q80WS1
Q8BWU8		Q8CI04				Q6Y4S4		Q8BGH7
J3QM58		Q9CQP2				Q3UUX7		P08607
J3QM59		P38647				Q8C3U9		D3Z081
Q8BWU3		Q9CPR4				F6QUN2		Q2MHE5
J3QM57		Q9CPR8				Q8BHC0		L7N454
Q8BWU1		O35685				Q9D4J1		L7N455
J3QM53		O35680				Q8K349		L7N457
Q8BWU5		Q9JLR1				Q6PAL7		L7N453
Q922H9		Q9JMG1				Q6PAL0		L7N458
A2CI98		Q9CQ56				Q6PAL1		L7N459
Q922H1		Q99PW4				P33033		Q61268
Q922H2		Q8BFS9				Q9CR53		P35822
Q922H4		Q8BJU9				P04945		D3YU32
Q922H7		Q921D4				Q9D702		Q9DCI3
A2AF28		Q56A08				Q9D701		Q3UTQ6
Q62407		Q8R216				Q9D700		F6R3J9
Q62406		P51863				P59053		Q8BPK2
Q62401		Q8CBC7				P07361		P18052
P32648		P58389				Q9D709		Q9D9F8
Q8C3R1		Q9D8Z1				Q9D708		Q9D9F7
Q8C3R4		P59470				Q8CCT4		Q9D9F1
F7A0E9		Q61881				A2ARK0		P24063
A2BI74		Q4VBD2				A2ARK7		Q0ZNK3
Q8VES9		P25206				Q9DD19		A7XV04
Q8VES2		O35166				Q8R4F1		A7XV07
Q9CR21		Q9EP69				E9Q8N6		Q6VUP9
Q9CR20		Q5RKZ7				O70169		Q9WU12
Q9CR23		Q91ZJ0				Q9CZM9		Q61846
Q9CR22		Q91ZJ5				Q61559		Q61847
Q9CR25		Q9DB15				Q9WVA7		Q9JIE3
Q9CR24		P11983				Q5NCC7		Q9JIE6
Q9CR27		Q569Z5				O54791		Q3V3A1
Q9CR26		Q8CGF7				Q5NCC8		Q3V3A7
Q9CR29		Q8BGT5				Q5NCC9		Q8VGC8
P07351		Q8BGT7				O54798		Q8VGC1
P07350		P22892				O08843		Q8VGC2
P07356		Q91YJ5				O08849		Q8VGC4
B1AVM1		Q91XD6				Q8R121		Q8VGC7
P01325		Q8BTT6				P42703		Q8VGC6
Q3TNQ2		Q99LH1				Q62471		Q6A0D4
P04918		Q8K1Z0				Q8VI38		Q3UBX0
P04919		Q9Z2I9				P97288		P11088
Q9Z1B3		Q9Z2I8				P97287		Q3UKW5
Q9D757		Q9Z2I0				J3QNX5		Q3UXQ5
Q9Z1B5		A2ADY9				Q9D6S9		Q8C8P7
Q9Z1B7		P53569				B1AUH1		Q3UHV4
Q9D753		Q9D0I8				E9Q9Q5		Q3U6N9
Q3UTY6		Q8VI75				P15508		Q8C9R9
E9QAB5		Q02053				Q3UQ24		F6V243
E9QAB6		Q9D1E6				Q9JJP2		Q8CAE3
E9QAB7		P27659				Q4VA55		Q8CAE1
Q3UC65		Q8CFE4				Q8C3M9		Q8CAE9
Q923J1		Q8BJ64				Q8VFT2		Q3TDN0
A2AGB2		Q8CG72				Q8VFT5		P31695
Q8BK48		Q9EPJ9				Q8VFT6		P62947
Q3TZW0		Q66JT7				K7N641		Q9ERM2
Q3TZW7		Q99J36				Q4VK74		D3YWG1
Q3USY0		A0JNU3				Q9DC51		P51912
Q8R079		O54984				Q99N16		Q8CHQ6
Q1XH17		P62878				Q99N17		Q8CGW9
Q9WVL6		Q8R1B4				Q99N14		Q8CHQ0
Q9WVL5		P49282				Q99N10		P21237
P23818		Q9QWZ1				Q9D1D1		Q7TQ48
P23819		P62317				Q99N19		Q5EBG6
P23812		P62315				Q3UIJ9		Q5EBG8
P23813		P62313				Q60889		O08707
O70422		P62311				E9Q732		Q60674
O70423		P61759				Q8VEX8		Q60675
O70421		Q9D2Z4				B9EHE6		P28033
Q9WVL0		Q5BL07				P32300		Q60677
E9Q1I1		Q9D8P4				P0CG09		F6VB59
P33680		Q9D3D9				Q8VHX2		E9Q9U2
Q64112		Q8VDW4				O09164		E9Q2S0
A3KFM7		Q3U1J4				Q9CWR7		E9Q2S3
O35054		Q01405				O88933		E9Q2S6
Q8R4C2		Q8C4J7				O88932		E9Q2S7
Q3KPC7		Q8C7X2				Q8K592		Q8K440
P52332		P19253				D3YVE8		Q8K441
Q7TRE6		Q9QYA2				Q6DID5		Q8K442
Q7TRE5		Q9JIF7				P34971		Q8K443
Q7TRE4		Q6PEB4				Q8R2V3		Q8K445
Q7TRE1		Q6PEB6				Q8R2V2		A2AWF2
Q7TRE0		Q8K2V6				Q60952		Q9QZT4
P20181		Q9DB96				E9PWF9		P0CC03
Q9Z0F0		P29758				Q6PGK7		A2CGC2
Q3U410		Q91W43				Q8VFK1		Q80VF6
A2AJK6		Q9QUG2				Q8VFK2		F8VPX6
Q9QUN9		Q9ESW8				Q8VFK4		F8VPX2
P70354		O35980				Q8VFK5		P16056
P70351		Q8VCB1				Q8VFK7		Q80XN0
Q08EN7		Q8BGA5				Q2VLH6		G3X9I0
P70353		Q8BHG2				Q9QZ04		G3X9I7
P70352		Q8BGA9				Q9EPN9		P12968
Q05D44		Q9CR11				Q7M709		P12960
Q61694		Q9JK38				Q9JLK7		P12961
Q61696		Q9Z2A7				Q9JLK4		Q6UQ17
Q61699		Q9Z2A5				Q9JLK3		P61622
Q9ES30		Q9Z2A0				Q6B9Z0		Q91ZF4
P43081		Q8C6G8				Q8K4P1		Q5ND19
Q9ES34		O70435				Q9WV84		Q91ZF2
Q9CZJ1		P70362				Q62082		Q9CZ70
Q9CZJ0		Q9ES00				F7A5Y7		A6H8H5
Q9CZJ2		P14148				E9PY62		Q99JS0
Q9CZJ6		Q9DBC0				A7KBS4		Q9R1Y5
Q9CZJ9		Q9DBC7				A2A5H4		P56280
Q7TSA6		Q9JJT0				A2A5H7		Q8BZP8
Q7TSA3		Q99K85				Q7TRW8		Q8BTE5
P01173		P28474				Q8HWA3		Q8BTE6
Q8BY89		Q3TUH1				Q5DU28		Q99LY9
Q8BY87		Q05915				Q9R159		Q91X52
Q3V227		Q9JI38				Q9R157		P17012
P15499		Q9CWV6				Q9D938		Q91X56
Q8BY81		Q9D6L8				Q52KP5		O35975
O08810		Q8K4L0				Q9QXY7		O35973
O08811		A6H611				P03930		G5E8H5
J3QPM7		Q9R111				E9Q5K2		Q8C850
J3QPM6		Q8C2R7				P02088		Q03391
J3QPM5		P09925				P02089		Q8BNR3
J3QPM3		Q2TPA8				Q9Z0F3		Q8BIF0
P49919		Q99L13				Q9Z0F7		P29020
J3QPM9		Q80UX8				Q32Q92		Q9ERT2
Q8R151		Q8BUY9				Q8CBW4		Q9ERT9
Q6A085		Q9D8X2				P14234		P51637
Q8R155		Q9CPR5				Q9Z2E4		Q8BWM3
Q99J45		Q8BYH3				Q9WTP5		Q8VCE6
Q6PGD2		P61965				P01572		Q8VCE4
Q63871		P61963				P01575		Q6H1V1
Q63870		Q9WTK3				E9Q9M9		Q8VCE9
Q4KL78		Q9WTK8				E9PXQ7		Q8BGX1
G3X922		Q7TMF3				P97361		Q8BGX2
D3YX54		Q9CXV1				Q9QWV1		Q8BGX3
P19137		Q80WB5				Q8R089		Q8BGX4
Q9DBB4		Q9D3W4				Q9D2F0		P27792
Q9DBB5		Q9DCH4				Q9D2F1		Q4QY32
Q9D1B9		Q8VDB2				Q9D2F7		Q4QY34
Q9D1B8		Q9D051				Q5FW52		Q3U3F9
Q9D6V8		Q6P073				Q5FW56		A2BI93
Q8R4P5		Q11136				Q5FW57		O88566
Q61743		P52760				Q3UJ22		O88561
Q9D1B1		Q80VE5				P20863		Q8BQS3
Q9DBB8		P12970				Q91WD8		Q922P8
Q9DBB9		P58058				Q91WD9		Q8CHJ2
P61315		Q3UFY0				Q9D8T0		Q8BHH2
P14097		Q9R1X4				Q9D8T2		Q8BHH1
Q8K1N4		A2AT37				Q9D8T3		Q8BHH9
Q8K1N2		Q3UR70				P11672		Q8BHH8
Q8K1N1		Q99LX0				P11679		Q3TYG6
Q9CY62		O35900				P59648		Q9QX47
P11499		P24270				P51437		F6Z9S8
Q9CY66		Q8C3I8				P51436		E9QAZ9
Q9CY64		Q922Q2				P51432		Q9JK83
Q9JLY7		Q8CHK4				P57774		Q9JK84
Q3UQ17		Q6XPS7				Q8K0J2		Q9JK88
P97399		Q9WVF7				Q08652		Q8BQJ2
Q3TI53		Q9JM13				Q3ULG3		Q8C6N3
P97414		P33611				Q8BJD1		L7N235
P97411		P33610				Q7TS75		L7N237
P97412		Q9ET30				Q7TS73		L7N231
Q9R207		Q5XJY5				P35460		L7N232
Q9JJW0		Q91YW3				P27005		L7N233
Q9JJW5		Q5SSH8				E9Q0M4		L7N238
Q9JJW6		Q8K1A0				Q32M27		L7N239
G5E8F6		Q9Z1T6				Q32M26		Q7TS72
G5E8F4		Q3UMQ8				Q32M21		J3QPJ5
P12672		Q6GQT0				Q792Y9		Q5DTK1
G5E8F2		Q9CQH7				Q64464		Q7TMA2
B2RX70		Q9D0R8				Q64462		Q1LZI5
F6SZ95		Q9D0R4				Q8R0S9		Q8R4K2
P48615		Q9D0R2				Q8R0S6		Q8R4K8
P48614		Q9JJA4				O35216		E9Q1A6
Q50L41		Q9JJA2				O35214		D3YZF7
Q50L42		Q9D1P0				O88875		E9Q7U0
Q50L43		Q9D1P2				O88870		Q9Z282
Q9D256		Q99KU1				Q9NWG9		P30558
Q9D253		Q8CI75				Q9JL59		Q9Z287
Q5FWB5		Q925U4				Q9CRA0		A2AGJ4
Q9D258		P25444				Q9Z116		P30557
P15375		Q69ZS7				Q9Z117		P30554
Q6P8I4		P07742				Q7TMJ8		Q2EY15
Q6P8I6		Q8BGB8				Q80YF6		Q9ET43
P60191		Q9WV70				P47212		Q9WVK0
Q3UWG2		Q9CX34				Q8CD78		Q80X59
Q924C5		Q9CX30				A2BFL2		Q80X53
Q924C1		P37913				Q9D9E0		Q80X50
G3UXT0		Q3UFM5				Q02242		G3X9T1
Q9DC29		P97351				L7MTY5		G3X9T2
Q9DC28		Q9CQ60				Q9R1A3		O54724
O54863		Q8BFV2				Q8BSL0		A2ASX7
O54864		Q921G8				Q8VGD6		Q9CZR4
O54865		Q921G7				Q8VGD7		Q91VD8
Q9DC23		O35473				Q8VGD8		Q91VD1
Q9DC22		Q9D8E6				Q8VGD9		Q91VD6
Q9DC26		Q7TND5				P30966		F6S7Q2
Q9R0E1		Q8BPB0				B1AYN9		A2AJ38
Q9R0E2		H3BKQ3				Q3U7U4		Q3U497
Q91YI1		Q3TIX9				Q810B8		Q3U492
Q99N28		P47757				Q810B9		Q8BZ71
Q99N23		Q3SXD3				B5KM66		Q32MD9
Q99N20		Q60597				Q6QR59		Q05020
P35689		Q8R2N2				P40224		Q7TSI0
Q5DQQ6		Q61425				P40223		Q7TSI1
Q91YI4		Q78PY7				Q9DA21		Q8VD98
B1AXP3		Q99LP6				Q9DA24		Q9ERK7
B1AXP6		Q9R1P3				Q8VF85		Q9ERK9
Q91YI6		Q9R1P1				Q8VF84		J3QP55
Q3USF0		Q9R1P0				Q8VF87		A2A899
Q8C0C4		Q9R1P4				Q8VF81		G3XA12
Q8C0C7		P35585				Q8VF80		Q62168
Q8C0C0		Q922Y1				Q8VF83		Q5SSG5
Q8BU11		Q8BGQ7				Q8VF82		Q5SSG4
Q8BU14		O89116				Q8VF89		Q62160
Q05928		B1AVZ0				A2AEY4		Q62165
Q05921		P58252				P38575		Q8VIF2
Q05920		Q9JM98				Q60629		E9PX85
D3YUB6		Q3TPX4				Q60625		P97497
Q6TDP3		Q8BMS4				Q8CGR4		P97490
B2RS76		O70251				Q569N2		P97492
P59055		Q9WUD1				P43142		F6YD18
P17426		O88325				Q9QYZ6		Q8BQH6
P17427		Q5BU09				Q8CIP5		Q8BQH4
Q925K9		Q922B2				Q9QYZ3		Q8BMT0
Q9CQC5		P45878				Q03160		Q8BXL9
Q9CQC4		Q9R060				Q80WM5		Q05AA6
Q9CQC7		Q9R062				Q80WM4		F7D818
Q9CQC6		A2AGT5				Q80WM7		P13542
Q9CQC0		Q9Z2U1				Q80WM3		P13541
Q9CQC3		Q9CZD3				Q80WM9		Q99K30
Q9CQC2		Q91VR2				Q8BVR0		Q3UTD9
Q6IRT3		Q9D1H7				Q9QZK7		Q4KN81
O08599		Q8BMJ2				E0CX47		Q3UTD5
Q9CQC8		Q9JJI6				Q3V140		Q8BLR2
P62774		Q00519				Q80VI1		Q8BLR7
Q8C1C1		P0CB42				Q80XM3		Q9D9W1
Q8C1C8		Q9CQU3				G3X9L8		Q8BLR9
Q8R3U1		Q9CQU1				Q91ZE9		Q8BV66
Q6PHN7		Q91V92				Q9ESS2		Q6PKN7
Q3TVI4		Q9QXE0				P06335		B1AXH1
Q6PHN1		Q9QXE5				O35945		Q8BU90
Q3TVI8		Q61070				Q91X84		Q9D6W8
Q8BWJ3		F6TVX7				Q8C863		Q8C6S9
M0QWY5		Q9JJQ0				Q99LD8		O55111
E9Q6L7		Q9EPE9				Q8BIC7		Q3USN8
Q8K039		Q6PGB6				O88537		G3X930
Q8K031		Q99J62				O88536		G3X931
Q9CWU9		Q9CRD2				Q8VCF0		G3X938
Q9CWU0		Q9CW03				Q8VCF5		G3X939
Q9CWU2		P62843				Q4VAH7		Q3TUA9
Q9CWU5		P62849				Q8CH72		Q3UV74
Q9CWU4		Q8R0G9				Q8CH77		Q2UY11
Q9CWU6		P63038				Q8BHK6		Q8R464
Q9Z331		P63030				Q6IYF8		Q8R460
Q78KK3		Q03147				Q8BHK2		E9Q7N9
Q8C799		P62073				Q8BHK0		Q7TRM0
Q8C790		Q91WM3				Q8BHK1		Q9QVY8
Q8C796		P51150				Q8BGE9		P13297
Q9JI46		Q6NXW6				Q8BGE7		Q7TR67
Q9JI44		Q6ZPL9				Q8BGE4		Q7TR64
Q9JI43		Q8C156				P58871		Q7TR63
Q8CFL8		Q810V0				Q8VEX7		F7CVU0
Q9JI48		Q5F201				Q8VEX5		Q3TVA9
J3QPV7		Q9CSN1				E9QA57		P0C913
J3QPV5		Q9JJ80				P57785		E9Q6D8
J3QPV3		Q64323				Q3UJB3		E9Q6D7
J3QPV1		O35286				Q9Z1M0		E9Q6D6
J3QPV8		O35130				Q9Z1M2		E9Q6D3
J3QPV9		O35134				Q5EE38		Q9CQK3
P63166		Q9JHW2				Q923Q8		F6VZI0
P63163		Q99JB2				Q8CC36		Q8BJM3
P63168		Q8BIW9				E9Q8V7		A2AJX0
Q9ESN2		Q8C9X6				A2ARC0		A2AJX4
P37217		Q6PDG5				Q9WUH5		E9Q069
Q9WVE8		Q6PDG8				Q9WUH7		P98086
F7D3Z4		Q9QZB9				P70321		P98084
Q5PRE5		Q8C547				P31387		P98083
Q6P902		Q8K396				A2ALW2		Q3USH1
E9PVC2		Q91W96				Q9CZU9		L7MU91
Q9D1Y9		Q9D4H1				A2ADM8		L7MU96
Q9D6K9		Q99JY9				Q5SVT3		Q9D8F3
P55098		P32921				Q91VC4		Q9D3R3
P55097		P62245				Q91VC7		P40749
P06728		Q99LC8				P46660		Q5NCD0
P55095		Q99LC5				Q6A058		Q3UN54
Q0VFX2		Q6PHQ8				Q80ZC9		Q3UN52
Q8CB59		Q922J9				P06336		Q3UN58
A2AP18		Q8BHB4				P06332		E9PWS6
O35526		Q8BQY8				P06339		Q9DAV6
Q60902		Q9CR47				P97465		Q9DAV5
Q60900		Q9Z1D1				P97463		Q9JJT2
Q9EQK7		Q8BK64				P97468		Q9EQS9
Q9EQK5		O70194				Q5FWI2		Q3UDR8
Q8BHG3		Q3TQI7				Q5FWI3		Q9DAV9
Q8CG85		Q8C1Z8				Q6PAQ9		Q9DAV8
Q8CH36		Q9ES56				Q04857		P99025
Q8CG80		Q9D6T0				Q3UTC4		G5E851
E9PWK2		Q8BMB3				Q9R0B6		J3QNH3
Q8BG48		Q3UWE6				Q8BLU0		Q9D6C3
Q3V0D6		Q9DC48				Q924H8		Q6PB60
Q9D7C9		D3Z4Z0				Q924H9		J3QNH8
Q8BG47		Q4FK66				Q924H0		J3QNH9
Q8BG40		P06745				Q7TN16		A2CFD5
Q8BG41		P62754				Q7TN12		Q80Y19
Q8VFL9		P62751				Q8C0D9		A2APF3
Q6TEK5		Q9Z315				O54830		Q9JKB3
Q8BRT1		Q3TXU5				G3X964		D3YY61
J3QQ62		Q8R2Y8				Q925N1		Q5SW50
J3QQ61		E9PVA8				Q925N4		Q8VFD1
J3QQ60		Q9EQI8				Q6X7S9		Q3V0L9
Q8BRT5		Q9D7M8				Q6XVG2		Q8VFD3
Q08423		P00375				Q3UY90		Q8VFD2
Q91XE9		Q8K4Q0				Q8R3N2		Q8VFD7
Q80Y98		Q9D7M1				Q8C7E7		Q8VFD9
Q2V6D6		Q9D924				Q8K045		Q8VFD8
Q99LI5		Q9D2G2				Q9CQD6		Q3V0L5
Q9EPS6		Q0VBD2				Q9CQD7		Q8BLM0
Q9EPS7		Q91WE6				Q9CQD0		D3Z4K0
Q9EPS4		Q8BVH9				Q7TR02		Q924P3
Q9EPS5		B7ZMP1				B1AUF7		G3UXG0
Q9EPS2		P20029				P97875		Q62361
Q9EPS3		Q3UG98				Q8VHC5		Q99MZ6
Q99LI7		Q9JL62				P97873		Q99MZ7
Q9EPS9		Q6SKR2				A6H5Y1		Q3V1F1
F6TIC7		Q9CXU0				Q9CPN9		P70701
Q9D5T0		P70168				P63137		Q8K4G1
Q9JLN9		Q80WQ2				Q6XAR7		Q8K4G2
Q9JLN5		P0C0A3				Q9D1T5		A7VMS2
Q9JLN6		Q8JZM7				Q6PB51		A7VMS3
Q811F1		O35382				P16277		A2CG07
A2AA28		Q9WUP7				Q9EQP6		Q8C5I4
Q99MB1		P52480				Q9EQP2		Q3U5C7
Q99MB2		P54775				Q9DAU9		Q9D413
Q99MB3		P19536				P58681		Q9D411
Q99MB7		Q8C878				Q8VFC8		Q9D410
H3BJG9		Q6NZB0				Q8VFC2		Q9D417
Q5NC41		O88543				Q8VFC3		Q9D415
O55142		O88544				Q8VFC4		Q9CRD0
Q8C5Q4		O88545				P56593		Q9QXN7
Q67FY2		Q8VCG1				Q9JKA3		Q9QXN0
Q3UVR3		Q8VCG3				Q3V0A6		O70548
P33622		Q03958				Q9D7F7		Q8VHG2
E9PY39		Q8BGZ4				Q8VG73		A6H666
E9PY36		Q922R1				H3BJZ2		P50752
E9PY37		Q922R8				Q9QZ82		Q8BI58
Q3V1N1		Q3UZW7				Q9QZ85		Q9Z0I5
Q3V1N5		P83887				Q5U5M8		Q8BXK8
Q3V1N9		P83882				A2CG71		Q9Z0I7
Q3UFS4		Q91YT0				Q9CQM6		Q9Z0I6
F6SWE8		P00860				P86044		Q8BXK9
Q3UFS0		P14115				P86045		Q8BI57
Q8CJ78		P11157				P86046		Q69ZR9
Q8CJ70		Q3TX08				Q9D424		Q69ZR2
D3Z7C4		P97470				P31996		Q64010
D3Z7C7		P97478				Q8BV57		Q64012
F7CQW8		Q9D187				Q8BJ95		Q64016
Q8K0T4		P80316				A6X8Z9		Q7TR49
Q8K0T7		P80317				F6WEU2		P47937
Q8K0T0		P80314				Q8BI29		P47936
O35250		P80315				E9Q838		P47932
Q8K0T2		P80313				Q9CPU3		P47931
F6YI27		Q8CCF0				P52592		O35393
Q9D496		O55135				Q7TPC1		O35392
Q9D495		O55131				Q8R5M8		P47939
Q9D494		Q8C0E2				E9Q9U5		P05142
Q9D498		P53368				P02664		P05143
Q3UES3		Q8K057				Q8R007		E9PV04
Q9R123		Q9CQE7				Q8C8N3		A2ATK9
A2RSF9		Q9CQE6				Q63961		O35640
Q9CT10		P97807				K7N6H4		Q8CA16
Q30KN3		A6H5Z3				Q9D2N8		P70255
Q8C2Q3		P62270				Q80TF6		P70257
Q3TLR7		Q01853				Q80TF4		P70259
Q30KN1		P09103				Q02956		Q61790
Q5NC83		Q8BXQ2				Q6ZQA6		Q61792
Q30KN7		Q9D7E3				P14719		K9J7G4
Q30KN4		Q9EPU4				Q8BVA4		A2AVX9
A2AIL4		Q9EPU0				Q9D3H0		Q9DAM7
Q9QXV9		P97310				Q9D3H4		Q9DAM3
Q9QXV8		P97311				A2AUA4		Q9EQ86
Q9ET26		A2ACQ1				Q8VFU6		J3QMT4
Q9QXV1		P47911				P19973		Q9EQ84
Q9QXV0		Q99L48				Q8K0B3		J3QMT6
Q9QXV3		Q99L45				Q07475		P04230
Q99L28		P70270				Q8BKV1		Q9DAM9
Q99L27		P70279				Q8BFZ3		Q80UC6
Q99L20		Q9EQ61				Q8BFZ2		Q5GAN0
P00520		Q8BWR2				Q8BFZ1		Q5GAN1
F7BPQ6		P97390				P56203		E9Q4X7
A2ATC3		Q6ZQF0				Q61271		Q80UC8
Q8BS55		Q8K0C9				P20764		E9Q4X4
Q8BS54		Q8K0C8				P28571		A2AFI6
Q69ZZ6		P10711				Q3U1F9		Q7TQX8
Q69ZZ9		Q9CQ39				Q8BT42		Q7TQX5
B1AS42		Q921J4				A2RTN7		Q7TQX1
Q8CBR6		P62897				E9Q0E7		Q7TQX0
Q8CBR1		P62892				Q8CBD1		Q8R054
D3YXK2		Q8K157				Q3UX10		F6VAN0
D3YXK1		Q8R0J8				P26350		Q9D2I7
D3YXK0		Q8R2Y3				Q8C393		Q63934
A3KMP2		P61222				Q8R182		Q80TC6
D3YXK8		O35427				B2RXC2		Q80SU3
A2AUC9		Q8VBW6				B2RXC5		Q80SU4
Q5SPX1		Q3U821				E9PXB8		Q80SU7
Q5SPX3		P70704				Q9QWK5		Q80SU6
Q7TPN3		P70700				K7N6U8		Q5XF90
Q7TPN9		Q62559				K7N6U5		A2BHD2
Q61716		Q9D600				Q0VEL5		Q8K3A4
Q61711		Q6P5F9				P22933		Q8K3A6
Q61712		Q8CGY8				Q8VBT3		Q8BVB7
Q61718		O09012				Q60850		Q9JMC8
P45448		Q99JI4				Q9JHF9		Q920N7
A2A8U2		P14685				Q9JHF5		Q3UFN4
Q8BX23		Q9ESX5				Q9D9M4		P12025
Q8BX22		Q9CZ15				Q9D9M0		P12023
Q9EQ06		Q9R1S3				Q8VGL1		Q9D350
E9Q9P5		O88630				Q8VGL2		P15037
E9Q9P2		Q5XG71				Q8VGL3		A2TJV2
Q9EQ00		Q9WVA3				Q8BSD4		Q03740
E9Q9P8		P56960				Q8BSD7		Q9CQI9
Q9EQ09		Q91YL3				E9Q0X2		B9EKK6
E9Q4P1		Q9WUA2				Q3ZN08		Q9CQ14
Q5DP50		Q5NCR9				Q7M6W8		Q9CQ13
Q9QWU6		Q9ERA6				P51942		Q9CQ11
E9PXT9		Q9D819				P30677		Q8BFW8
Q5SWZ9		Q923G2				Q8CGZ9		Q8BFW9
Q6GQW0		Q8VD65				P30678		Q6NXI8
Q8BFU7		Q9Z2W0				Q8VF05		Q8BFW3
Q8VII3		O55143				Q8VF06		Q8BFW6
D3Z0W3		Q8VBV3				Q8VF03		O54949
Q9D2F8		Q9D0W5				Q8VF02		O54943
Q5RJ54		O35857				Q8BQ30		O54942
Q8BFU1		Q9D6Y7				Q9QYR9		Q9Z2W9
M0QWS7		Q9D6Y9				Q9QYR7		Q8BJQ9
Q9CX80		Q6NSQ7				Q9QZS0		Q8BJQ4
Q9CX83		B8ZXI1				O09008		Q8BJQ2
Q9CX84		P56389				Q61179		Q3TQ61
Q9CX86		Q9R0P3				Q8K410		Q6PFY8
Q5FW60		Q3UVL4				Q9QUS6		D3Z3M1
Q0VBF2		Q3U4I7				Q80XU3		Q8BT18
Q9D2A5		Q9CQV1				E9PZZ6		Q6PFY1
Q0VBF8		Q9CWH5				Q80XU5		Q9Z0V2
P97334		Q8BJ03				Q91ZM8		I7HPW8
P09470		Q60759				Q9D3P1		Q3U0Y2
P97333		Q9CXU1				Q9CZ29		A2BFL7
Q9JLS0		G3X8U3				P58019		P79621
P20852		Q80TI0				P50228		P26361
Q6ZWX6		Q8CEC6				Q99JN2		Q8K174
Q91WC0		Q8K4Z3				Q80VA5		Q8K177
Q91WC3		Q6ZWV7				Q5SZZ5		A2ALI5
Q6ZWX0		Q8K4Z5				Q80YT3		Q5BLK4
Q91WC9		O08547				Q7M742		D3YZ38
Q6ZQL4		Q9JME7				Q5SZZ8		Q8K288
P54369		Q8BJW6				P49660		F6WTT4
F6ZS36		Q7TMY4				Q8BZW4		E9QLM1
Q99NF2		Q6ZQ38				E9PUS9		D3YTY6
Q99NF1		Q91WN4				Q9D5K1		D3YTY1
Q504N7		Q91WN1				Q9D5K4		E9Q382
Q99NF8		P56480				Q06194		D3YTY2
Q504N2		Q9D8N0				Q3UR32		P63084
Q504N0		P23116				P51576		P63080
Q0VDT2		Q8VDM4				P51682		P63089
A2AR50		Q61249				P51683		P61793
Q2M4I6		Q8CAK1				P51680		P59438
Q6ZPF4		Q33DR2				P40226		P61249
Q6ZPF3		Q8R332				Q8VFZ8		O35403
P59672		Q2YDW2				Q8BWF2		O35400
Q920V1		O88487				Q8VCN6		Q64347
Q5TIS6		Q9R1K5				Q08048		A2AQ14
Q9QYB8		Q6NZR5				Q922U2		P31257
Q8VDX6		Q8K2H2				D3YWQ9		Q9D3P2
Q8BPP5		Q8K2H6				Q8BHS6		Q60825
Q8BPP1		Q3UGC7				Q8BHS8		Q60829
Q8BPP0		Q9DB34				Q6PDK0		Q9D3P9
P48428		Q9DCD2				Q3UZP0		Q810K9
Q08624		Q91Z38				P20263		P34152
F6S0S7		Q80XC2				P61807		Q96EQ9
Q07424		Q80XC6				Q8K352		Q9DCQ7
F7CV60		Q99LN9				Q8K353		Q9DCQ2
Q04999		Q9Z1G3				Q923Y8		Q8BPC6
Q04998		P52431				Q8CDE2		Q8VDK3
Q04997		Q9D892				Q64253		Q8BSE0
F6TNE3		Q8R480				Q9WVB2		L7MTT3
Q921P9		Q8BP67				Q9WVB6		L7MTT1
Q3UYH7		Q62311				Q9JM54		Q3ULW6
Q80V03		Q91VY9				Q8R4V1		Q9D9N5
Q3TE51		Q9DBE9				Q9JM58		Q9D9N2
Q8BJY1		Q8BMG8				P22646		Q9D9N8
Q6PFQ7		P60122				Q8C636		P24604
Q8BYG0		Q9QXB9				Q8C634		P23463
B1AWZ3		Q9D7A6				Q8C633		Q8VFQ4
Q8BYG9		Q8R2R6				Q80X86		Q61234
Q9QX11		Q9JI90				P39428		F6QRE9
Q6P9J5		Q64520				Q5SVL9		Q3URU2
Q8C7M9		Q8R2T8				A2AI76		Q3URU3
Q61321		P84099				Q7TRV8		F6QEG2
Q8C7M7		P84091				Q7TRV9		Q810M5
Q6P9J9		Q80UM3				Q7TRV7		Q810M6
Q8C7M3		Q80UM7				P31650		Q8VGK1
P35492		Q8BG32				Q5G5D5		Q8VGK0
O89006		Q9JLI8				Q7TRV1		Q8VGK3
O89001		Q6ZWN5				P01633		Q8VGK2
O89009		E9PY46				Q3LRV9		Q8VGK5
E9Q0B5		Q80UV9				P01634		Q8VGK4
E9Q0B4		P67778				P01639		Q8VGK7
E9Q0B6		P62334				Q9ESD1		Q8VGK6
E9Q0B3		Q91WF7				Q5NCS9		Q8VGK9
Q8BK58		Q9DAA6				K7N5P3		Q8VGK8
Q3U0A6		P49722				Q7TSL0		Q3V3I3
P61953		P60867				D3YV89		Q3V3I5
P61957		P57757				D0QMC3		Q3UXY7
Q6P6P5		P47963				Q02525		G3UYD9
Q64433		O88708				Q8VCS0		Q8CAM5
Q64430		Q9WTX6				Q8VIC0		Q9D620
Q8K209		O89079				Q8VIC6		Q9CV82
Q64436		Q3THS6				Q61999		Q9CYH7
Q64437		Q8BTU1				Q9D112		F6YWI4
Q64434		Q8BG09				Q3UNU4		P47746
Q64435		Q32M08				P30882		P47741
Q8K202		Q3UA06				Q8VHK5		P47743
Q8K203		Q9WTM5				Q8VHK8		Q5S006
Q64438		P61600				Q8BQM7		A8R0V1
Q8K201		Q61216				Q1HL35		A8R0V5
Q8K207		Q61211				Q99K48		A8R0V6
Q8K205		Q14CH1				Q99K45		Q8VF59
P28563		P62918				Q99K41		P23927
B2RQE8		P62911				B2RX82		E9Q3U2
B4XVP9		P62915				Q9D806		Q19LI2
P33435		Q9D0F1				Q9D808		Q9CXJ4
P33434		P68040				Q9D809		Q9QYM5
Q64385		Q9QZI8				Q923D1		P02716
Q64387		Q9WUQ2				Q923D3		Q9QYM9
O35228		P48760				Q5RKR3		Q9QYM8
A2A8N2		G3X9B1				Q8R411		Q60585
P21845		Q920B9				E9Q7C5		A2AHC8
P21844		P50136				Q7TR35		A2AHC5
O35227		P63271				Q7TR39		A2AHC7
O35226		Q8VHZ7				Q76HL1		A2AHC6
P21841		E9QAE3				F6W5H7		A2AHC3
Q8BM39		Q8CIM3				Q5BKP2		Q3UZ25
Q3TTJ4		Q8C6I2				Q9CQL7		Q3UZ24
O88848		Q91YY4				Q9CQL2		O08969
O88845		Q9CZW5				P48356		O08966
O88844		Q80ZM7				E9PVP1		O08967
O88843		Q8BHJ9				Q9DAJ7		Q61180
O88842		Q80ZM8				Q5SUE3		Q99388
P60605		Q8BHJ5				P27106		A2ANU3
P60603		Q9DBM1				E9PWV0		Q8R395
Q8C456		Q9CY52				E9PWV2		F8VPP8
Q3TRR0		Q8VHE0				O08712		P19001
Q9JL89		Q9JKX4				Q8BMN3		Q99MU3
F7AA26		Q68FH4				P20443		F8VPP0
E9PXI5		Q9CQF3				Q8BXZ0		Q8JZZ7
Q6Y5D8		Q9CQF0				E9Q985		Q9D4V7
E9PXI1		P62702				Q9EQX0		Q9D4V4
Q8R0P4		Q8R3P8				Q811Q3		Q9D4V3
Q8R0P8		Q8R3P7				Q811Q4		Q9D4V1
Q80YE7		Q9JI13				Q07763		P54285
P47226		Q9CWX9				Q5SW25		Q9JIX9
Q80YE4		Q9CWX4				Q3V0I2		Q0VG85
O35488		P63154				Q3V0I1		Q8BZH4
O35486		Q9CWX2				Q8BLH5		Q8BZH1
O35484		Q69ZC8				O88472		Q6GYP7
F6U238		Q4FZF3				B7ZCC2		E9PUT5
Q9CXW2		Q60936				A7XUY5		L7MTY4
Q8BVI5		Q80Y44				Q8CI32		E9PUT9
Q9CXW4		Q99ME9				Q8C010		P54130
Q9CXW6		Q3U5F4				Q80W49		Q0VF94
Q8R0A5		A6H630				Q9R0W9		P17095
Q05A06		O70591				Q18PI6		Q9D5L7
Q8CD26		Q6DFW4				O08604		Q8BTM8
P27870		Q9JLV5				P41588		Q8BTM9
P83940		Q91XI1				A2ACJ2		Q99LQ4
Q9JHI9		Q9CX56				P06880		Q9R1Q9
Q9JHI8		P70699				P36363		Q9R1Q6
Q80WS3		Q920Q2				Q6DFY8		Q9R1Q7
Q9JHI0		Q920Q4				E0CYQ0		Q6PE65
Q80WS1		Q921M3				P34984		Q3UHE1
Q9JHI2		Q6QD59				P34986		Q6IUP1
Q9JHI5		Q8R1Q9				Q3U095		P15208
Q9JHI4		Q3THK7				O70394		Q8K2B0
Q9JHI7		Q9CYR6				A2AS37		Q8VCM2
Q8BGH7		B9EJ54				E9PV59		Q8VCM7
P08607		Q9D7B1				P70202		Q8BLB8
D3Z081		P61216				P70205		P21658
Q2MHE5		P61219				P70208		P56198
L7N454		Q8BWY3				J3QMS8		F6RYQ3
L7N455		P55258				J3QMS6		O88653
L7N456		Q60870				J3QMS2		Q3LS21
L7N457		Q9JIB4				Q9DAH2		Q8BNZ3
L7N453		Q9CZ44				A7DTG3		Q8BIN6
P18581		Q9CZ42				Q6PDE7		P52850
L7N458		O88597				Q80SZ6		Q9DB54
L7N459		P35564				Q80SZ7		Q9D011
Q61268		Q9ERI5				F7D7I4		Q9DB52
P35821		Q8CIE6				Q7TQS4		Q3U3N0
P35822		Q9JM76				Q7TQS2		Q6P3A4
D3YU32		Q9WUB4				Q7TQS3		Q6P3A2
Q9DCI3		Q8CE96				Q9WV35		Q6P3A1
Q3UTQ6		O54774				Q62070		A1A546
Q64G17		Q5NCQ5				Q5IXF8		A1A547
F6R3J9		Q91YQ5				P19467		Q6P3A9
Q8BPK2		Q61316				Q91WT7		F6R4Z5
P18052		Q9D287				E9PZ66		Q8CHB8
Q9D9F8		Q9D289				Q9D306		Q8BHP7
Q9D9F7		Q9D826				Q3UPL5		Q8BHP2
Q9D9F1		Q9D824				Q3UPL6		D3Z1V9
P24063		Q9D823				Q7M715		Q8BR07
Q0ZNK3		Q99M87				D3Z0P8		Q8BGP5
A7XV04		Q8R3H9				Q6NXL6		A2AV13
A7XV07		Q80ZX0				Q8BFR1		P20293
Q6VUP9		P62204				P01806		Q6T264
P00184		Q9JJG9				O55040		J3QK72
Q9WU12		Q9D1R9				O55042		J3QK71
Q61846		Q9D1R2				Q921C1		J3QK78
Q61847		Q8BML3				Q6W5C0		Q923Z0
Q9WU19		Q8BML9				Q9Z0S3		Q923Z4
Q9JIE3		Q99KK7				Q9Z0S7		Q64263
Q9JIE6		P80318				Q9Z0S6		Q64261
Q3V3A1		Q9D6S7				Q9Z0S5		Q64264
Q6IE82		Q9CQS5				Q9Z0S4		Q9CUI2
Q3V3A7		Q9CQS2				Q52KG3		Q3V494
Q8VGC8		Q9QXK7				Q3UU41		Q8CGY7
Q6PCW6		Q91V37				Q01114		P39061
Q8VGC1		Q9CPS7				P51879		B9EK86
Q8VGC2		P47968				Q76JU9		Q8R4S0
Q8VGC4		P47962				Q8C310		P32958
Q8VGC7		Q3U308				Q8K129		A2ARV4
Q8VGC6		Q8R5K4				P16043		Q9Z202
Q6A0D4		Q80TL7				A2AFS9		Q9Z204
Q3UBX0		Q91WV0				A2AFS3		P56942
P11088		Q9CQ49				E9Q355		J3QPW6
Q3UKW5		Q6PGH1				Q8R0C3		E9PZB3
Q3UXQ5		Q99J83				H7BX78		Q9QUK9
Q8C8P7		Q8K0D5				Q9D2S4		Q9QUK6
Q3UHV4		Q69ZJ7				Q0VBP7		Q9QUK4
Q8VEK3		Q3UM45				Q5ND29		Q91Z58
Q3U6N9		Q8CD92				E9PXZ0		P0CW70
Q8C9R9		Q9WU78				Q8JZU6		A2ASP7
F6V243		D3Z0M9				Q3TE80		A2AI08
Q8CAE5		P35279				Q80T03		P83861
Q8CAE2		P42932				Q01965		Q7TRU6
Q8CAE3		Q3TIV5				Q9D8I5		Q7TRU4
Q8CAE1		Q3UXZ9				Q9D8I2		Q7TRU0
Q8CAE9		Q3UKJ7				Q9DAK4		Q91YN9
Q8BN78		Q9CS00				Q9D9U7		Q7TRU9
Q3TDN0						Q9D9U4		Q7TRU8
Q3TDN2						Q3V2J9		Q9WUG6
G3UVW3						Q3V2J0		K7N5U4
Q3UGP8						Q8BJK1		P34056
Q3UGP9						Q62273		P34057
P31695						Q62270		Q9D5S6
Q11204						F8VQ66		P70689
Q6WQJ1						Q8VGT2		Q91VL9
P62947						B6A8R8		Q61345
Q9ERM2						Q8VGT9		Q32NY8
D3YWG1						P09803		Q9ERC8
P51912						F6YNI8		Q9ERC3
P51910						Q3UQV5		Q6PHZ8
Q8CHQ6						Q8BH07		Q8VCV9
Q8CGW9						Q8BH06		Q6PHZ2
Q8CHQ0						Q8BH05		Q3V0J4
Q8CGW4						Q8BH02		A1L0T3
P21237						Q64364		G5E8V9
Q7TQ48						P23979		Q9DBR4
Q5EBG6						Q149T7		Q9DBR0
Q5EBG8						P01921		Q9DBR2
Q7TQ40						P21855		Q9D123
O08709						O35176		Q9D125
O08705						O35174		P97769
O08707						O35173		P97762
Q60674						A2AAX3		P97766
Q60675						Q61464		P97764
P28033						Q61468		Q8VEH5
Q60677						Q5EBJ4		Q8VEH2
Q60670						Q80YS6		Q8VHH8
Q8VE62						Q9EP55		Q8VHH7
Q60673						P70434		Q8VHH5
Q61107						P70436		Q80W99
Q61103						Q497Q9		Q9D780
Q61102						Q9QYJ1		E9QA79
F6VB59						Q3SXH8		Q3MI48
P17879						P01216		Q3TS39
E9Q9U2						Q91ZU9		Q9D871
E9Q2S0						Q8BR21		Q9D875
Q8K449						Q9JIS3		Q6P8Y7
E9Q2S3						Q80VY2		Q6P8Y2
E9Q2S6						F8VPU8		Q923A2
E9Q2S7						Q8QZY3		Q8C0S4
Q8K440						Q8QZY6		Q8C0S1
Q8K441						Q8QZY4		Q8C0S2
Q8K442						F8VQI7		Q5SYD0
Q8K443						Q3V3W0		Q9R059
Q8K445						Q6YI28		Q9R053
A2AWF2						P10598		Q68FG2
Q9QZT4						Q9DA97		Q68FG3
G3UYX3						P52801		E9Q8F9
P0CC03						Q8BIS8		L7N1Y8
P54751						Q8BIS1		E9Q7F5
P54754						Q6P3Z3		L7N1Y3
A2CGC2						Q8VC69		E9Q8F7
Q80VF6						Q8CGE8		L7N1Y6
F8VPX6						P20152		A2AGU5
F8VPX2						Q8BGU2		O55196
P16056						Q6IMB1		O55192
P16054						Q8BGU0		Q9Z2U2
Q80XN0						Q9DB24		Q9Z2U4
G3X9I0						O35718		Q587J6
G3X9I7						F6U8B9		Q6PB93
P12968						O35639		D3YUR1
P12960						P48757		J3QNA4
P12961						P60755		Q61660
Q6UQ17						E9QAW0		Q61663
P61622						Q8C503		Q9CZE3
Q91ZF4						Q8CDM4		P17932
Q5ND19						Q5DTT4		Q0GGX2
Q91ZF2						Q9WVJ0		Q7TRN7
Q91ZF0						E9Q2E9		Q7TRN4
Q8K158						Q9WVJ5		Q8C1S0
Q9CZ70						Q5DTT1		Q7TRN3
A6H8H2						Q5DTT3		Q7TRN0
A6H8H5						Q0VAW7		Q7TRN8
P58069						Q5DTT8		P52651
P58064						A2A4E2		Q08EC4
P62192						Q91YK8		F7BJK1
P62196						Q9WUX5		Q80ZS7
Q99JS0						A6H6Q4		Q80ZS5
Q9R1Y5						Q6WIZ7		Q80ZS3
P56280						Q9ESL8		P28828
Q8BZP8						Q9ESL9		P28825
P61089						E9PUN7		Q91VS7
P61087						Q9ESL0		Q91VS8
P61082						Q8CE33		Q7TST0
P61080						D3Z237		Q7TST3
Q91X58						D3Z660		Q7TST5
Q9D5D8						P09225		A2BED8
Q99LY2						Q8BWS5		J3QPF7
Q8BTE5						M0QW46		J3QPF0
Q8BTE6						Q2PMX6		J3QPF1
Q99LY9						Q9EQ52		B2KF50
Q91X52						Q8VHS6		Q9JJH1
P17012						Q3UDF0		Q9JJH7
Q91X56						Q922F4		Q5HZJ5
O35975						Q8BGN9		Q5HZJ0
O35973						Q8BGN6		P58659
O35972						Q3UTS8		J3QNP9
G5E8H5						Q5CZY0		Q9D1I2
Q8C850						Q923L3		J3QNP1
P13705						Q9CR81		P0C8K7
Q03391						Q3TNW5		Q8BMI0
P13707						Q9D738		Q03059
Q8C854						Q9D733		B1B0X0
Q8BNR3						A2AGX3		B1B0X6
Q8BIF0						Q14B56		O88199
Q8BIF2						Q99M20		O88196
P29020						Q61581		Q99KL7
Q8BIF9						D3YUU6		Q9D7S0
P55937						Q61585		Q9D7S1
Q9ERT2						Q9DD23		Q3UT34
Q9ERT9						Q9DD24		Q5RJH3
P51637						A2ADF7		D3Z4S0
Q8BWM3						P05208		Q924X8
Q8VCE2						Q8BZ98		Q924X6
Q8VCE1						Q08ED5		Q924X7
Q8BWM0						Q08ED0		Q924X2
Q8VCE6						Q9WUQ7		Q924X1
Q8VCE4						Q04646		Q9QY61
Q6H1V1						Q5QD12		Q14BU0
Q8VCE9						Q99J55		Q99MR9
P0C242						Q61979		Q6P9Q6
P28776						Q8VBT6		Q8C042
Q8BGX1						Q9D6P8		Q8BUN5
Q8BGX2						P05784		Q80W76
Q8BGX3						Q8BXB6		Q80W71
Q8BGX4						Q8BMF5		O88444
P22315						A2AU34		Q9R0R4
P27790						Q9D7V1		Q6UKZ0
P27792						P59158		Q3V0E1
Q4QY32						Q8VFS3		Q8C5A4
Q4QY34						Q8VFS4		Q925T6
Q3U3F9						Q3UWA4		Q3UPR9
Q9D142						Q3UWA6		Q3UPR8
Q8C3J5						Q78T54		Q6P1B3
A2BI93						Q99MW3		Q3UPR0
O88566						Q99MW5		Q3UPR7
O88561						Q9QY33		F7ASN1
O88569						P32972		P27699
Q8BQS5						Q9QY30		Q2TA57
Q8BQS4						Q8K099		Q2TA51
Q8BQS3						Q9CQY2		Q2TA50
E9Q474						Q80UW3		E9Q227
Q922P8						Q9CQY9		Q3U4K9
Q922P9						Q9CQY8		F7BAB2
Q8CHJ2						Q8C1E1		P06879
Q8BHH2						D3YVF0		Q70UZ7
Q8BHH1						O09158		Q9CQT6
Q8BHH9						Q3U4N7		Q99P81
Q8BHH8						O88909		Q99P87
Q9Z1J1						Q9QXA7		Q99P86
Q9Z1J3						A1Z198		Q6W8Q3
Q9Z1J2						Q9Z351		Q91V61
Q3TYG6						A7TZE6		Q8CFA1
Q9QX47						Q8R2U7		G3UW31
F6Z9S8						Q6DIA7		G3UW32
E9QAZ2						Q6DIA2		G3UW36
E9QAZ9						L7N223		O35316
Q9JK81						Q3TB92		A2A699
Q9JK83						Q9CVW4		O35310
Q9JK84						P34902		F6XVR9
Q9JK88						Q8CG65		A2A690
Q8BQJ2						P70289		Q64096
Q8CIH9						A1Y9I9		Q8BJ25
Q8CIH5						Q61033		Q9CWJ3
Q8BQJ6						E9PWA8		P33896
Q8C6N3						Q61038		Q8CA95
Q9WVG6						Q99KZ6		E9PV87
L7N235						Q8BG26		Q8R2N0
L7N237						Q9D7I9		E9PV82
L7N231						A9Z1V5		Q63ZV0
L7N232						Q80T62		Q9ER74
L7N233						Q3V1H1		Q9ER75
L7N238						Q99ML1		Q9ER71
L7N239						F6R5P4		Q4FZH1
Q9WVG9						Q920S2		F6SNQ2
Q7TS72						E9Q8Z1		Q60736
J3QPJ5						P42866		Q9DAE8
Q5DTK1						Q920C4		Q61066
Q7TMA2						Q8K0R6		Q9DAE7
Q8BL74						P01887		Q9DAE3
Q1LZI2						Q3U1V6		Q61060
Q1LZI5						Q6PFD5		Q80UK0
A3KFU9						A6H684		A2AUS6
Q8R4K2						Q8VG38		Q1HCM0
P33609						F6ZGR6		D6RFS9
E9Q1A5						Q8VG33		Q9JLC6
Q8R4K8						Q8VG32		Q80TK0
E9Q1A6						Q9WUL6		Q3V0Q1
Q64191						Q8VG37		Q7TQP4
D3YZF7						Q8CEZ4		Q7TQP3
E9Q7U0						Q8CEZ1		Q7TQP2
Q9Z280						Q8CEZ0		Q8BG94
Q9Z282						Q8R285		A2A995
P30558						Q8R287		Q62000
Q9Z287						Q8R286		Q62005
A2AGJ4						E9Q4V7		Q62007
P30557						Q9WTW2		P18121
P30554						Q9WTW3		D3Z460
Q9ET47						P63078		Q9EPF8
Q91YV9						P63072		Q9EPF5
Q2EY15						Q8BFZ6		Q9EPF7
Q9ET43						P97352		Q3V1U0
Q9WVK0						P97350		Q91WS7
Q80X59						Q9Z1B8		Q9D4X9
Q80X53						Q0VBH3		Q9WV02
Q80X50						Q7TQN9		Q9WV06
Q80X56						Q14B24		Q9WV08
G3X9T1						E9PYP1		E9PZ19
G3X9T2						E9PYP4		E9PZ13
O54724						Q8BVL6		K7N775
P09450						Q9D8Q6		Q8K3I8
A2ASX7						O88737		Q8K3I9
Q9CZR8						P55850		F7BAX1
Q9CZR3						Q921V7		Q8K3I4
Q9CZR2						P28654		Q8K3I6
Q9CZR4						P22272		Q3UPI1
Q5SVQ0						P28653		Q9JMK0
Q91VD9						Q78F42		Q99PS0
Q91VD8						Q3UXL4		A6H6E9
Q91VD1						D3YYH9		Q6PGE4
Q91VD6						Q7TS20		Q68ED2
F6S7Q2						E9Q554		Q6NVE3
A2AJ38						E9Q557		Q68ED7
Q3U497						E9Q556		Q99J72
Q3U492						E9Q550		Q3UFF7
Q8BZ71						P20067		Q920F6
Q32MD9						P20065		Q8CIP3
Q6A009						Q810Z1		F6QVC4
Q05020						Q3UA37		P13379
K4DI68						Q5SX39		Q8K0Y7
Q7TSI3						E9Q3F5		P13372
Q7TSI0						Q9JL21		P13373
Q7TSI1						Q9CRD4		Q9CQ91
P14131						E9PW59		A6X8J1
P08414						Q8BH83		F6Y363
Q8VD98						Q8BH89		J3KMV3
Q9ERK0						Q9Z140		J3KMV2
Q9ERK4						P70126		Q8VG66
Q9ERK7						P70124		Q8VG64
Q9ERK9						P70120		Q8VG65
J3QP55						Q7TNU6		Q8VG62
J3QP53						P27811		Q8VG63
A2A899						Q61200		Q14DI0
A2A891						P01749		Q3UU35
G3XA12						P06240		Q52KH6
Q62168						P05533		Q8CEG5
Q5SSG5						D3Z752		Q8CEG0
Q5SSG4						D3Z750		P29452
Q62160						P70677		Q8R258
Q62167						Q0VEE6		P51829
Q62165						Q6IE21		E9Q5C7
Q8VIF2						Q6IE25		Q8R256
Q02085						Q6IE28		Q8R257
P97499						P81615		Q8R254
E9PX85						Q3UKY7		Q8R255
P97494						Q3UHH2		Q8R1N3
P97497						Q9DA11		A2A580
P97496						Q9DA16		J3QMK7
P97490						Q9DA17		J3QMK1
P97493						Q8K2W9		J3QMK2
P97492						Q6W3F0		P59862
F6YD18						Q59IW6		Q9WTX2
Q2HXL6						Q8BQ86		Q9WTX4
Q9DBJ6						Q60614		Q9WTX7
Q9DBJ1						Q60612		Q6A152
Q8K1F9						Q78WH7		P63002
Q9DBJ3						A3KG45		A6NAT4
Q8BQH6						Q3UW53		Q0VBM2
Q8BQH4						A3KG47		Q9Z0K8
Q8BMT9						B9EJI9		E9PXY6
Q8BMT4						Q8CGM1		E9PXY0
Q8BMT0						P62696		Q6ZQ12
Q8BXL9						Q3TYR5		Q6ZQ11
Q05AA6						P17892		Q60988
Q8BXL7						P15945		A2AQ92
F7D818						P15947		Q60989
P13542						P15946		A2AQ99
P13541						E9Q2M4		A2A9T0
Q99K30						A2A4M0		M0QWF9
Q3UTD9						Q9WVR4		K7N6X9
P81067						P10810		O35874
P81066						P59528		K7N6X2
P81069						Q921T2		Q03157
Q4KN81						Q9D4D2		Q6S5J6
Q3UTD5						P48772		F7DEP7
Q8BLR2						Q9WUP0		Q91WL0
Q8BLR5						Q9WUP1		Q91WL5
Q8BLR7						G3X9C2		Q91WL6
Q9D9W1						Q9EST1		A1KXC4
Q8BLR9						Q8C838		Q9DCY0
Q07076						Q07174		Q9D3X9
Q8BV66						P51656		Q9D3X8
Q6PKN7						P51658		Q9D3X3
Q924K1						Q99LG1		Q9D8L5
Q924K8						D3YX67		Q9EQC0
B1AXH1						O88507		Q9D8L0
Q8BU91						Q8VCC6		Q3U515
Q8BU90						Q8VCC2		Q9D3X4
Q9D6W8						J3QM76		P51125
Q8C6S9						F6TSM8		Q059Y8
O55112						Q8VEU8		P35283
O55111						Q8VEU1		P35285
Q3USN8						Q8VEU0		Q8VDS7
Q8C0K8						Q8VEU2		Q9D9V3
Q8C0K5						Q8VEU7		Q9D9V2
G3X930						Q9CR04		Q62249
G3X931						B1AVK5		Q8BJL1
G3X938						Q794H2		A2AD25
G3X939						Q14AJ9		P21765
Q3TUA9						Q923T7		P21761
Q3UV70						Q9Z2F2		Q810U3
Q3UV71						Q64285		Q810U2
Q3UV74						L7N257		Q810U5
Q2UY11						Q64287		Q810U4
Q32P14						Q64281		C0LLJ0
Q32P12						Q64280		P22227
Q8R464						Q64282		Q8VGS1
Q8R460						L7N259		Q8VGS0
Q2HJ10						A2AMM0		Q8VGS3
E9Q7N9						Q8R4A3		Q8VGS2
Q7TRM0						E9Q8Q8		Q8VGS7
E9Q7N4						Q7TRC0		Q5M8Q8
Q9QVY8						Q7TRC3		Q5M8Q2
P13297						Q7TRC9		Q3U0L2
Q7TR67						Q91YX0		Q3UKG2
Q7TR64						Q61508		G3UYL2
Q7TR63						Q3U435		P26687
F7CVU0						Q8BZ10		L7MUB9
O89033						Q9ES17		L7MUB4
Q3TVA9						P70378		E9PV24
P0C913						P70377		P25799
E9Q6D8						P70375		Q8BM88
E9Q6D7						E9Q6S0		B1AZK8
E9Q6D6						E9Q573		Q8BM86
E9Q6D3						Q91XV3		Q3TRG0
O35423						J3QPK6		A2AKK5
A2ADU9						Q6SJQ7		Q9QZ59
A2ADU8						Q6SJQ5		P15307
Q9CQK7						Q6SJQ0		Q64356
Q9CQK1						Q80ZN5		P47873
Q9CQK3						Q8VI88		P47876
F6VZI0						Q8K1H9		P47877
Q8BJM3						P97783		O35292
P56873						Q5SSA0		P47878
P97825						Q2YFS3		P47879
P97820						Q2YFS1		B2RXS4
P97821						P97438		F6ZUS0
P97822						Q9JJU9		P01910
P97823						Q9JJU8		F6ZH14
Q8CFT2						P97431		O35126
Q8BJM7						P97430		E9PW21
A2AJX0						Q9R269		Q8BH55
A2AJX4						P12658		Q8BH50
Q0VGB7						P12656		Q8BH51
E9Q069						Q9D279		Q8BH52
P98086						Q8VHF2		B2RVZ1
P98084						Q99K99		P70196
P98083						P56379		P70194
Q3USH1						O54803		P70193
L7MU91						Q9R0G8		P70190
L7MU96						Q8BLX7		Q80YN3
Q9D8F3						Q8CCJ4		Q61451
[truncated: 19,899 more rows]
