# Supplementary material for: Wide‐scale comparative analysis of longevity genes and interventions
Source: Aging Cell. 2017 Aug 24;16(6):1267–75. doi: 10.1111/acel.12659 (PMC5676071; doi:10.1111/acel.12659)
Supplement: Supplementary file 5 — Table S4 Enrichment analysis of Longevity‐associated genes (LAGs) under different criteria and backgrounds. [file ACEL-16-1267-s005.xlsx]

## Sheet: S. cerevisiae
Suppl. Table 4. Enrichment analysis of Longevity-associated genes (LAGs) under different criteria and backgrounds
S. serevisiae
Analysis was performed using:
DAVID Bioinformatics Resources 6.8 (https://david.ncifcrf.gov/) and confirmed with WebGestalt (http://www.webgestalt.org/), EnrichR (http://amp.pharm.mssm.edu/Enrichr/), and Panther (http://pantherdb.org/)
For further details on the meaning of the descriptors and annotation clustering see https://david.ncifcrf.gov/
Listed are the most significantly enriched KEGG pathways and the highest annotation clusters
The conservation criteria (ortholog presence across phyla) are depicted in dark grey
Each list of genes was tested for enrichment using the following backgrounds: the entire genome, the entire list of LAGs, and all genes from the entire genome under the same conservation criteria
	LAGs conserved across at least 12 phyla
Whole genome background
Category	Term	Count	PValue	Genes	Fold Enrichment	Bonferroni	Benjamini
KEGG_PATHWAY	Ribosome	24	1.20548e-06	P02407, P10664, P0CX24, P0CX32, P0CX48, P04650, P0CX42, P40525, P02400, P0CX54, P0CX85, P0CX36, P0CX83, P0CX56, P0CX26, P0CX38, P26786, P05318, P49166, Q02753, P05749, P05739, P05747, P0C2H8	3.01031	6.75044e-05	6.75044e-05
KEGG_PATHWAY	Citrate cycle (TCA cycle)	8	0.000341582	P08417, P00890, P20967, P28241, P12695, P16387, P21954, P09624	5.64433	0.01895	0.00952033
KEGG_PATHWAY	Carbon metabolism	12	0.00963792	P52892, P09201, P08417, P11412, P00890, P20967, P28241, P12695, P16387, P15019, P21954, P09624	2.37656	0.418614	0.165381
KEGG_PATHWAY	Oxidative phosphorylation	9	0.0119635	P00128, P32366, P00830, P07143, P38077, P19516, P16140, P07251, P32563	2.82216	0.490333	0.155068
KEGG_PATHWAY	Metabolic pathways	41	0.015916	P52892, P32366, P20967, P39006, P32582, P19516, P04046, P15274, P32563, P09624, P80210, P53730, P00044, P09201, P21182, P08417, P49435, P00830, P16387, P27680, P07143, P53686, P40350, P00890, P28241, P22543, P49017, P07170, P10659, P15019, P21954, P16140, Q03161, P00128, P11412, Q02046, P12695, P53909, P38077, P07251, P50076	1.36128	0.592806	0.164473
KEGG_PATHWAY	Biosynthesis of secondary metabolites	21	0.0261466	P32191, P00890, P20967, P28241, P39006, P49017, P07170, P10659, P15019, P21954, P15274, P04046, P09624, Q03161, P09201, P08417, P11412, P16387, P12695, P27680, P18900	1.61267	0.773201	0.219079
KEGG_PATHWAY	Regulation of autophagy	4	0.0355068	Q02948, P38862, Q12380, P22543	5.31231	0.867945	0.251153
Annotation Cluster 1
GOTERM_BP_DIRECT	cytoplasmic translation	26	4.51109e-12	P02407, P10664, P0CX32, P04650, P02400, P35691, P0CX54, P0CX36, P0CX56, P0CX38, P26786, P41805, P05739, P0CX24, P0CX48, P0CX42, P40525, P0CX85, P0CX26, P0CX83, P49166, P05318, Q02753, P05749, P05747, P0C2H8	5.406	2.01644e-09	2.01644e-09
GOTERM_CC_DIRECT	cytosolic large ribosomal subunit	19	1.61069e-10	P10664, P0CX24, P04650, P0CX42, P40525, P02400, P0CX54, P0CX85, P0CX83, P0CX26, P05318, P49166, Q02753, P41805, P05749, P05739, P05747, P0C2H8, P38344	6.80323	2.5771e-08	2.5771e-08
UP_KEYWORDS	Ribosomal protein	26	2.22273e-10	P02407, P10664, P0CX32, P04650, P02400, P0CX54, P0CX36, P0CX56, P0CX38, P36528, P26786, P41805, P05739, P0CX24, P0CX48, P0CX42, P40525, P0CX85, P0CX83, P0CX26, P49166, P05318, Q02753, P05749, P05747, P0C2H8	4.55787	3.80087e-08	3.80087e-08
GOTERM_CC_DIRECT	ribosome	29	3.35792e-09	P02407, P10664, P0CX32, P04650, P02400, P35691, P0CX54, P0CX36, P0CX56, P0CX38, P26786, P36528, P41805, P25637, P05739, P32324, P0CX24, P0CX48, P0CX42, P40525, P0CX85, P0CX26, P0CX83, P49166, P05318, Q02753, P05749, P05747, P0C2H8	3.61178	5.37267e-07	2.68634e-07
GOTERM_BP_DIRECT	translation	28	5.8378e-09	P02407, P10664, P0CX32, P04650, P15442, P35691, P0CX54, P0CX36, P0CX56, P0CX38, P26786, P41805, P04803, P05739, P32324, P0CX24, P0CX48, P0CX42, P40525, P0CX85, P0CX26, P0CX83, P49166, Q02753, P05749, P05747, P0C2H8, P39730	3.63334	2.6095e-06	1.30475e-06
GOTERM_MF_DIRECT	structural constituent of ribosome	26	2.24774e-08	P02407, P10664, P0CX32, P04650, P02400, P0CX54, P0CX36, P0CX56, P0CX38, P36528, P26786, P41805, P05739, P0CX24, P0CX48, P0CX42, P40525, P0CX85, P0CX83, P0CX26, P49166, P05318, Q02753, P05749, P05747, P0C2H8	3.62395	5.95648e-06	5.95648e-06
GOTERM_CC_DIRECT	intracellular	23	2.40587e-08	P02407, P0CX32, P0CX48, P04650, P40525, P02400, P0CX85, P0CX36, P0CX83, P0CX56, P0CX26, P0CX38, P26786, P05318, P49166, Q02753, P41805, P05749, P05739, P35127, P05747, P0C2H8, P33201	4.09804	3.84938e-06	1.28313e-06
UP_KEYWORDS	Ribonucleoprotein	27	6.28341e-08	P02407, P10664, P0CX32, P04650, P02400, P0CX54, P0CX36, P0CX56, P0CX38, P36528, P26786, P41805, P05739, P0CX24, P0CX48, P0CX42, P40525, P0CX85, Q06406, P0CX26, P0CX83, P49166, P05318, Q02753, P05749, P05747, P0C2H8	3.36304	1.07446e-05	5.3723e-06
GOTERM_CC_DIRECT	ribonucleoprotein complex	27	1.12842e-07	P02407, P10664, P0CX32, P04650, P02400, P0CX54, P0CX36, P0CX56, P0CX38, P36528, P26786, P41805, P05739, P0CX24, P0CX48, P0CX42, P40525, P0CX85, Q06406, P0CX26, P0CX83, P49166, P05318, Q02753, P05749, P05747, P0C2H8	3.26443	1.80546e-05	4.51367e-06
KEGG_PATHWAY	Ribosome	24	1.20548e-06	P02407, P10664, P0CX24, P0CX32, P0CX48, P04650, P0CX42, P40525, P02400, P0CX54, P0CX85, P0CX36, P0CX83, P0CX56, P0CX26, P0CX38, P26786, P05318, P49166, Q02753, P05749, P05739, P05747, P0C2H8	3.01031	6.75044e-05	6.75044e-05
GOTERM_MF_DIRECT	poly(A) RNA binding	14	3.79087e-06	P0CX24, P10664, P0CX42, P0CX54, P0CX36, P0CX26, P0CX83, P41805, Q02753, P05739, P05749, P05747, P0C2H8, P38344	4.88889	0.00100408	0.000502165
Annotation Cluster 2
UP_SEQ_FEATURE	transit peptide:Mitochondrion	25	3.29406e-06	P00447, P20967, P39006, Q07540, P36775, P19516, P32860, P09624, P36528, P08417, P00830, P16387, P27680, P07143, P18900, P32191, P00890, P28241, P49017, P21954, P32580, Q08058, P12695, P38077, P07251	2.9044	0.0011391	0.0011391
UP_KEYWORDS	Transit peptide	25	2.86444e-05	P00447, P20967, P39006, Q07540, P36775, P19516, P32860, P09624, P36528, P08417, P00830, P16387, P27680, P07143, P18900, P32191, P00890, P28241, P49017, P21954, P32580, Q08058, P12695, P38077, P07251	2.55847	0.00488628	0.00163142
UP_KEYWORDS	Mitochondrion	37	0.000266159	P00447, P00445, P40961, P20967, P18239, P39006, Q07540, P36775, P35691, P19516, P26793, P32860, P09624, P00044, P36528, P08417, P04803, P00830, P16387, P27680, P18900, P07143, P32795, P32191, P00890, P28241, P32839, P49017, P07170, P21954, P00128, P34227, P32580, Q08058, P12695, P38077, P07251	1.8314	0.0444987	0.00906252
GOTERM_CC_DIRECT	mitochondrion	47	0.00265899	P00447, P32368, P00445, P40961, P20967, P38862, P18239, P39006, P06782, P32582, Q07540, Q08484, P36775, P35691, P19516, P32860, P26793, P09624, P0CX56, P00044, P36528, P08417, P04803, P00830, P32829, P16387, P27680, P18900, P07143, P32795, P32657, P32191, P00890, P28241, P32839, P49017, P07170, P21954, P00128, P34227, P32580, Q08058, P12695, P39730, P38077, P32939, P07251	1.49591	0.346887	0.0462311
S. cerevisiae LAGs background
Category	Term	Count	PValue	Genes	Fold Enrichment	Bonferroni	Benjamini
KEGG_PATHWAY	Ribosome	24	0.0115421	P02407, P10664, P0CX24, P0CX32, P0CX48, P04650, P0CX42, P40525, P02400, P0CX54, P0CX85, P0CX36, P0CX83, P0CX56, P0CX26, P0CX38, P26786, P05318, P49166, Q02753, P05749, P05739, P05747, P0C2H8	1.53952	0.478015	0.478015
KEGG_PATHWAY	Oxidative phosphorylation	9	0.0529242	P00128, P32366, P00830, P07143, P38077, P19516, P16140, P07251, P32563	1.94845	0.952407	0.781841
Annotation Cluster 1
GOTERM_BP_DIRECT	cytoplasmic translation	26	2.68757e-07	P02407, P10664, P0CX32, P04650, P02400, P35691, P0CX54, P0CX36, P0CX56, P0CX38, P26786, P41805, P05739, P0CX24, P0CX48, P0CX42, P40525, P0CX85, P0CX26, P0CX83, P49166, P05318, Q02753, P05749, P05747, P0C2H8	2.69785	0.000120127	0.000120127
GOTERM_CC_DIRECT	cytosolic large ribosomal subunit	19	1.35359e-05	P10664, P0CX24, P04650, P0CX42, P40525, P02400, P0CX54, P0CX85, P0CX83, P0CX26, P05318, P49166, Q02753, P41805, P05749, P05739, P05747, P0C2H8, P38344	2.77733	0.00216341	0.00216341
GOTERM_BP_DIRECT	translation	28	3.38389e-05	P02407, P10664, P0CX32, P04650, P15442, P35691, P0CX54, P0CX36, P0CX56, P0CX38, P26786, P41805, P04803, P05739, P32324, P0CX24, P0CX48, P0CX42, P40525, P0CX85, P0CX26, P0CX83, P49166, Q02753, P05749, P05747, P0C2H8, P39730	2.113	0.0150124	0.00753459
UP_KEYWORDS	Ribonucleoprotein	27	4.814e-05	P02407, P10664, P0CX32, P04650, P02400, P0CX54, P0CX36, P0CX56, P0CX38, P36528, P26786, P41805, P05739, P0CX24, P0CX48, P0CX42, P40525, P0CX85, Q06406, P0CX26, P0CX83, P49166, P05318, Q02753, P05749, P05747, P0C2H8	2.12937	0.00819835	0.00819835
UP_KEYWORDS	Ribosomal protein	26	8.17735e-05	P02407, P10664, P0CX32, P04650, P02400, P0CX54, P0CX36, P0CX56, P0CX38, P36528, P26786, P41805, P05739, P0CX24, P0CX48, P0CX42, P40525, P0CX85, P0CX83, P0CX26, P49166, P05318, Q02753, P05749, P05747, P0C2H8	2.11458	0.0138865	0.00696754
GOTERM_CC_DIRECT	ribonucleoprotein complex	27	8.93213e-05	P02407, P10664, P0CX32, P04650, P02400, P0CX54, P0CX36, P0CX56, P0CX38, P36528, P26786, P41805, P05739, P0CX24, P0CX48, P0CX42, P40525, P0CX85, Q06406, P0CX26, P0CX83, P49166, P05318, Q02753, P05749, P05747, P0C2H8	2.06172	0.0141904	0.00475268
GOTERM_CC_DIRECT	ribosome	29	0.00010443	P02407, P10664, P0CX32, P04650, P02400, P35691, P0CX54, P0CX36, P0CX56, P0CX38, P26786, P36528, P41805, P25637, P05739, P32324, P0CX24, P0CX48, P0CX42, P40525, P0CX85, P0CX26, P0CX83, P49166, P05318, Q02753, P05749, P05747, P0C2H8	1.97824	0.0165708	0.0041687
GOTERM_MF_DIRECT	structural constituent of ribosome	26	0.000410918	P02407, P10664, P0CX32, P04650, P02400, P0CX54, P0CX36, P0CX56, P0CX38, P36528, P26786, P41805, P05739, P0CX24, P0CX48, P0CX42, P40525, P0CX85, P0CX83, P0CX26, P49166, P05318, Q02753, P05749, P05747, P0C2H8	1.91794	0.103194	0.103194
GOTERM_MF_DIRECT	poly(A) RNA binding	14	0.00048055	P0CX24, P10664, P0CX42, P0CX54, P0CX36, P0CX26, P0CX83, P41805, Q02753, P05739, P05749, P05747, P0C2H8, P38344	2.64381	0.119598	0.0617025
GOTERM_CC_DIRECT	intracellular	23	0.00112904	P02407, P0CX32, P0CX48, P04650, P40525, P02400, P0CX85, P0CX36, P0CX83, P0CX56, P0CX26, P0CX38, P26786, P05318, P49166, Q02753, P41805, P05749, P05739, P35127, P05747, P0C2H8, P33201	1.92903	0.165355	0.0355042
KEGG_PATHWAY	Ribosome	24	0.0115421	P02407, P10664, P0CX24, P0CX32, P0CX48, P04650, P0CX42, P40525, P02400, P0CX54, P0CX85, P0CX36, P0CX83, P0CX56, P0CX26, P0CX38, P26786, P05318, P49166, Q02753, P05749, P05739, P05747, P0C2H8	1.53952	0.478015	0.478015
All genes (from the entire genome) that are conserved across at least 12 phyla background
Category	Term	Count	PValue	Genes	Fold Enrichment	Bonferroni	Benjamini
KEGG_PATHWAY	Ribosome	24	2.44143e-05	P02407, P10664, P0CX24, P0CX32, P0CX48, P04650, P0CX42, P40525, P02400, P0CX54, P0CX85, P0CX36, P0CX83, P0CX56, P0CX26, P0CX38, P26786, P05318, P49166, Q02753, P05749, P05739, P05747, P0C2H8	2.35052	0.00136628	0.00136628
KEGG_PATHWAY	Citrate cycle (TCA cycle)	8	0.00183179	P08417, P00890, P20967, P28241, P12695, P16387, P21954, P09624	3.8056	0.0975791	0.0500416
KEGG_PATHWAY	Carbon metabolism	12	0.00836763	P52892, P09201, P08417, P11412, P00890, P20967, P28241, P12695, P16387, P15019, P21954, P09624	2.28336	0.375347	0.14517
KEGG_PATHWAY	Biosynthesis of secondary metabolites	21	0.00875429	P32191, P00890, P20967, P28241, P39006, P49017, P07170, P10659, P15019, P21954, P15274, P04046, P09624, Q03161, P09201, P08417, P11412, P16387, P12695, P27680, P18900	1.72661	0.388841	0.115825
KEGG_PATHWAY	Oxidative phosphorylation	9	0.00950226	P00128, P32366, P00830, P07143, P38077, P19516, P16140, P07251, P32563	2.72446	0.414138	0.101415
KEGG_PATHWAY	2-Oxocarboxylic acid metabolism	4	0.0254142	P52892, P00890, P28241, P21954	5.32784	0.763449	0.213581
KEGG_PATHWAY	Metabolic pathways	41	0.0365972	P52892, P32366, P20967, P39006, P32582, P19516, P04046, P15274, P32563, P09624, P80210, P53730, P00044, P09201, P21182, P08417, P49435, P00830, P16387, P27680, P07143, P53686, P40350, P00890, P28241, P22543, P49017, P07170, P10659, P15019, P21954, P16140, Q03161, P00128, P11412, Q02046, P12695, P53909, P38077, P07251, P50076	1.27594	0.876051	0.257898
KEGG_PATHWAY	Biosynthesis of antibiotics	16	0.0425811	P00890, P20967, P28241, P32582, P07170, P15019, P21954, P04046, P15274, P09624, Q03161, P09201, P08417, P11412, P12695, P16387	1.63933	0.91256	0.262581
Annotation Cluster 1
GOTERM_BP_DIRECT	cytoplasmic translation	26	4.51109e-12	P02407, P10664, P0CX32, P04650, P02400, P35691, P0CX54, P0CX36, P0CX56, P0CX38, P26786, P41805, P05739, P0CX24, P0CX48, P0CX42, P40525, P0CX85, P0CX26, P0CX83, P49166, P05318, Q02753, P05749, P05747, P0C2H8	5.406	2.01644e-09	2.01644e-09
GOTERM_CC_DIRECT	cytosolic large ribosomal subunit	19	1.61069e-10	P10664, P0CX24, P04650, P0CX42, P40525, P02400, P0CX54, P0CX85, P0CX83, P0CX26, P05318, P49166, Q02753, P41805, P05749, P05739, P05747, P0C2H8, P38344	6.80323	2.5771e-08	2.5771e-08
UP_KEYWORDS	Ribosomal protein	26	2.22273e-10	P02407, P10664, P0CX32, P04650, P02400, P0CX54, P0CX36, P0CX56, P0CX38, P36528, P26786, P41805, P05739, P0CX24, P0CX48, P0CX42, P40525, P0CX85, P0CX83, P0CX26, P49166, P05318, Q02753, P05749, P05747, P0C2H8	4.55787	3.80087e-08	3.80087e-08
GOTERM_CC_DIRECT	ribosome	29	3.35792e-09	P02407, P10664, P0CX32, P04650, P02400, P35691, P0CX54, P0CX36, P0CX56, P0CX38, P26786, P36528, P41805, P25637, P05739, P32324, P0CX24, P0CX48, P0CX42, P40525, P0CX85, P0CX26, P0CX83, P49166, P05318, Q02753, P05749, P05747, P0C2H8	3.61178	5.37267e-07	2.68634e-07
GOTERM_BP_DIRECT	translation	28	5.8378e-09	P02407, P10664, P0CX32, P04650, P15442, P35691, P0CX54, P0CX36, P0CX56, P0CX38, P26786, P41805, P04803, P05739, P32324, P0CX24, P0CX48, P0CX42, P40525, P0CX85, P0CX26, P0CX83, P49166, Q02753, P05749, P05747, P0C2H8, P39730	3.63334	2.6095e-06	1.30475e-06
GOTERM_MF_DIRECT	structural constituent of ribosome	26	2.24774e-08	P02407, P10664, P0CX32, P04650, P02400, P0CX54, P0CX36, P0CX56, P0CX38, P36528, P26786, P41805, P05739, P0CX24, P0CX48, P0CX42, P40525, P0CX85, P0CX83, P0CX26, P49166, P05318, Q02753, P05749, P05747, P0C2H8	3.62395	5.95648e-06	5.95648e-06
GOTERM_CC_DIRECT	intracellular	23	2.40587e-08	P02407, P0CX32, P0CX48, P04650, P40525, P02400, P0CX85, P0CX36, P0CX83, P0CX56, P0CX26, P0CX38, P26786, P05318, P49166, Q02753, P41805, P05749, P05739, P35127, P05747, P0C2H8, P33201	4.09804	3.84938e-06	1.28313e-06
UP_KEYWORDS	Ribonucleoprotein	27	6.28341e-08	P02407, P10664, P0CX32, P04650, P02400, P0CX54, P0CX36, P0CX56, P0CX38, P36528, P26786, P41805, P05739, P0CX24, P0CX48, P0CX42, P40525, P0CX85, Q06406, P0CX26, P0CX83, P49166, P05318, Q02753, P05749, P05747, P0C2H8	3.36304	1.07446e-05	5.3723e-06
GOTERM_CC_DIRECT	ribonucleoprotein complex	27	1.12842e-07	P02407, P10664, P0CX32, P04650, P02400, P0CX54, P0CX36, P0CX56, P0CX38, P36528, P26786, P41805, P05739, P0CX24, P0CX48, P0CX42, P40525, P0CX85, Q06406, P0CX26, P0CX83, P49166, P05318, Q02753, P05749, P05747, P0C2H8	3.26443	1.80546e-05	4.51367e-06
KEGG_PATHWAY	Ribosome	24	1.20548e-06	P02407, P10664, P0CX24, P0CX32, P0CX48, P04650, P0CX42, P40525, P02400, P0CX54, P0CX85, P0CX36, P0CX83, P0CX56, P0CX26, P0CX38, P26786, P05318, P49166, Q02753, P05749, P05739, P05747, P0C2H8	3.01031	6.75044e-05	6.75044e-05
GOTERM_MF_DIRECT	poly(A) RNA binding	14	3.79087e-06	P0CX24, P10664, P0CX42, P0CX54, P0CX36, P0CX26, P0CX83, P41805, Q02753, P05739, P05749, P05747, P0C2H8, P38344	4.88889	0.00100408	0.000502165
	LAGs conserved only in Ascomycota
Whole genome background
Category	Term	Count	PValue	Genes	Fold Enrichment	Bonferroni	Benjamini
KEGG_PATHWAY	Regulation of autophagy	3	0.00992877	Q03818, P38270, Q07879	18.4034	0.243759	0.243759
KEGG_PATHWAY	Meiosis - yeast	5	0.0246615	P38830, Q12361, P39001, P38634, P13365	4.13832	0.503007	0.295023
Annotation Cluster 4
UP_KEYWORDS	Autophagy	7	0.00136541	Q03818, P46944, P38270, P36135, Q12092, Q07879, Q06159	5.61349	0.141896	0.0497308
GOTERM_BP_DIRECT	autophagy	7	0.002382	Q03818, P46944, P38270, P36135, Q12092, Q07879, Q06159	5.03682	0.489582	0.200825
GOTERM_BP_DIRECT	macroautophagy	6	0.00530704	Q03818, P46944, P38270, Q12092, Q07879, P40491	5.22617	0.776997	0.312809
GOTERM_BP_DIRECT	piecemeal microautophagy of nucleus	5	0.0086239	Q03818, P46944, P38270, Q12092, Q07879	6.05471	0.913056	0.386452
KEGG_PATHWAY	Regulation of autophagy	3	0.00992877	Q03818, P38270, Q07879	18.4034	0.243759	0.243759
GOTERM_CC_DIRECT	pre-autophagosomal structure membrane	4	0.0128995	Q03818, P38270, Q07879, Q06159	7.95041	0.797488	0.32917
GOTERM_BP_DIRECT	mitophagy	4	0.0273458	Q03818, P36135, Q12092, Q07879	6.01802	0.999598	0.54246
GOTERM_CC_DIRECT	pre-autophagosomal structure	4	0.0436269	Q03818, P46944, P38270, Q12092	5.02131	0.995858	0.496331
GOTERM_BP_DIRECT	late nucleophagy	3	0.044178	Q03818, Q12092, Q07879	8.76153	0.999997	0.62474
S. cerevisiae LAGs background
Category	Term	Count	PValue	Genes	Fold Enrichment	Bonferroni	Benjamini
KEGG_PATHWAY	Meiosis - yeast	5	0.0447297	P38830, Q12361, P39001, P38634, P13365	3.33333	0.722326	0.722326
All genes that are conserved only in Ascomycota background
Category	Term	Count	PValue	Genes	Fold Enrichment	Bonferroni	Benjamini
KEGG_PATHWAY	Regulation of autophagy	3	0.0462776	Q03818, P38270, Q07879	7.19048	0.734652	0.734652
	LAGs conserved only in Fungi
Whole genome background
Category	Term	Count	PValue	Genes	Fold Enrichment	Bonferroni	Benjamini
KEGG_PATHWAY	Regulation of autophagy	5	0.00066517	Q06410, Q03818, P38270, Q06628, Q07879	11.5021	0.0288528	0.014532
Annotation Cluster 2
GOTERM_BP_DIRECT	mitophagy	8	0.000156678	Q06410, P12611, Q03818, P36135, Q06409, Q12092, Q06628, Q07879	6.54902	0.0693955	0.0693955
GOTERM_BP_DIRECT	autophagy	11	0.000187384	Q06410, Q03818, P46944, P25641, P38270, P36135, Q12092, Q06628, Q07879, Q06159, Q04053	4.30669	0.0824216	0.0420969
UP_KEYWORDS	Autophagy	10	0.000414503	Q06410, Q03818, P46944, P25641, P38270, P36135, Q12092, Q06628, Q07879, Q06159	4.31546	0.0634056	0.0634056
GOTERM_BP_DIRECT	piecemeal microautophagy of nucleus	8	0.000642005	Q06410, Q03818, P46944, P25641, P38270, Q12092, Q06628, Q07879	5.27116	0.255301	0.0935853
KEGG_PATHWAY	Regulation of autophagy	5	0.00066517	Q06410, Q03818, P38270, Q06628, Q07879	11.5021	0.0288528	0.014532
GOTERM_CC_DIRECT	pre-autophagosomal structure	7	0.00290776	Q06410, Q03818, P46944, P38270, Q12092, Q06628, Q04053	4.78947	0.402752	0.402752
GOTERM_BP_DIRECT	late nucleophagy	5	0.00291551	Q06410, Q03818, Q12092, Q06628, Q07879	7.9455	0.7382	0.284693
GOTERM_CC_DIRECT	pre-autophagosomal structure membrane	5	0.0121587	Q06410, Q03818, P38270, Q07879, Q06159	5.41667	0.885282	0.418021
GOTERM_BP_DIRECT	macroautophagy	7	0.0176301	Q03818, P46944, P38270, Q12092, Q06628, Q07879, P40491	3.3176	0.999715	0.688496
GOTERM_BP_DIRECT	CVT pathway	6	0.0413317	Q03818, P46944, P38270, Q06628, Q07879, Q04053	3.11708	1	0.702072
GOTERM_BP_DIRECT	pexophagy	3	0.207022	Q06410, P46944, P38270	3.52366	1	0.956346
GOTERM_CC_DIRECT	extrinsic component of membrane	3	0.530931	P38270, Q06628, Q04053	1.69565	1	0.984811
S. cerevisiae LAGs background
Category	Term	Count	PValue	Genes	Fold Enrichment	Bonferroni	Benjamini
No enrichment
All genes that are conserved only in Fungi background
Category	Term	Count	PValue	Genes	Fold Enrichment	Bonferroni	Benjamini
KEGG_PATHWAY	Ribosome	14	0.000120697	P0CX23, P0CX47, P0CX35, P0CX31, P0CX41, P0CX53, P0CX37, P40033, P0CX55, P0CX43, P0CX25, P0CX84, P0CX82, P51402	2.91071	0.00529689	0.00529689
KEGG_PATHWAY	Regulation of autophagy	5	0.0084493	Q06410, Q03818, P38270, Q06628, Q07879	4.85119	0.311575	0.170286
Annotation Cluster 3
GOTERM_BP_DIRECT	piecemeal microautophagy of nucleus	8	6.27538e-05	Q06410, Q03818, P46944, P25641, P38270, Q12092, Q06628, Q07879	6.13547	0.028394	0.028394
GOTERM_BP_DIRECT	mitophagy	8	0.000805306	Q06410, P12611, Q03818, P36135, Q06409, Q12092, Q06628, Q07879	4.49935	0.309117	0.0883016
UP_KEYWORDS	Autophagy	10	0.000888613	Q06410, Q03818, P46944, P25641, P38270, P36135, Q12092, Q06628, Q07879, Q06159	3.63622	0.131044	0.0277017
GOTERM_BP_DIRECT	macroautophagy	7	0.00332375	Q03818, P46944, P38270, Q12092, Q06628, Q07879, P40491	4.21814	0.783062	0.26334
GOTERM_BP_DIRECT	autophagy	11	0.00333758	Q06410, Q03818, P46944, P25641, P38270, P36135, Q12092, Q06628, Q07879, Q06159, Q04053	2.81209	0.784439	0.225666
GOTERM_BP_DIRECT	late nucleophagy	5	0.00493476	Q06410, Q03818, Q12092, Q06628, Q07879	6.02591	0.896756	0.277025
GOTERM_CC_DIRECT	pre-autophagosomal structure	7	0.00791663	Q06410, Q03818, P46944, P38270, Q12092, Q06628, Q04053	3.6558	0.755079	0.245246
KEGG_PATHWAY	Regulation of autophagy	5	0.0084493	Q06410, Q03818, P38270, Q06628, Q07879	4.85119	0.311575	0.170286
GOTERM_CC_DIRECT	pre-autophagosomal structure membrane	5	0.0486683	Q06410, Q03818, P38270, Q07879, Q06159	3.41476	0.999854	0.5865
GOTERM_BP_DIRECT	CVT pathway	6	0.0634349	Q03818, P46944, P38270, Q06628, Q07879, Q04053	2.66409	1	0.918468
GOTERM_BP_DIRECT	pexophagy	3	0.333844	Q06410, P46944, P38270	2.53088	1	0.998998
GOTERM_CC_DIRECT	extrinsic component of membrane	3	0.396556	P38270, Q06628, Q04053	2.21959	1	0.972016

## Sheet: C. elegans
Suppl. Table 4. Enrichment analysis of Longevity-associated genes (LAGs) under different criteria and backgrounds
C. elegans
Analysis was performed using:
DAVID Bioinformatics Resources 6.8 (https://david.ncifcrf.gov/) and confirmed with WebGestalt (http://www.webgestalt.org/), EnrichR (http://amp.pharm.mssm.edu/Enrichr/), and Panther (http://pantherdb.org/)
For further details on the meaning of the descriptors and annotation clustering see https://david.ncifcrf.gov/
Listed are the most significantly enriched KEGG pathways and the highest annotation clusters
The conservation criteria (ortholog presence across phyla) are depicted in dark grey
Each list of genes was tested for enrichment against the following backgrounds: the entire genome, the entire list of LAGs, and all genes from the entire genome under the same conservation criteria
	LAGs conserved across at least 12 phyla
Whole genome background
Category	Term	Count	PValue	Genes	Fold Enrichment	Bonferroni	Benjamini
KEGG_PATHWAY	Oxidative phosphorylation	15	1.37738e-05	Q17880, P90789, P46561, P30628, Q18359, Q7JNG1, Q22619, Q9BL34, Q18853, Q9N5E4, Q9N4Y8, O44512, Q9XXK1, Q22800, P41956	3.97402	0.000894905	0.000894905
KEGG_PATHWAY	Ribosome	15	0.000188792	Q9NEN6, P48156, Q20206, O02639, Q95Y90, P48152, P48150, O01869, Q19877, P49196, Q9XVP0, O02056, O17218, P49041, O18180	3.15083	0.0121976	0.00611752
KEGG_PATHWAY	Carbon metabolism	10	0.00580307	Q22100, G5EFZ1, P17329, O17759, O61199, Q7K707, O02640, G5EBJ7, P41956, O17953	2.94078	0.314974	0.118473
KEGG_PATHWAY	Metabolic pathways	35	0.00603345	Q17880, C7IVS4, P46561, P42170, Q7K707, G5EBJ7, G5ECL2, Q22619, O61199, O45903, Q9N4Y8, O02640, Q22800, P53439, P90789, Q22100, P30628, Q8IG67, G5EFZ1, P17329, O17759, O17892, Q18359, Q7JNG1, G5EBS1, O17953, Q27493, O62431, Q9BL34, Q18853, Q9N5E4, O44512, Q19826, Q9XXK1, P41956	1.52485	0.325216	0.0936598
KEGG_PATHWAY	Regulation of autophagy	4	0.0150876	G5EBK4, Q9N369, Q95ZQ4, Q22592	7.35194	0.627743	0.17933
KEGG_PATHWAY	Glycolysis / Gluconeogenesis	5	0.0404163	G5EFZ1, P17329, Q7K707, G5EBJ7, O17953	3.77023	0.931548	0.360416
Annotation Cluster 1
GOTERM_BP_DIRECT	translation	25	1.29755e-16	P34339, P29691, Q95Q95, P48156, Q21230, P48152, P48150, Q19877, P49196, Q9XVP0, O17218, P52709, Q20970, Q9NEN6, Q20206, Q95Y90, O02639, O62431, Q18967, O02056, Q967F1, P49041, Q9XWI6, O18180, Q9XWS4	9.27346	3.88578e-14	7.77156e-15
UP_KEYWORDS	Ribonucleoprotein	17	3.41284e-13	Q9NEN6, P48156, Q20206, O02639, Q95Y90, P48152, P48150, O01869, Q19877, P90815, P49196, Q9XVP0, O02056, O17218, P49041, O18180, Q9XWS4	12.7425	4.60731e-11	4.60731e-11
UP_KEYWORDS	Ribosomal protein	16	3.60344e-13	Q9NEN6, P48156, Q20206, O02639, Q95Y90, P48152, P48150, O01869, Q19877, P49196, Q9XVP0, O02056, O17218, P49041, O18180, Q9XWS4	14.3445	4.86511e-11	2.43255e-11
GOTERM_MF_DIRECT	structural constituent of ribosome	16	4.06712e-10	Q9NEN6, P48156, Q20206, O02639, Q95Y90, P48152, P48150, O01869, Q19877, P49196, Q9XVP0, O02056, O17218, P49041, O18180, Q9XWS4	8.50663	7.28015e-08	7.28015e-08
GOTERM_CC_DIRECT	ribosome	15	3.91389e-08	Q9NEN6, P48156, Q20206, O02639, Q95Y90, P48152, P48150, Q19877, P49196, Q9XVP0, O02056, O17218, P49041, O18180, Q9XWS4	6.66724	5.32288e-06	2.66144e-06
GOTERM_CC_DIRECT	cytosolic small ribosomal subunit	8	2.37873e-07	O01869, Q19877, Q9NEN6, P49196, Q9XVP0, P48156, P49041, P48150	17.2525	3.23502e-05	1.07835e-05
GOTERM_CC_DIRECT	ribonucleoprotein complex	14	5.91684e-07	Q9NEN6, P48156, Q20206, O02639, Q95Y90, P48152, P48150, P90815, Q19877, P49196, Q9XVP0, O02056, O17218, P49041	5.86462	8.04659e-05	2.01171e-05
KEGG_PATHWAY	Ribosome	15	0.000188792	Q9NEN6, P48156, Q20206, O02639, Q95Y90, P48152, P48150, O01869, Q19877, P49196, Q9XVP0, O02056, O17218, P49041, O18180	3.15083	0.0121976	0.00611752
Annotation Cluster 2
UP_KEYWORDS	Mitochondrion	18	9.41121e-13	P90789, Q22100, P46561, Q18359, P50093, Q22619, O17953, P11141, Q9TY03, O61199, O45903, P31161, O44512, Q23125, Q9BKU4, O02640, Q9XXK1, P41956	10.735	1.27053e-10	4.23511e-11
UP_KEYWORDS	Transit peptide	12	8.85265e-10	Q22100, P46561, P11141, Q9TY03, O61199, O45903, P31161, O02640, Q9XXK1, Q22619, P41956, O17953	14.0686	1.19511e-07	2.39022e-08
GOTERM_CC_DIRECT	mitochondrion	25	2.07728e-09	P90789, Q17880, P46561, Q22100, Q18359, P50093, Q7JNG1, G5ECM6, G5EBS1, Q22619, O17953, P11141, Q9TY03, Q9BL34, Q18853, O61199, O45903, P31161, O44512, Q23125, Q9BKU4, O02640, Q9XXK1, P41956, Q9N3T5	4.28142	2.82511e-07	2.82511e-07
UP_SEQ_FEATURE	transit peptide:Mitochondrion	9	0.000742268	P46561, P11141, O61199, O45903, P31161, O02640, Q9XXK1, Q22619, P41956	4.42355	0.11728	0.11728
Annotation Cluster 3
UP_KEYWORDS	Mitochondrion	18	9.41121e-13	P90789, Q22100, P46561, Q18359, P50093, Q22619, O17953, P11141, Q9TY03, O61199, O45903, P31161, O44512, Q23125, Q9BKU4, O02640, Q9XXK1, P41956	10.735	1.27053e-10	4.23511e-11
UP_KEYWORDS	Mitochondrion inner membrane	8	7.4035e-07	P90789, P46561, Q18359, P50093, Q23125, Q9BKU4, Q9XXK1, P41956	15.6764	9.99422e-05	1.42781e-05
GOTERM_CC_DIRECT	mitochondrial inner membrane	10	8.52635e-06	P90789, P46561, Q17557, Q18359, P50093, O44512, Q23125, Q9BKU4, Q9XXK1, P41956	7.18855	0.00115892	0.000231891
GOTERM_CC_DIRECT	membrane	23	0.981352	P53439, P90789, P46561, P30628, P91857, Q7YTU4, Q18359, O16369, P50093, G5EEK8, G5EDC6, Q22619, Q8T874, Q3V5I7, O44512, Q23125, Q11182, Q23146, Q9BKU4, P34574, Q9XXK1, P41956, Q9N3T5	0.730222	1	1
UP_KEYWORDS	Membrane	19	1	P53439, P90789, P46561, P30628, Q7YTU4, Q18359, P50093, G5EEK8, Q93641, G5EDD5, Q17557, Q3V5I7, Q23125, Q11182, Q9BKU4, P34574, Q20970, Q9XXK1, P41956	0.424188	1	1
Annotation Cluster 4
UP_KEYWORDS	Electron transport	6	9.97483e-06	P90789, Q7YTU4, Q18359, O44512, Q22619, P41956	20.5753	0.0013457	0.000149612
UP_KEYWORDS	Respiratory chain	4	0.00059234	P90789, Q18359, O44512, Q22619	23.8555	0.0768741	0.00498688
GOTERM_CC_DIRECT	respiratory chain	4	0.000951254	P90789, Q18359, O44512, Q22619	19.4091	0.121406	0.0183204
C. elegans LAGs background
Category	Term	Count	PValue	Genes	Fold Enrichment	Bonferroni	Benjamini
KEGG_PATHWAY	Ribosome	15	0.0212785	Q9NEN6, P48156, Q20206, O02639, Q95Y90, P48152, P48150, O01869, Q19877, P49196, Q9XVP0, O02056, O17218, P49041, O18180	1.66526	0.752916	0.752916
KEGG_PATHWAY	Carbon metabolism	10	0.0434378	Q22100, G5EFZ1, P17329, O17759, O61199, Q7K707, O02640, G5EBJ7, P41956, O17953	1.82386	0.944235	0.763855
Annotation Cluster 1
GOTERM_BP_DIRECT	translation	25	3.02884e-06	P34339, P29691, Q95Q95, P48156, Q21230, P48152, P48150, Q19877, P49196, Q9XVP0, O17218, P52709, Q20970, Q9NEN6, Q20206, Q95Y90, O02639, O62431, Q18967, O02056, Q967F1, P49041, Q9XWI6, O18180, Q9XWS4	2.46148	0.00105953	0.000211997
GOTERM_MF_DIRECT	structural constituent of ribosome	16	4.04825e-05	Q9NEN6, P48156, Q20206, O02639, Q95Y90, P48152, P48150, O01869, Q19877, P49196, Q9XVP0, O02056, O17218, P49041, O18180, Q9XWS4	2.768	0.00722032	0.00722032
UP_KEYWORDS	Ribonucleoprotein	17	7.3833e-05	Q9NEN6, P48156, Q20206, O02639, Q95Y90, P48152, P48150, O01869, Q19877, P90815, P49196, Q9XVP0, O02056, O17218, P49041, O18180, Q9XWS4	2.67524	0.0099183	0.0099183
UP_KEYWORDS	Ribosomal protein	16	0.000123264	Q9NEN6, P48156, Q20206, O02639, Q95Y90, P48152, P48150, O01869, Q19877, P49196, Q9XVP0, O02056, O17218, P49041, O18180, Q9XWS4	2.69152	0.016504	0.00828633
GOTERM_CC_DIRECT	ribosome	15	0.000460891	Q9NEN6, P48156, Q20206, O02639, Q95Y90, P48152, P48150, Q19877, P49196, Q9XVP0, O02056, O17218, P49041, O18180, Q9XWS4	2.43845	0.0607706	0.0607706
GOTERM_CC_DIRECT	ribonucleoprotein complex	14	0.000635722	Q9NEN6, P48156, Q20206, O02639, Q95Y90, P48152, P48150, P90815, Q19877, P49196, Q9XVP0, O02056, O17218, P49041	2.48278	0.0828513	0.0423212
GOTERM_CC_DIRECT	cytosolic small ribosomal subunit	8	0.00135878	O01869, Q19877, Q9NEN6, P49196, Q9XVP0, P48156, P49041, P48150	3.46801	0.168829	0.0597788
KEGG_PATHWAY	Ribosome	15	0.0212785	Q9NEN6, P48156, Q20206, O02639, Q95Y90, P48152, P48150, O01869, Q19877, P49196, Q9XVP0, O02056, O17218, P49041, O18180	1.66526	0.752916	0.752916
Annotation Cluster 2
UP_KEYWORDS	Mitochondrion	18	0.000182134	P90789, Q22100, P46561, Q18359, P50093, Q22619, O17953, P11141, Q9TY03, O61199, O45903, P31161, O44512, Q23125, Q9BKU4, O02640, Q9XXK1, P41956	2.43919	0.0242905	0.00816329
UP_KEYWORDS	Transit peptide	12	0.000544643	Q22100, P46561, P11141, Q9TY03, O61199, O45903, P31161, O02640, Q9XXK1, Q22619, P41956, O17953	2.92703	0.0709074	0.0182187
GOTERM_CC_DIRECT	mitochondrion	25	0.00460891	P90789, Q17880, P46561, Q22100, Q18359, P50093, Q7JNG1, G5ECM6, G5EBS1, Q22619, O17953, P11141, Q9TY03, Q9BL34, Q18853, O61199, O45903, P31161, O44512, Q23125, Q9BKU4, O02640, Q9XXK1, P41956, Q9N3T5	1.65318	0.466481	0.145352
UP_SEQ_FEATURE	transit peptide:Mitochondrion	9	0.0225086	P46561, P11141, O61199, O45903, P31161, O02640, Q9XXK1, Q22619, P41956	2.23415	0.978174	0.978174
All genes that are conserved across at least 12 phyla background
Category	Term	Count	PValue	Genes	Fold Enrichment	Bonferroni	Benjamini
KEGG_PATHWAY	Oxidative phosphorylation	15	0.000339336	Q17880, P90789, P46561, P30628, Q18359, Q7JNG1, Q22619, Q9BL34, Q18853, Q9N5E4, Q9N4Y8, O44512, Q9XXK1, Q22800, P41956	2.70401	0.021819	0.021819
KEGG_PATHWAY	mTOR signaling pathway	4	0.0453304	Q9NEN6, G5EEV7, Q95Q95, Q95ZQ4	4.4466	0.950971	0.778575
Annotation Cluster 2
GOTERM_BP_DIRECT	oxidation-reduction process	18	0.0173457	Q17880, P90789, P17329, O17892, Q7YTU4, Q18359, P42170, Q23541, Q22619, O17953, Q9TY03, O61199, O45903, Q9N4Y8, P31161, O44512, O02640, P41956	1.76705	0.997811	0.33521
UP_KEYWORDS	Iron	8	0.0261877	Q9TY03, O17892, P42170, O44512, Q23541, Q23125, Q22619, P41956	2.58836	0.972193	0.697039
UP_KEYWORDS	Oxidoreductase	13	0.0328741	P17329, Q7YTU4, P42170, Q23541, O17953, Q22619, Q9TY03, O61199, O45903, P31161, O44512, O02640, Q22800	1.88548	0.98903	0.676368
GOTERM_MF_DIRECT	oxidoreductase activity	14	0.0353934	P17329, O17892, Q7YTU4, P42170, Q23541, O17953, Q22619, Q9TY03, O61199, O45903, Q9N4Y8, P31161, O44512, O02640	1.79561	0.99842	0.960249
Annotation Cluster 3
UP_KEYWORDS	Electron transport	6	0.0125512	P90789, Q7YTU4, Q18359, O44512, Q22619, P41956	3.88254	0.818251	0.818251
UP_KEYWORDS	Respiratory chain	4	0.0394508	P90789, Q18359, O44512, Q22619	4.80695	0.995633	0.662689
GOTERM_CC_DIRECT	respiratory chain	4	0.0599026	P90789, Q18359, O44512, Q22619	4.08658	0.999775	0.939209
	LAGs conserved only in Nematoda
Whole genome background
Category	Term	Count	PValue	Genes	Fold Enrichment	Bonferroni	Benjamini
KEGG_PATHWAY	Oxidative phosphorylation	3	0.00389788	O76367, Q9N5A0, G5EGP4	20.4662	0.0193381	0.0193381
Annotation Cluster 1
INTERPRO	Guanine nucleotide binding protein (G-protein), alpha subunit	8	8.11287e-13	Q20701, Q20907, P91907, O76584, Q93743, P28051, P28052, P22454	99.1491	7.05779e-11	7.05779e-11
SP_PIR_KEYWORDS	myristate	8	3.17572e-12	Q20701, Q20907, P91907, Q94231, Q93743, P28051, P28052, P22454	85.1688	1.93717e-10	1.93717e-10
PIR_SUPERFAMILY	GTP-binding regulatory protein Gs alpha chain	8	1.29155e-11	Q20701, Q20907, P91907, O76584, Q93743, P28051, P28052, P22454	61.1582	3.61633e-10	3.61633e-10
UP_SEQ_FEATURE	lipid moiety-binding region:N-myristoyl glycine	8	2.7687e-10	Q20701, Q20907, P91907, Q94231, Q93743, P28051, P28052, P22454	40.1111	1.41204e-08	1.41204e-08
SP_PIR_KEYWORDS	lipoprotein	8	5.37673e-10	Q20701, Q20907, P91907, Q94231, Q93743, P28051, P28052, P22454	43.4905	3.27981e-08	1.6399e-08
SP_PIR_KEYWORDS	palmitate	6	3.1799e-09	Q20701, Q20907, P91907, P28051, P28052, P22454	95.8149	1.93974e-07	6.46579e-08
SP_PIR_KEYWORDS	gtp-binding	10	1.3059e-08	O18154, Q20701, Q20907, P91907, O76584, Q94231, Q93743, P28051, P28052, P22454	15.6752	7.96602e-07	1.9915e-07
UP_SEQ_FEATURE	nucleotide phosphate-binding region:GTP	9	1.32238e-08	Q20701, Q20907, P91907, O76584, Q94231, Q93743, P28051, P28052, P22454	17.4677	6.74413e-07	3.37206e-07
UP_SEQ_FEATURE	lipid moiety-binding region:S-palmitoyl cysteine	6	9.00102e-08	Q20701, Q20907, P91907, P28051, P28052, P22454	45.125	4.59051e-06	1.53017e-06
GOTERM_MF_FAT	GTP binding	10	1.59448e-07	O18154, Q20701, Q20907, P91907, O76584, Q94231, Q93743, P28051, P28052, P22454	10.6635	1.22774e-05	1.22774e-05
GOTERM_MF_FAT	guanyl ribonucleotide binding	10	1.66804e-07	O18154, Q20701, Q20907, P91907, O76584, Q94231, Q93743, P28051, P28052, P22454	10.6076	1.28438e-05	6.42194e-06
GOTERM_MF_FAT	guanyl nucleotide binding	10	1.8241e-07	O18154, Q20701, Q20907, P91907, O76584, Q94231, Q93743, P28051, P28052, P22454	10.4977	1.40454e-05	4.68184e-06
SP_PIR_KEYWORDS	transducer	8	6.99784e-07	Q20701, Q20907, P91907, O76584, Q93743, P28051, P28052, P22454	15.7235	4.26859e-05	8.53733e-06
GOTERM_BP_FAT	cell surface receptor linked signal transduction	11	0.000213273	Q95QI7, Q20701, Q20907, Q19569, P91907, O76584, Q21733, Q93743, P28051, P28052, P22454	4.13932	0.0573714	0.0573714
GOTERM_BP_FAT	G-protein coupled receptor protein signaling pathway	9	0.00102026	Q20701, Q20907, Q19569, P91907, O76584, Q93743, P28051, P28052, P22454	4.21197	0.246297	0.131839
SP_PIR_KEYWORDS	nucleotide-binding	10	0.00439161	O18154, Q20701, Q20907, P91907, O76584, Q94231, Q93743, P28051, P28052, P22454	3.10081	0.235458	0.0376278
GOTERM_MF_FAT	ribonucleotide binding	10	0.074356	O18154, Q20701, Q20907, P91907, O76584, Q94231, Q93743, P28051, P28052, P22454	1.80898	0.997393	0.629008
GOTERM_MF_FAT	purine ribonucleotide binding	10	0.074356	O18154, Q20701, Q20907, P91907, O76584, Q94231, Q93743, P28051, P28052, P22454	1.80898	0.997393	0.629008
GOTERM_MF_FAT	purine nucleotide binding	10	0.0998081	O18154, Q20701, Q20907, P91907, O76584, Q94231, Q93743, P28051, P28052, P22454	1.70687	0.999695	0.685452
GOTERM_MF_FAT	nucleotide binding	10	0.192728	O18154, Q20701, Q20907, P91907, O76584, Q94231, Q93743, P28051, P28052, P22454	1.47996	1	0.807668
Annotation Cluster 3
GOTERM_BP_FAT	regulation of feeding behavior	3	0.018859	Q95QI7, Q5H9N3, Q9U298	13.8644	0.994876	0.651725
GOTERM_BP_FAT	regulation of pharyngeal pumping	3	0.018859	Q95QI7, Q5H9N3, Q9U298	13.8644	0.994876	0.651725
GOTERM_BP_FAT	regulation of behavior	3	0.056377	Q95QI7, Q5H9N3, Q9U298	7.64932	1	0.709588
C. elegans LAGs background
Category	Term	Count	PValue	Genes	Fold Enrichment	Bonferroni	Benjamini
Annotation Cluster 1
UP_SEQ_FEATURE	lipid moiety-binding region:N-myristoyl glycine	8	6.47428e-06	Q20907, Q20701, P91907, Q94231, P28051, Q93743, P28052, P22454	7.59596	0.000330135	0.000330135
SMART	SM00275:SM00275	8	1.0176e-05	Q20907, Q20701, P91907, O76584, P28051, Q93743, P28052, P22454	7.54762	0.000172979	0.000172979
UP_SEQ_FEATURE	nucleotide phosphate-binding region:GTP	9	1.37862e-05	Q20907, Q20701, P91907, Q94231, O76584, P28051, Q93743, P28052, P22454	5.875	0.000702853	0.000351489
INTERPRO	G protein alpha subunit, helical insertion	8	7.14666e-05	Q20907, Q20701, P91907, O76584, P28051, Q93743, P28052, P22454	6.22857	0.00726335	0.00726335
INTERPRO	Guanine nucleotide binding protein (G-protein), alpha subunit	8	7.14666e-05	Q20907, Q20701, P91907, O76584, P28051, Q93743, P28052, P22454	6.22857	0.00726335	0.00726335
UP_KEYWORDS	Myristate	8	8.15383e-05	Q20907, Q20701, P91907, Q94231, P28051, Q93743, P28052, P22454	5.77023	0.00488055	0.00488055
GOTERM_MF_DIRECT	G-protein coupled receptor binding	8	0.000118886	Q20907, Q20701, P91907, O76584, P28051, Q93743, P28052, P22454	5.7033	0.00781625	0.00781625
GOTERM_MF_DIRECT	G-protein beta/gamma-subunit complex binding	8	0.000118886	Q20907, Q20701, P91907, O76584, P28051, Q93743, P28052, P22454	5.7033	0.00781625	0.00781625
GOTERM_MF_DIRECT	guanyl nucleotide binding	8	0.000118886	Q20907, Q20701, P91907, O76584, P28051, Q93743, P28052, P22454	5.7033	0.00781625	0.00781625
GOTERM_CC_DIRECT	heterotrimeric G-protein complex	8	0.000272858	Q20907, Q20701, P91907, O76584, P28051, Q93743, P28052, P22454	5.15	0.0143594	0.0143594
GOTERM_BP_DIRECT	adenylate cyclase-modulating G-protein coupled receptor signaling pathway	8	0.000321485	Q20907, Q20701, P91907, O76584, P28051, Q93743, P28052, P22454	4.91575	0.0476985	0.0476985
UP_SEQ_FEATURE	lipid moiety-binding region:S-palmitoyl cysteine	6	0.000444957	Q20907, Q20701, P91907, P28051, P28052, P22454	6.96296	0.0224422	0.00753741
UP_KEYWORDS	Lipoprotein	8	0.00103767	Q20907, Q20701, P91907, Q94231, P28051, Q93743, P28052, P22454	4.2315	0.0603918	0.0306661
GOTERM_MF_DIRECT	GTPase activity	9	0.0014747	O18154, Q20907, Q20701, P91907, O76584, P28051, Q93743, P28052, P22454	3.59308	0.0928091	0.0475343
UP_KEYWORDS	Transducer	8	0.00165846	Q20907, Q20701, P91907, O76584, P28051, Q93743, P28052, P22454	3.96703	0.0947918	0.0326518
GOTERM_BP_DIRECT	signal transduction	12	0.00184751	Q20907, Q20701, Q19275, P91907, O76584, G5EE13, O76554, P28051, Q93743, P28052, P22454, Q9U298	2.73878	0.245032	0.131111
UP_KEYWORDS	Palmitate	6	0.00226842	Q20907, Q20701, P91907, P28051, P28052, P22454	5.28938	0.127384	0.0334912
GOTERM_MF_DIRECT	signal transducer activity	8	0.0031546	Q20907, Q20701, P91907, O76584, P28051, Q93743, P28052, P22454	3.62937	0.188226	0.0671501
UP_KEYWORDS	GTP-binding	10	0.00340113	O18154, Q20907, Q20701, P91907, Q94231, O76584, P28051, Q93743, P28052, P22454	2.93854	0.184877	0.0334955
GOTERM_MF_DIRECT	GTP binding	9	0.00538702	O18154, Q20907, Q20701, P91907, O76584, P28051, Q93743, P28052, P22454	2.99423	0.299881	0.0852698
GOTERM_BP_DIRECT	G-protein coupled receptor signaling pathway	8	0.00696953	Q20907, Q20701, P91907, O76584, P28051, Q93743, P28052, P22454	3.19524	0.654609	0.298377
INTERPRO	P-loop containing nucleoside triphosphate hydrolase	11	0.0110803	Q20907, Q20701, P91907, Q9N5A0, Q94231, O76584, P28051, Q93743, P28052, D7SFK1, P22454	2.35098	0.679058	0.433482
All genes that are conserved only in Nematoda background
Category	Term	Count	PValue	Genes	Fold Enrichment	Bonferroni	Benjamini
KEGG_PATHWAY	Oxidative phosphorylation	3	0.013549	O76367, Q9N5A0, G5EGP4	9.9	0.0659337	0.0659337
Annotation Cluster 1
SP_PIR_KEYWORDS	myristate	8	8.96463e-11	Q20701, Q20907, P91907, Q94231, Q93743, P28051, P28052, P22454	44.3203	5.46842e-09	5.46842e-09
SP_PIR_KEYWORDS	lipoprotein	8	8.96463e-11	Q20701, Q20907, P91907, Q94231, Q93743, P28051, P28052, P22454	44.3203	5.46842e-09	5.46842e-09
SP_PIR_KEYWORDS	gtp-binding	10	1.70356e-10	O18154, Q20701, Q20907, P91907, O76584, Q94231, Q93743, P28051, P28052, P22454	22.9243	1.03917e-08	5.19584e-09
INTERPRO	Guanine nucleotide binding protein (G-protein), alpha subunit	8	7.70083e-10	Q20701, Q20907, P91907, O76584, Q93743, P28051, P28052, P22454	32.4923	6.69972e-08	6.69972e-08
UP_SEQ_FEATURE	nucleotide phosphate-binding region:GTP	9	7.89305e-09	Q20701, Q20907, P91907, O76584, Q94231, Q93743, P28051, P28052, P22454	15.0889	4.02545e-07	4.02545e-07
PIR_SUPERFAMILY	GTP-binding regulatory protein Gs alpha chain	8	1.10171e-08	Q20701, Q20907, P91907, O76584, Q93743, P28051, P28052, P22454	19.7906	3.08477e-07	3.08477e-07
GOTERM_MF_FAT	GTP binding	10	3.36692e-08	O18154, Q20701, Q20907, P91907, O76584, Q94231, Q93743, P28051, P28052, P22454	11.3584	2.59252e-06	2.59252e-06
GOTERM_MF_FAT	guanyl ribonucleotide binding	10	3.36692e-08	O18154, Q20701, Q20907, P91907, O76584, Q94231, Q93743, P28051, P28052, P22454	11.3584	2.59252e-06	2.59252e-06
UP_SEQ_FEATURE	lipid moiety-binding region:N-myristoyl glycine	8	3.59036e-08	Q20701, Q20907, P91907, Q94231, Q93743, P28051, P28052, P22454	16.7654	1.83108e-06	9.15542e-07
GOTERM_MF_FAT	guanyl nucleotide binding	10	6.51641e-08	O18154, Q20701, Q20907, P91907, O76584, Q94231, Q93743, P28051, P28052, P22454	10.6256	5.01762e-06	2.50881e-06
SP_PIR_KEYWORDS	palmitate	6	7.60055e-08	Q20701, Q20907, P91907, P28051, P28052, P22454	44.3203	4.63633e-06	1.54544e-06
UP_SEQ_FEATURE	lipid moiety-binding region:S-palmitoyl cysteine	6	6.29465e-06	Q20701, Q20907, P91907, P28051, P28052, P22454	16.7654	0.000320977	0.000107004
SP_PIR_KEYWORDS	transducer	8	9.41767e-06	Q20701, Q20907, P91907, O76584, Q93743, P28051, P28052, P22454	10.2278	0.000574316	0.00014361
SP_PIR_KEYWORDS	nucleotide-binding	10	4.00792e-05	O18154, Q20701, Q20907, P91907, O76584, Q94231, Q93743, P28051, P28052, P22454	5.83162	0.0024419	0.000488857
GOTERM_BP_FAT	cell surface receptor linked signal transduction	11	0.0297628	Q95QI7, Q20701, Q20907, Q19569, P91907, O76584, Q21733, Q93743, P28051, P28052, P22454	2.06711	0.999768	0.502149
GOTERM_MF_FAT	ribonucleotide binding	10	0.0311935	O18154, Q20701, Q20907, P91907, O76584, Q94231, Q93743, P28051, P28052, P22454	2.09805	0.912853	0.556646
GOTERM_MF_FAT	purine ribonucleotide binding	10	0.0311935	O18154, Q20701, Q20907, P91907, O76584, Q94231, Q93743, P28051, P28052, P22454	2.09805	0.912853	0.556646
GOTERM_MF_FAT	purine nucleotide binding	10	0.0348695	O18154, Q20701, Q20907, P91907, O76584, Q94231, Q93743, P28051, P28052, P22454	2.05871	0.934968	0.495011
GOTERM_MF_FAT	nucleotide binding	10	0.043133	O18154, Q20701, Q20907, P91907, O76584, Q94231, Q93743, P28051, P28052, P22454	1.9843	0.966459	0.492876
Annotation Cluster 3
GOTERM_BP_FAT	nematode larval development	17	0.00012896	O45666, Q18683, Q17512, Q17973, Q23593, Q9U3D6, Q21733, Q23064, O76367, Q95QI7, O01820, Q22562, Q23163, Q18946, O17694, O01879, Q9U298	2.76744	0.0350937	0.0177036
GOTERM_BP_FAT	larval development	17	0.00012896	O45666, Q18683, Q17512, Q17973, Q23593, Q9U3D6, Q21733, Q23064, O76367, Q95QI7, O01820, Q22562, Q23163, Q18946, O17694, O01879, Q9U298	2.76744	0.0350937	0.0177036
GOTERM_BP_FAT	post-embryonic development	17	0.000159558	O45666, Q18683, Q17512, Q17973, Q23593, Q9U3D6, Q21733, Q23064, O76367, Q95QI7, O01820, Q22562, Q23163, Q18946, O17694, O01879, Q9U298	2.72	0.0432385	0.0146257
GOTERM_BP_FAT	growth	12	0.00259328	O76367, Q18683, Q17512, Q17973, O01820, Q9U3D6, Q22562, O17694, Q18946, Q23163, O01879, Q9U298	2.73171	0.512894	0.164578
GOTERM_BP_FAT	embryonic development ending in birth or egg hatching	17	0.0875973	O62136, O45666, Q18683, Q17512, Q17973, Q9N5A0, Q23593, O76367, Q23190, Q20646, O01820, Q20010, O44399, Q18946, O17694, O01879, Q9U298	1.45566	1	0.836972

## Sheet: D. melanogaster
Suppl. Table 4. Enrichment analysis of Longevity-associated genes (LAGs) under different criteria and backgrounds
D. melanogaster
Analysis was performed using:
DAVID Bioinformatics Resources 6.8 (https://david.ncifcrf.gov/) and confirmed with WebGestalt (http://www.webgestalt.org/), EnrichR (http://amp.pharm.mssm.edu/Enrichr/), and Panther (http://pantherdb.org/)
For further details on the meaning of the descriptors and annotation clustering see https://david.ncifcrf.gov/
Listed are the most significantly enriched KEGG pathways and the highest annotation clusters
The conservation criteria (ortholog presence across phyla) are depicted in dark grey
Each list of genes was tested for enrichment against the following backgrounds: the entire genome, the entire list of LAGs, and all genes from the entire genome under the same conservation criteria
	LAGs conserved across at least 12 phyla
	No enrichment
	LAGs conserved across at least 10 phyla
Whole genome background
Category	Term	Count	PValue	Genes	Fold Enrichment	Bonferroni	Benjamini
Category	Term	Count	PValue	Genes	Fold Enrichment	Bonferroni	Benjamini
KEGG_PATHWAY	Regulation of autophagy	4	0.000855	O18645, Q9W2S2, Q7JY94, Q9VVS6	19.7276	0.0286529	0.0286529
KEGG_PATHWAY	FoxO signaling pathway	5	0.00200989	O18645, P17336, Q00637, Q9W2S2, O61443	8.70335	0.0661179	0.0336243
KEGG_PATHWAY	Peroxisome	5	0.00606605	P10351, P17336, Q00637, Q960M4, Q9VPB9	6.43291	0.186878	0.066634
KEGG_PATHWAY	Carbon metabolism	5	0.0297088	P21914, P17336, Q8MLS2, P12646, Q9VGS3	4.03519	0.641349	0.22613
KEGG_PATHWAY	Biosynthesis of antibiotics	6	0.0432922	P21914, P17336, Q8MLS2, P12646, Q9VGS3, Q9VRD9	2.94279	0.777926	0.259885
KEGG_PATHWAY	mTOR signaling pathway	3	0.0492208	O18645, Q9VK45, Q94533	8.07038	0.820233	0.248749
Annotation Cluster 1
GOTERM_BP_DIRECT	reactive oxygen species metabolic process	3	0.000103857	P17336, Q00637, O61443	173.918	0.0270471	0.00683147
GOTERM_BP_DIRECT	paracrine signaling	3	0.000360578	P17336, Q00637, O61443	99.382	0.0908178	0.0188618
GOTERM_BP_DIRECT	heart morphogenesis	3	0.000766463	P17336, Q00637, O61443	69.5674	0.183251	0.0285036
KEGG_PATHWAY	FoxO signaling pathway	5	0.00200989	O18645, P17336, Q00637, Q9W2S2, O61443	8.70335	0.0661179	0.0336243
Annotation Cluster 2
Category	Term	Count	PValue	Genes	Fold Enrichment	Bonferroni	Benjamini
GOTERM_BP_DIRECT	endocytosis	4	0.00134202	Q24185, P54362, Q24314, O76928	17.8378	0.298498	0.0386265
GOTERM_BP_DIRECT	Notch receptor processing	3	0.0015334	P54362, Q24314, O76928	49.691	0.333109	0.0397032
GOTERM_BP_DIRECT	ommochrome biosynthetic process	3	0.00315052	P54362, Q24314, O76928	34.7837	0.565279	0.0729352
UP_KEYWORDS	Protein transport	4	0.0104242	P54362, Q24314, O76928, Q9VVS6	8.63923	0.649324	0.0836202
Annotation Cluster 3
Category	Term	Count	PValue	Genes	Fold Enrichment	Bonferroni	Benjamini
KEGG_PATHWAY	Regulation of autophagy	4	0.000854677	O18645, Q9W2S2, Q7JY94, Q9VVS6	19.7276	0.0286529	0.0286529
GOTERM_BP_DIRECT	larval midgut cell programmed cell death	3	0.00347284	Q9W2S2, Q7JY94, Q9VVS6	33.1273	0.600853	0.0736799
GOTERM_BP_DIRECT	autophagy	3	0.0134621	Q9W2S2, Q7JY94, Q9VVS6	16.5637	0.972073	0.156662
Annotation Cluster 4
Category	Term	Count	PValue	Genes	Fold Enrichment	Bonferroni	Benjamini
GOTERM_BP_DIRECT	histone deacetylation	3	0.00061482	Q9I7I7, Q94517, Q9VH08	77.2971	0.149867	0.0266975
GOTERM_MF_DIRECT	histone deacetylase activity	3	0.000984125	Q9I7I7, Q94517, Q9VH08	61.26	0.0820947	0.0419263
UP_KEYWORDS	Hydrolase	7	0.427786	Q9I7I7, P29844, Q9V3J1, Q9VDU7, Q94517, Q9VH08, P53624	1.30844	1	0.929932
Annotation Cluster 5
Category	Term	Count	PValue	Genes	Fold Enrichment	Bonferroni	Benjamini
UP_KEYWORDS	Mitochondrion	6	0.00135494	P21914, Q00637, Q9VAW7, Q9U4F3, Q9W385, P91938	7.10145	0.126795	0.0223442
UP_KEYWORDS	Transit peptide	4	0.0108412	P21914, Q00637, Q9W385, P91938	8.51492	0.663795	0.0804298
UP_SEQ_FEATURE	transit peptide:Mitochondrion	4	0.0638968	P21914, Q00637, Q9W385, P91938	4.12865	0.997847	0.870868
Annotation Cluster 6
Category	Term	Count	PValue	Genes	Fold Enrichment	Bonferroni	Benjamini
GOTERM_BP_DIRECT	regulation of terminal button organization	4	8.8487e-05	Q9VK45, O61443, Q94533, Q9VXK7	44.1698	0.0230908	0.00775696
GOTERM_BP_DIRECT	dendrite morphogenesis	6	0.00103492	O18645, Q9VK45, Q9I7I7, P42124, Q94517, Q94533	7.5208	0.23918	0.0335927
GOTERM_BP_DIRECT	positive regulation of multicellular organism growth	4	0.00134202	Q9VK45, Q9VBJ2, O61443, Q94533	17.8378	0.298498	0.0386265
GOTERM_BP_DIRECT	protein phosphorylation	6	0.00366879	O18645, Q9VK45, Q9VAH7, O61443, Q94533, P12370	5.63299	0.621046	0.071924
UP_KEYWORDS	Nucleotide-binding	9	0.00396093	O18645, Q9VK45, P29844, Q9W3K5, O61443, Q94533, P12370, P91938, P08736	3.37521	0.327585	0.0431396
SMART	SM00220:SM00220	4	0.0044153	O18645, O61443, Q94533, P12370	10.7725	0.0765618	0.0765618
GOTERM_BP_DIRECT	positive regulation of cell size	3	0.00530319	Q9VK45, O61443, Q94533	26.7567	0.754331	0.0954061
GOTERM_BP_DIRECT	axon guidance	5	0.006948	O18645, Q9VK45, P42124, P92177, Q94533	6.40584	0.84129	0.102619
INTERPRO	Protein kinase-like domain	6	0.00744103	O18645, Q9VK45, Q9VAH7, O61443, Q94533, P12370	4.76596	0.676254	0.313351
GOTERM_MF_DIRECT	protein serine/threonine kinase activity	5	0.00811576	O18645, Q9VK45, O61443, Q94533, P12370	6.11377	0.50784	0.21047
D. melanogaster LAGs background
no enrichment
All genes that are conserved across at least 10 phyla background
Category	Term	Count	PValue	Genes	Fold Enrichment	Bonferroni	Benjamini
KEGG_PATHWAY	FoxO signaling pathway	5	0.000590901	O18645, P17336, Q00637, Q9W2S2, O61443	11.4516	0.019896	0.019896
KEGG_PATHWAY	Regulation of autophagy	4	0.0020012	O18645, Q9W2S2, Q7JY94, Q9VVS6	14.1584	0.0658413	0.0334811
KEGG_PATHWAY	Peroxisome	5	0.00768962	P10351, P17336, Q00637, Q960M4, Q9VPB9	5.89932	0.230841	0.0837681
KEGG_PATHWAY	mTOR signaling pathway	3	0.0337776	O18645, Q9VK45, Q94533	9.73387	0.6891	0.253284
KEGG_PATHWAY	Oxidative phosphorylation	5	0.0437589	P21914, Q9V3J1, Q9VAW7, Q9VXK7, Q9VGS3	3.53959	0.781581	0.262337
KEGG_PATHWAY	Insulin resistance	3	0.0451614	O18645, Q9VK45, Q94533	8.34332	0.792213	0.230392
Annotation Cluster 1
KEGG_PATHWAY	FoxO signaling pathway	5	0.000590901	O18645, P17336, Q00637, Q9W2S2, O61443	11.4516	0.019896	0.019896
GOTERM_BP_DIRECT	heart morphogenesis	3	0.00124762	P17336, Q00637, O61443	47.1304	0.280772	0.06379
GOTERM_BP_DIRECT	paracrine signaling	3	0.00124762	P17336, Q00637, O61443	47.1304	0.280772	0.06379
GOTERM_BP_DIRECT	reactive oxygen species metabolic process	3	0.00124762	P17336, Q00637, O61443	47.1304	0.280772	0.06379
Annotation Cluster 2
KEGG_PATHWAY	Regulation of autophagy	4	0.0020012	O18645, Q9W2S2, Q7JY94, Q9VVS6	14.1584	0.0658413	0.0334811
GOTERM_BP_DIRECT	larval midgut cell programmed cell death	3	0.0327247	Q9W2S2, Q7JY94, Q9VVS6	10.0994	0.999847	0.422467
GOTERM_BP_DIRECT	autophagy	3	0.0689279	Q9W2S2, Q7JY94, Q9VVS6	6.73292	1	0.67014
Annotation Cluster 3
GOTERM_BP_DIRECT	ommochrome biosynthetic process	3	0.00599432	P54362, Q24314, O76928	23.5652	0.795516	0.161686
GOTERM_BP_DIRECT	Notch receptor processing	3	0.00828158	P54362, Q24314, O76928	20.1988	0.888691	0.197115
GOTERM_BP_DIRECT	endocytosis	4	0.0155663	Q24185, P54362, Q24314, O76928	7.25084	0.984106	0.272834
UP_KEYWORDS	Protein transport	4	0.209547	P54362, Q24314, O76928, Q9VVS6	2.47109	1	0.813557
Annotation Cluster 4
GOTERM_BP_DIRECT	regulation of terminal button organization	4	0.000276177	Q9VK45, O61443, Q94533, Q9VXK7	26.9317	0.0703256	0.0240139
GOTERM_BP_DIRECT	dendrite morphogenesis	6	0.00117581	O18645, Q9VK45, Q9I7I7, P42124, Q94517, Q94533	7.06957	0.266991	0.0747112
INTERPRO	Protein kinase-like domain	6	0.00253078	O18645, Q9VK45, Q9VAH7, O61443, Q94533, P12370	6.00491	0.317936	0.317936
GOTERM_BP_DIRECT	axon guidance	5	0.00338649	O18645, Q9VK45, P42124, P92177, Q94533	7.60168	0.591617	0.138653
GOTERM_BP_DIRECT	protein phosphorylation	6	0.00385728	O18645, Q9VK45, Q9VAH7, O61443, Q94533, P12370	5.43813	0.63951	0.135631
INTERPRO	Protein kinase, catalytic domain	5	0.00727094	O18645, Q9VAH7, O61443, Q94533, P12370	6.19554	0.667768	0.423605
GOTERM_BP_DIRECT	positive regulation of cell size	3	0.010897	Q9VK45, O61443, Q94533	17.6739	0.944567	0.214197
GOTERM_MF_DIRECT	protein serine/threonine kinase activity	5	0.0114702	O18645, Q9VK45, O61443, Q94533, P12370	5.41192	0.63347	0.284346
SMART	SM00220:SM00220	4	0.0127487	O18645, O61443, Q94533, P12370	7.20784	0.206222	0.206222
INTERPRO	Protein kinase, ATP binding site	4	0.0229005	O18645, O61443, Q94533, P12370	6.30819	0.969748	0.688408
GOTERM_BP_DIRECT	positive regulation of multicellular organism growth	4	0.0229456	Q9VK45, Q9VBJ2, O61443, Q94533	6.28406	0.99782	0.335385
INTERPRO	Serine/threonine- / dual specificity protein kinase, catalytic domain	4	0.0247913	O18645, O61443, Q94533, P12370	6.12265	0.97742	0.612356
UP_KEYWORDS	Kinase	5	0.0312342	O18645, Q9VK45, O61443, Q94533, P12370	4.03928	0.958132	0.410731
KEGG_PATHWAY	mTOR signaling pathway	3	0.0337776	O18645, Q9VK45, Q94533	9.73387	0.6891	0.253284
KEGG_PATHWAY	Insulin resistance	3	0.0451614	O18645, Q9VK45, Q94533	8.34332	0.792213	0.230392
	LAGs conserved only in Arthropoda
No enrichments

## Sheet: M. musculus
Suppl. Table 4. Enrichment analysis of Longevity-associated genes (LAGs) under different criteria and backgrounds
M. musculus
Analysis was performed using:
DAVID Bioinformatics Resources 6.8 (https://david.ncifcrf.gov/) and confirmed with WebGestalt (http://www.webgestalt.org/), EnrichR (http://amp.pharm.mssm.edu/Enrichr/), and Panther (http://pantherdb.org/)
For further details on the meaning of the descriptors and annotation clustering see https://david.ncifcrf.gov/
Listed are the most significantly enriched KEGG pathways and the highest annotation clusters
The conservation criteria (ortholog presence across phyla) are depicted in dark grey
Each list of genes was tested for enrichment against the following backgrounds: the entire genome, the entire list of LAGs, and all genes from the entire genome under the same conservation criteria
	LAGs conserved across at least 12 phyla
Whole genome background
No enrichment
	LAGs conserved across at least 10 phyla
Whole genome background
Category	Term	Count	PValue	Genes	Fold Enrichment	Bonferroni	Benjamini
KEGG_PATHWAY	Nucleotide excision repair	4	0.000247792	Q03147, Q9QZD4, Q64267, O08811	30.4664	0.0150035	0.0150035
KEGG_PATHWAY	Central carbon metabolism in cancer	3	0.014088	O08586, Q9JLN9, P59941	15.7092	0.579151	0.351271
KEGG_PATHWAY	Non-homologous end-joining	2	0.0337413	P23475, P27641	55.8551	0.876775	0.502378
KEGG_PATHWAY	Cell cycle	3	0.0487887	P97310, Q03147, Q9WVA3	8.04313	0.952696	0.533637
Annotation Cluster 2
GOTERM_BP_DIRECT	nucleotide-excision repair, DNA incision	3	4.09391e-05	Q9QZD4, Q64267, O08811	286.362	0.0179327	0.00361255
KEGG_PATHWAY	Nucleotide excision repair	4	0.000247792	Q03147, Q9QZD4, Q64267, O08811	30.4664	0.0150035	0.0150035
GOTERM_BP_DIRECT	nucleotide-excision repair	3	0.00175989	Q9QZD4, Q64267, O08811	46.4371	0.540931	0.074902
GOTERM_BP_DIRECT	response to UV	3	0.00270946	Q9QZD4, Q64267, O08811	37.3516	0.698567	0.103287
Annotation Cluster 3
GOTERM_BP_DIRECT	DNA repair	11	3.5706e-11	P23475, Q9JLN9, Q03147, Q9WUD1, P27641, P43247, Q9QZD4, P53368, Q64267, P11103, O08811	20.7236	1.5782e-08	1.5782e-08
UP_KEYWORDS	DNA repair	9	1.83311e-09	P23475, Q03147, Q9WUD1, P27641, P43247, Q9QZD4, Q64267, P11103, O08811	23.8624	1.83311e-07	1.83311e-07
UP_KEYWORDS	DNA damage	9	7.36719e-09	P23475, Q03147, Q9WUD1, P27641, P43247, Q9QZD4, Q64267, P11103, O08811	19.983	7.36719e-07	3.6836e-07
GOTERM_BP_DIRECT	cellular response to DNA damage stimulus	9	2.45471e-07	P23475, Q03147, Q9WUD1, P27641, P43247, Q9QZD4, Q64267, P11103, O08811	12.6647	0.000108492	5.42476e-05
GOTERM_CC_DIRECT	nuclear chromosome, telomeric region	6	1.09558e-06	P23475, P97310, P27641, P43247, Q9QZD4, P11103	30.7732	9.42152e-05	4.71087e-05
GOTERM_MF_DIRECT	damaged DNA binding	5	2.00865e-06	P23475, P27641, P43247, Q9QZD4, Q64267	52.3049	0.00048196	0.000241009
GOTERM_MF_DIRECT	protein C-terminus binding	6	2.50297e-05	P23475, Q03147, P27641, P43247, Q9QZD4, O08811	16.1398	0.00598919	0.0020004
UP_KEYWORDS	Hydrolase	11	2.57135e-05	O08586, Q80W54, P23475, P97310, P27641, P59941, Q9QZD4, P53368, Q64514, Q60848, O08811	4.92704	0.00256808	0.000514145
GOTERM_BP_DIRECT	telomere maintenance	4	2.70869e-05	P23475, P27641, Q9QZD4, P11103	65.4542	0.0119012	0.00298867
UP_KEYWORDS	Helicase	5	2.88628e-05	P23475, P97310, P27641, Q60848, O08811	27.0085	0.00288216	0.000480939
GOTERM_MF_DIRECT	helicase activity	5	5.32101e-05	P23475, P97310, P27641, Q60848, O08811	22.9631	0.0126896	0.0031876
GOTERM_BP_DIRECT	double-strand break repair	4	0.000100475	P23475, P27641, P43247, P11103	42.424	0.0434405	0.00632453
GOTERM_MF_DIRECT	hydrolase activity	11	0.000102839	O08586, Q80W54, P23475, P97310, P27641, P59941, Q9QZD4, P53368, Q64514, Q60848, O08811	4.15918	0.0243806	0.00492438
KEGG_PATHWAY	Nucleotide excision repair	4	0.000247792	Q03147, Q9QZD4, Q64267, O08811	30.4664	0.0150035	0.0150035
GOTERM_MF_DIRECT	ATP-dependent DNA helicase activity	3	0.000471339	P23475, P27641, O08811	89.1936	0.106981	0.0186813
UP_KEYWORDS	DNA-binding	9	0.000869822	P23475, P97310, P27641, P43247, Q9QZD4, Q64267, Q9Z321, P11103, O08811	4.07408	0.0833413	0.0096223
GOTERM_BP_DIRECT	DNA duplex unwinding	3	0.00093722	P23475, P27641, O08811	63.636	0.339294	0.0504867
GOTERM_MF_DIRECT	DNA binding	10	0.00147992	P23475, P97310, P27641, P43247, Q9QZD4, Q64267, P09671, Q9Z321, P11103, O08811	3.31315	0.299138	0.0495101
UP_KEYWORDS	ATP-binding	8	0.00174452	P23475, P97310, Q9JLN9, Q03147, P27641, P43247, Q60848, O08811	4.22673	0.160211	0.0173089
GOTERM_MF_DIRECT	ATP binding	8	0.00652185	P23475, P97310, Q9JLN9, Q03147, P27641, P43247, Q60848, O08811	3.32534	0.792032	0.178231
UP_KEYWORDS	Nucleotide-binding	8	0.00697476	P23475, P97310, Q9JLN9, Q03147, P27641, P43247, Q60848, O08811	3.2995	0.503375	0.0524162
UP_KEYWORDS	Cell cycle	5	0.00893324	P97310, Q03147, P43247, Q9WVA3, Q60848	5.80921	0.592347	0.0620846
GOTERM_BP_DIRECT	cell cycle	5	0.0168625	P97310, Q03147, P43247, Q9WVA3, Q60848	4.81281	0.999456	0.341373
GOTERM_MF_DIRECT	double-stranded DNA binding	3	0.0191157	P23475, P27641, P43247	13.5574	0.990267	0.320241
GOTERM_MF_DIRECT	nucleotide binding	8	0.0315301	P23475, P97310, Q9JLN9, Q03147, P27641, P43247, Q60848, O08811	2.4494	0.999542	0.446486
KEGG_PATHWAY	Cell cycle	3	0.0487887	P97310, Q03147, Q9WVA3	8.04313	0.952696	0.638342
Annotation Cluster 4
Category	Term	Count	PValue	Genes	Fold Enrichment	Bonferroni	Benjamini
GOTERM_BP_DIRECT	response to oxidative stress	6	1.1567e-06	P97478, Q9D6Y7, Q64267, P24270, P09671, O08811	30.4101	0.000511131	0.000170406
UP_KEYWORDS	Mitochondrion	7	0.00236414	P09925, P48962, Q9JLN9, P97478, Q9D6Y7, O35943, P09671	4.77999	0.210768	0.0212878
GOTERM_BP_DIRECT	negative regulation of apoptotic process	5	0.0079042	O08586, O35943, P24270, P09671, Q60848	6.01601	0.970029	0.221618
UP_KEYWORDS	Oxidoreductase	5	0.00943559	P97478, Q9D6Y7, O35943, P24270, P09671	5.71744	0.6125	0.0575312
UP_KEYWORDS	Iron	4	0.0132149	P97478, O35943, P24270, O08811	7.74147	0.735602	0.0752695
GOTERM_MF_DIRECT	oxidoreductase activity	5	0.0163444	P97478, Q9D6Y7, O35943, P24270, P09671	4.84471	0.980842	0.35561
GOTERM_BP_DIRECT	oxidation-reduction process	5	0.0226724	P97478, Q9D6Y7, O35943, P24270, P09671	4.3988	0.99996	0.413454
UP_KEYWORDS	Transit peptide	4	0.0303792	P97478, Q9D6Y7, O35943, P09671	5.6329	0.954271	0.157507
UP_SEQ_FEATURE	transit peptide:Mitochondrion	3	0.179526	P97478, O35943, P09671	3.75751	1	0.989018
Annotation Cluster 5
Category	Term	Count	PValue	Genes	Fold Enrichment	Bonferroni	Benjamini
UP_KEYWORDS	Mitochondrion	7	0.00236414	P09925, P48962, Q9JLN9, P97478, Q9D6Y7, O35943, P09671	4.77999	0.210768	0.0212878
GOTERM_CC_DIRECT	mitochondrial inner membrane	4	0.0217963	P09925, P48962, P97478, P09671	6.40431	0.849714	0.270845
UP_KEYWORDS	Mitochondrion inner membrane	3	0.0451697	P09925, P48962, P97478	8.51562	0.990169	0.215942
M. musculus LAGs background
Category	Term	Count	PValue	Genes	Fold Enrichment	Bonferroni	Benjamini
KEGG_PATHWAY	Nucleotide excision repair	4	0.0570106	Q03147, Q9QZD4, Q64267, O08811	3.56522	0.972144	0.972144
All genes that are conserved across at least 10 phyla background
Category	Term	Count	PValue	Genes	Fold Enrichment	Bonferroni	Benjamini
KEGG_PATHWAY	Central carbon metabolism in cancer	3	0.00983315	O08586, Q9JLN9, P59941	18.2609	0.452718	0.452718
KEGG_PATHWAY	Nucleotide excision repair	4	0.0147054	Q03147, Q9QZD4, Q64267, O08811	7.16113	0.594928	0.363547
KEGG_PATHWAY	FoxO signaling pathway	3	0.0218778	O08586, P24270, P09671	12.1739	0.740595	0.362237
KEGG_PATHWAY	Pathways in cancer	3	0.0413368	O08586, Q9JLN9, P43247	8.69565	0.923857	0.4747
KEGG_PATHWAY	Glioma	2	0.0614553	O08586, Q9JLN9	30.4348	0.979119	0.538735
KEGG_PATHWAY	Non-homologous end-joining	2	0.0908143	P23475, P27641	20.2899	0.996995	0.62013
Annotation Cluster 2
GOTERM_BP_DIRECT	DNA repair	11	3.6141e-07	P23475, Q9JLN9, Q03147, Q9WUD1, P27641, P43247, Q9QZD4, P53368, Q64267, P11103, O08811	7.69368	0.00015973	0.00015973
UP_KEYWORDS	DNA repair	9	5.96567e-06	P23475, Q03147, Q9WUD1, P27641, P43247, Q9QZD4, Q64267, P11103, O08811	8.07783	0.000596391	0.000596391
UP_KEYWORDS	DNA damage	9	1.52747e-05	P23475, Q03147, Q9WUD1, P27641, P43247, Q9QZD4, Q64267, P11103, O08811	7.1275	0.00152632	0.000763451
UP_KEYWORDS	DNA-binding	9	2.93759e-05	P23475, P97310, P27641, P43247, Q9QZD4, Q64267, Q9Z321, P11103, O08811	6.5244	0.00293332	0.000978732
GOTERM_BP_DIRECT	cellular response to DNA damage stimulus	9	7.91381e-05	P23475, Q03147, Q9WUD1, P27641, P43247, Q9QZD4, Q64267, P11103, O08811	5.67954	0.0343757	0.0115924
GOTERM_CC_DIRECT	nuclear chromosome, telomeric region	6	9.20989e-05	P23475, P97310, P27641, P43247, Q9QZD4, P11103	11.8966	0.00788958	0.00788958
GOTERM_MF_DIRECT	protein C-terminus binding	6	0.000203024	P23475, Q03147, P27641, P43247, Q9QZD4, O08811	10.0586	0.0475624	0.0240709
GOTERM_MF_DIRECT	damaged DNA binding	5	0.00020373	P23475, P27641, P43247, Q9QZD4, Q64267	15.5225	0.0477237	0.0161679
GOTERM_MF_DIRECT	DNA binding	10	0.000204472	P23475, P97310, P27641, P43247, Q9QZD4, Q64267, P09671, Q9Z321, P11103, O08811	4.2766	0.0478934	0.0121946
GOTERM_BP_DIRECT	telomere maintenance	4	0.00028006	P23475, P27641, Q9QZD4, P11103	27.977	0.116447	0.0304769
GOTERM_BP_DIRECT	double-strand break repair	4	0.000832839	P23475, P27641, P43247, P11103	19.7485	0.308068	0.0595323
UP_KEYWORDS	Hydrolase	11	0.0025882	O08586, Q80W54, P23475, P97310, P27641, P59941, Q9QZD4, P53368, Q64514, Q60848, O08811	2.78671	0.228297	0.0363453
GOTERM_MF_DIRECT	helicase activity	5	0.0029671	P23475, P97310, P27641, Q60848, O08811	7.76124	0.509909	0.132928
UP_KEYWORDS	Helicase	5	0.0030805	P23475, P97310, P27641, Q60848, O08811	7.7247	0.265471	0.0378315
GOTERM_MF_DIRECT	hydrolase activity	11	0.00464807	O08586, Q80W54, P23475, P97310, P27641, P59941, Q9QZD4, P53368, Q64514, Q60848, O08811	2.56121	0.673112	0.170022
GOTERM_MF_DIRECT	ATP-dependent DNA helicase activity	3	0.00657725	P23475, P27641, O08811	22.8604	0.794797	0.202482
GOTERM_BP_DIRECT	DNA duplex unwinding	3	0.00920632	P23475, P27641, O08811	19.3687	0.983228	0.310397
KEGG_PATHWAY	Nucleotide excision repair	4	0.0147054	Q03147, Q9QZD4, Q64267, O08811	7.16113	0.594928	0.363547
GOTERM_MF_DIRECT	double-stranded DNA binding	3	0.0174118	P23475, P27641, P43247	13.9702	0.985237	0.4096
GOTERM_BP_DIRECT	positive regulation of transcription from RNA polymerase II promoter	5	0.0181377	P23475, P97478, Q03147, P11103, O08811	4.66284	0.999694	0.416881
Annotation Cluster 3
GOTERM_BP_DIRECT	nucleotide-excision repair, DNA incision	3	0.00186096	Q9QZD4, Q64267, O08811	41.9655	0.561023	0.110962
GOTERM_BP_DIRECT	response to UV	3	0.0122183	Q9QZD4, Q64267, O08811	16.7862	0.995633	0.341625
KEGG_PATHWAY	Nucleotide excision repair	4	0.0147054	Q03147, Q9QZD4, Q64267, O08811	7.16113	0.594928	0.363547
GOTERM_BP_DIRECT	nucleotide-excision repair	3	0.02558	Q9QZD4, Q64267, O08811	11.4451	0.999989	0.511221
Annotation Cluster 5
GOTERM_BP_DIRECT	response to oxidative stress	6	2.63452e-05	P97478, Q9D6Y7, Q64267, P24270, P09671, O08811	15.2602	0.0115772	0.00580544
GOTERM_BP_DIRECT	negative regulation of apoptotic process	5	0.00762503	O08586, O35943, P24270, P09671, Q60848	5.99507	0.966061	0.287031
	LAGs conserved only in Mammalia
No enrichments
	LAGs conserved only in Chordata
Whole genome background
Category	Term	Count	PValue	Genes	Fold Enrichment	Bonferroni	Benjamini
KEGG_PATHWAY	Neuroactive ligand-receptor interaction	5	0.000322143	P32082, P06880, P16882, P29754, P28334	12.2935	0.012487	0.012487
KEGG_PATHWAY	PI3K-Akt signaling pathway	4	0.00884477	P06880, P16882, Q9EPC2, P11276	7.9855	0.292827	0.159064
KEGG_PATHWAY	Pathways in cancer	4	0.012407	P37238, P29754, Q9EPC2, P11276	7.06022	0.385471	0.149814
Annotation Cluster 3
GOTERM_MF_DIRECT	peptide hormone binding	3	0.00027347	P32082, P16882, P29754	109.84	0.0184266	0.0184266
KEGG_PATHWAY	Neuroactive ligand-receptor interaction	5	0.000322143	P32082, P06880, P16882, P29754, P28334	12.2935	0.012487	0.012487
UP_KEYWORDS	Disulfide bond	8	0.000599676	P32082, P06880, P06869, P16882, P29754, Q9EPC2, P28334, P11276	4.17503	0.0336138	0.0169506
UP_KEYWORDS	Glycoprotein	7	0.0120878	P32082, P37238, P16882, P29754, Q9EPC2, P28334, P11276	2.96663	0.500027	0.159115
GOTERM_BP_DIRECT	signal transduction	4	0.0423872	P32082, P37238, P29754, P28334	4.51209	0.999991	0.765651
UP_KEYWORDS	Receptor	5	0.0467205	P32082, P37238, P16882, P29754, P28334	3.19741	0.934603	0.420423
GOTERM_MF_DIRECT	G-protein coupled receptor activity	3	0.0513147	P32082, P29754, P28334	7.39112	0.972183	0.591608
GOTERM_MF_DIRECT	signal transducer activity	3	0.0703978	P32082, P29754, P28334	6.18818	0.993014	0.629455
UP_SEQ_FEATURE	topological domain:Extracellular	4	0.150237	P32082, P16882, P29754, P28334	2.66194	1	0.994536
UP_SEQ_FEATURE	glycosylation site:N-linked (GlcNAc...)	5	0.15617	P32082, P16882, P29754, P28334, P11276	2.10684	1	0.983013
GOTERM_CC_DIRECT	plasma membrane	5	0.167801	P32082, P06880, P16882, P29754, P28334	2.05246	0.999951	0.808555
UP_SEQ_FEATURE	topological domain:Cytoplasmic	4	0.251608	P32082, P16882, P29754, P28334	2.08519	1	0.996169
UP_KEYWORDS	G-protein coupled receptor	3	0.253639	P32082, P29754, P28334	2.84611	1	0.875617
UP_KEYWORDS	Transducer	3	0.266581	P32082, P29754, P28334	2.75075	1	0.859644
GOTERM_BP_DIRECT	G-protein coupled receptor signaling pathway	3	0.308315	P32082, P29754, P28334	2.46717	1	0.999983
UP_KEYWORDS	Cell membrane	4	0.351713	P32082, P16882, P29754, P28334	1.75988	1	0.872387
GOTERM_CC_DIRECT	cytoplasm	6	0.352253	P32082, P37238, P16882, Q9JJP2, P29754, P28334	1.39737	1	0.964914
UP_SEQ_FEATURE	transmembrane region	4	0.511559	P32082, P16882, P29754, P28334	1.39238	1	0.99999
GOTERM_CC_DIRECT	membrane	5	0.682879	P32082, P06869, P16882, P29754, P28334	1.06478	1	0.99957
GOTERM_CC_DIRECT	integral component of membrane	4	0.698727	P32082, P16882, P29754, P28334	1.09475	1	0.999252
UP_KEYWORDS	Transmembrane helix	4	0.750296	P32082, P16882, P29754, P28334	1.02131	1	0.996479
UP_KEYWORDS	Transmembrane	4	0.752105	P32082, P16882, P29754, P28334	1.01873	1	0.995009
UP_KEYWORDS	Membrane	4	0.899393	P32082, P16882, P29754, P28334	0.799254	1	0.99972
M. musculus LAGs background
Category	Term	Count	PValue	Genes	Fold Enrichment	Bonferroni	Benjamini
KEGG_PATHWAY	Neuroactive ligand-receptor interaction	5	0.00056338	P32082, P06880, P16882, P29754, P28334	7.45455	0.0217382	0.0217382
All genes that are conserved only in Chordata background
Category	Term	Count	PValue	Genes	Fold Enrichment	Bonferroni	Benjamini
KEGG_PATHWAY	Neuroactive ligand-receptor interaction	5	0.00700965	P32082, P06880, P16882, P29754, P28334	5.35732	0.239926	0.239926
KEGG_PATHWAY	Pathways in cancer	4	0.0106713	P37238, P29754, Q9EPC2, P11276	7.42088	0.341912	0.188773
KEGG_PATHWAY	PI3K-Akt signaling pathway	4	0.0177218	P06880, P16882, Q9EPC2, P11276	6.16503	0.502096	0.20741
