# Supplementary material for: Wide‐scale comparative analysis of longevity genes and interventions
Source: Aging Cell. 2017 Aug 24;16(6):1267–75. doi: 10.1111/acel.12659 (PMC5676071; doi:10.1111/acel.12659)
Supplement: Supplementary file 6 — Table S5 Enrichment analysis of lifespan decreasing Longevity‐associated genes (LAGs) under different criteria and backgrounds. [file ACEL-16-1267-s006.xlsx]

## Sheet: S. cerevisiae LSD
Suppl. Table 5. Enrichment analysis of lifespan decreasing Longevity-associated genes (LAGs) under different criteria and backgrounds
S. serevisiae
Analysis was performed using:
DAVID Bioinformatics Resources 6.8 (https://david.ncifcrf.gov/) and confirmed with WebGestalt (http://www.webgestalt.org/), EnrichR (http://amp.pharm.mssm.edu/Enrichr/), and Panther (http://pantherdb.org/)
For further details on the meaning of the descriptors and annotation clustering see https://david.ncifcrf.gov/
Listed are the most significantly enriched KEGG pathways and the highest annotation clusters
The conservation criteria are depicted in dark grey
Each list of genes was tested for enrichment using the following backgrounds: the entire genome, the entire list of LAGs, and all genes from the entire genome under the same conservation criteria
	lifespan decreasing LAGs conserved across at least 12 phyla
Whole genome background
Category	Term	Count	PValue	Genes	Fold Enrichment	Bonferroni	Benjamini
KEGG_PATHWAY	sce03010:Ribosome	14	0.000512231	P02407, P0CX24, P0CX32, P0CX48, P04650, P0CX42, P0CX54, P0CX36, P0CX56, P0CX26, P0CX38, P05318, P49166, P26786	2.92589	0.0237934	0.0237934
KEGG_PATHWAY	sce00020:Citrate cycle (TCA cycle)	5	0.0085648	P08417, P00890, P20967, P16387, P09624	5.91056	0.332542	0.183019
KEGG_PATHWAY	sce04140:Regulation of autophagy	4	0.00873099	Q02948, P38862, Q12380, P22543	8.90061	0.337781	0.128366
KEGG_PATHWAY	sce00190:Oxidative phosphorylation	6	0.036818	P00128, P32366, P00830, P19516, P16140, P07251	3.1523	0.828488	0.356463
KEGG_PATHWAY	sce04145:Phagosome	4	0.0648326	P32366, P22543, P32939, P16140	4.20307	0.957165	0.467451
KEGG_PATHWAY	sce01200:Carbon metabolism	7	0.0721204	P52892, P09201, P08417, P00890, P20967, P16387, P09624	2.32275	0.970344	0.443646
KEGG_PATHWAY	sce03430:Mismatch repair	3	0.0934873	P25847, Q03834, P14242	5.67414	0.990079	0.482636
Annotation Cluster 1
GOTERM_BP_DIRECT	GO:0002181~cytoplasmic translation	15	1.56017e-06	P02407, P0CX24, P0CX32, P0CX48, P04650, P0CX42, P0CX54, P0CX36, P0CX56, P0CX26, P0CX38, P05318, P49166, P26786, P33201	4.87456	0.000544352	0.000544352
UP_KEYWORDS	Ribosomal protein	15	1.34447e-05	P02407, P0CX24, P0CX32, P0CX48, P04650, P0CX42, P0CX54, P0CX36, P0CX56, P0CX26, P0CX38, P05318, P49166, P36528, P26786	4.06628	0.00192075	0.00192075
GOTERM_CC_DIRECT	GO:0005840~ribosome	17	3.66895e-05	P02407, P0CX24, P0CX32, P0CX48, P04650, P0CX42, P0CX54, P0CX36, P0CX56, P0CX26, P0CX38, P26786, P05318, P49166, P36528, P25637, P32324	3.3102	0.00519645	0.00519645
GOTERM_MF_DIRECT	GO:0003735~structural constituent of ribosome	17	4.68719e-05	P02407, P0CX24, P0CX32, P0CX48, P18239, P04650, P0CX42, P0CX54, P0CX36, P0CX56, P0CX26, P0CX38, P26786, P05318, P49166, P36528, P33201	3.22567	0.0105374	0.0105374
GOTERM_CC_DIRECT	GO:0005622~intracellular	13	0.000140384	P02407, P0CX32, P0CX48, P04650, P0CX36, P0CX56, P0CX26, P0CX38, P26786, P05318, P49166, P35127, P33201	3.75335	0.0197385	0.00662328
UP_KEYWORDS	Ribonucleoprotein	16	0.000155954	P02407, P0CX24, P0CX32, P0CX48, P04650, P0CX42, P0CX54, P0CX36, P0CX56, P0CX26, Q06406, P0CX38, P26786, P05318, P49166, P36528	3.08181	0.0220563	0.00740681
GOTERM_CC_DIRECT	GO:0030529~intracellular ribonucleoprotein complex	16	0.000183712	P02407, P0CX24, P0CX32, P0CX48, P04650, P0CX42, P0CX54, P0CX36, P0CX56, P0CX26, Q06406, P0CX38, P26786, P05318, P49166, P36528	3.03482	0.0257521	0.00650114
GOTERM_CC_DIRECT	GO:0022627~cytosolic small ribosomal subunit	8	0.000190288	P02407, P26786, P0CX32, P0CX48, P39730, P0CX36, P0CX56, P0CX38	6.51222	0.0266616	0.00539011
GOTERM_BP_DIRECT	GO:0006412~translation	16	0.000443669	P02407, P0CX24, P0CX32, P0CX48, P18239, P04650, P0CX42, P0CX54, P0CX36, P0CX56, P0CX26, P0CX38, P26786, P49166, P04803, P39730	2.79597	0.143478	0.050315
KEGG_PATHWAY	sce03010:Ribosome	14	0.000512231	P02407, P0CX24, P0CX32, P0CX48, P04650, P0CX42, P0CX54, P0CX36, P0CX56, P0CX26, P0CX38, P05318, P49166, P26786	2.92589	0.0237934	0.0237934
GOTERM_CC_DIRECT	GO:0022625~cytosolic large ribosomal subunit	8	0.002197	P49166, P0CX24, P05318, P04650, P0CX42, P0CX54, P0CX26, P33201	4.34148	0.26825	0.0341066
Annotation Cluster 2
UP_SEQ_FEATURE	transit peptide:Mitochondrion	17	9.8786e-05	P00890, P20967, P39006, P49017, Q07540, P36775, P19516, P32860, P09624, P36528, P08417, P00830, Q08058, P16387, P27680, P18900, P07251	3.05048	0.0244916	0.0244916
GOTERM_CC_DIRECT	GO:0005743~mitochondrial inner membrane	14	0.000136465	P40961, P18239, P39006, P32839, P49017, Q07540, P19516, P00128, P00830, Q08058, P27680, P18900, P32795, P07251	3.50658	0.0191928	0.00964289
UP_KEYWORDS	Mitochondrion inner membrane	13	0.000179137	P00128, P40961, P00830, Q08058, P18239, P32839, P39006, P27680, P18900, P49017, P32795, P19516, P07251	3.65965	0.0252935	0.00638426
UP_KEYWORDS	Mitochondrion	27	0.000308689	P40961, P20967, P18239, P39006, Q07540, P36775, P19516, P26793, P32860, P09624, P36528, P00044, P08417, P04803, P00830, P16387, P27680, P18900, P32795, P00890, P32839, P49017, P07170, P00128, P34227, Q08058, P07251	2.05856	0.0431889	0.00733121
GOTERM_CC_DIRECT	GO:0005739~mitochondrion	36	0.000317579	P32368, P40961, P20967, P38862, P18239, P39006, P06782, Q07540, Q08484, P36775, P19516, P32860, P26793, P09624, P0CX56, P00044, P36528, P08417, P04803, P00830, P32829, P16387, P27680, P18900, P32795, P32657, P00890, P32839, P49017, P07170, P00128, P34227, Q08058, P39730, P32939, P07251	1.77457	0.0441013	0.00642262
UP_KEYWORDS	Transit peptide	17	0.000420015	P00890, P20967, P39006, P49017, Q07540, P36775, P19516, P32860, P09624, P36528, P08417, P00830, Q08058, P16387, P27680, P18900, P07251	2.69034	0.0583059	0.00854539
Annotation Cluster 3
GOTERM_BP_DIRECT	GO:0046034~ATP metabolic process	4	0.000182294	P00830, P07170, P16140, P07251	31.7543	0.0616445	0.0313125
INTERPRO	IPR004100:ATPase, alpha/beta subunit, N-terminal	3	0.00226712	P00830, P16140, P07251	37.5223	0.493842	0.493842
INTERPRO	IPR000194:ATPase, F1/V1/A1 complex, alpha/beta subunit, nucleotide-binding domain	3	0.00226712	P00830, P16140, P07251	37.5223	0.493842	0.493842
INTERPRO	IPR020003:ATPase, alpha/beta subunit, nucleotide-binding domain, active site	3	0.00226712	P00830, P16140, P07251	37.5223	0.493842	0.493842
GOTERM_BP_DIRECT	GO:0015991~ATP hydrolysis coupled proton transport	4	0.00259535	P32366, P00830, P16140, P07251	13.8925	0.596248	0.140289
GOTERM_MF_DIRECT	GO:0046961~proton-transporting ATPase activity, rotational mechanism	4	0.00713875	P32366, P00830, P16140, P07251	9.79449	0.801932	0.33288
UP_KEYWORDS	Hydrogen ion transport	4	0.022373	P32366, P00830, P16140, P07251	6.50605	0.960666	0.206356
GOTERM_BP_DIRECT	GO:0006626~protein targeting to mitochondrion	5	0.028038	P00890, P00830, P32839, Q07540, P07251	4.27462	0.999951	0.406887
KEGG_PATHWAY	sce00190:Oxidative phosphorylation	6	0.036818	P00128, P32366, P00830, P19516, P16140, P07251	3.1523	0.828488	0.356463
UP_KEYWORDS	Ion transport	5	0.132549	P32366, P00830, Q07540, P16140, P07251	2.5239	1	0.60318
GOTERM_BP_DIRECT	GO:0015992~proton transport	4	0.15301	P32366, P00830, P16140, P07251	2.92474	1	0.864464
GOTERM_BP_DIRECT	GO:0006811~ion transport	5	0.161766	P32366, P00830, Q07540, P16140, P07251	2.33487	1	0.871623
Annotation Cluster 4
GOTERM_BP_DIRECT	GO:0006995~cellular response to nitrogen starvation	4	0.00107379	Q02948, P38862, Q12380, P06782	18.5233	0.312679	0.0894792
GOTERM_BP_DIRECT	GO:0016236~macroautophagy	6	0.00352053	P38959, Q02948, P38862, Q12380, Q02642, P32939	5.74862	0.70795	0.142603
GOTERM_BP_DIRECT	GO:0034727~piecemeal microautophagy of nucleus	5	0.00579257	P38959, Q02948, P38862, Q12380, P32939	6.77683	0.868334	0.168328
KEGG_PATHWAY	sce04140:Regulation of autophagy	4	0.00873099	Q02948, P38862, Q12380, P22543	8.90061	0.337781	0.128366
GOTERM_BP_DIRECT	GO:0032258~CVT pathway	5	0.0108771	P38959, Q02948, P38862, Q12380, P32939	5.67041	0.978004	0.238631
GOTERM_CC_DIRECT	GO:0000407~pre-autophagosomal structure	4	0.0191533	Q02948, P38862, Q12380, P22543	6.89529	0.935826	0.178114
UP_KEYWORDS	Autophagy	4	0.0773541	Q02948, P38862, Q12380, P22543	3.96979	0.99999	0.45444
GOTERM_BP_DIRECT	GO:0006914~autophagy	4	0.116471	Q02948, P38862, Q12380, P22543	3.31761	1	0.798232
Annotation Cluster 5
UP_KEYWORDS	Protein transport	16	0.00207181	Q04272, P47142, P39702, P38862, Q12380, Q02642, P36000, P22543, Q00776, P69771, P38959, Q02948, P38879, P32939, P36095, Q00582	2.40841	0.256641	0.0324159
UP_KEYWORDS	Transport	26	0.00337214	Q04272, P32366, P38862, Q12380, P18239, Q00776, Q07540, P00044, P38959, P00830, P38879, P36095, P47142, Q02647, P39702, Q02642, P36000, P22543, P16140, Q12200, P00128, Q02948, P69771, P32939, P07251, Q00582	1.78478	0.383089	0.0471551
GOTERM_BP_DIRECT	GO:0015031~protein transport	16	0.00357348	Q04272, P47142, P39702, P38862, Q12380, Q02642, P36000, P22543, Q00776, P69771, P38959, Q02948, P38879, P32939, P36095, Q00582	2.27396	0.713317	0.129615
GOTERM_CC_DIRECT	GO:0010008~endosome membrane	6	0.00402506	P47142, Q04272, P69771, Q02948, P22543, P36095	5.5819	0.436006	0.0507326
GOTERM_BP_DIRECT	GO:0045324~late endosome to vacuole transport	4	0.00432028	Q04272, P69771, Q02948, P36095	11.6989	0.77932	0.140242
INTERPRO	IPR005024:Snf7	3	0.00763232	Q04272, P69771, P36095	21.4413	0.899588	0.535205
GOTERM_BP_DIRECT	GO:0007034~vacuolar transport	4	0.00949283	Q04272, P69771, P32366, P36095	8.8912	0.964165	0.225907
GOTERM_BP_DIRECT	GO:0006810~transport	24	0.0161473	Q04272, Q02647, P47142, P39702, P32366, P38862, Q12380, Q02642, P18239, P22543, P36000, Q07540, Q00776, P16140, Q12200, P69771, P38959, Q02948, P00830, P38879, P32939, P07251, P36095, Q00582	1.62248	0.996591	0.298888
UP_KEYWORDS	Endosome	6	0.0162062	P47142, Q04272, P69771, Q02948, P22543, P36095	3.99235	0.903331	0.164503
GOTERM_CC_DIRECT	GO:0005768~endosome	7	0.0244753	P47142, Q04272, P69771, P38959, Q02948, P22543, P36095	3.08474	0.970363	0.209099
GOTERM_BP_DIRECT	GO:0043162~ubiquitin-dependent protein catabolic process via the multivesicular body sorting pathway	3	0.0283713	P47142, Q04272, P36095	11.114	0.999957	0.394825
GOTERM_BP_DIRECT	GO:1904669~ATP export	3	0.0359125	P47142, Q04272, P36095	9.80647	0.999997	0.440205
GOTERM_BP_DIRECT	GO:0006623~protein targeting to vacuole	4	0.0708857	P47142, P69771, Q02948, P39702	4.1163	1	0.656701
KEGG_PATHWAY	sce04144:Endocytosis	5	0.110207	P47142, Q04272, P69771, P32939, P36095	2.66391	0.995864	0.496414
Annotation Cluster 6
UP_KEYWORDS	rRNA-binding	5	0.000864514	P49166, P0CX48, P32324, P0CX36, P0CX56	11.2605	0.116337	0.015341
GOTERM_MF_DIRECT	GO:0019843~rRNA binding	6	0.00211148	P49166, P0CX48, P32324, P0CX54, P0CX36, P0CX56	6.42763	0.379791	0.212466
UP_KEYWORDS	RNA-binding	8	0.351773	P49166, P0CX48, P53072, P32324, P0CX54, P0CX36, Q06406, P0CX56	1.37775	1	0.864632
GOTERM_MF_DIRECT	GO:0003723~RNA binding	9	0.711606	P49166, P0CX48, P04650, P53072, P0CX54, P0CX36, Q06406, P0CX56, P38798	0.970209	1	0.999999
Annotation Cluster 7
GOTERM_CC_DIRECT	GO:0005759~mitochondrial matrix	10	0.000281156	P08417, P04803, P00890, P20967, P16387, P49017, Q07540, P36775, P32860, P09624	4.57891	0.0391431	0.00663287
KEGG_PATHWAY	sce00020:Citrate cycle (TCA cycle)	5	0.0085648	P08417, P00890, P20967, P16387, P09624	5.91056	0.332542	0.183019
UP_KEYWORDS	Tricarboxylic acid cycle	3	0.0660177	P08417, P00890, P20967	7.02653	0.999943	0.418758
KEGG_PATHWAY	sce01200:Carbon metabolism	7	0.0721204	P52892, P09201, P08417, P00890, P20967, P16387, P09624	2.32275	0.970344	0.443646
GOTERM_BP_DIRECT	GO:0006099~tricarboxylic acid cycle	3	0.104736	P08417, P00890, P20967	5.37774	1	0.773515
KEGG_PATHWAY	sce00010:Glycolysis / Gluconeogenesis	4	0.189418	P09201, P16387, P09624, Q03161	2.6088	0.999948	0.627311
KEGG_PATHWAY	sce00620:Pyruvate metabolism	3	0.269095	P08417, P16387, P09624	2.90981	1	0.737992
KEGG_PATHWAY	sce01130:Biosynthesis of antibiotics	8	0.340237	P09201, P08417, P00890, P20967, P16387, P07170, P09624, Q03161	1.38183	1	0.777659
Annotation Cluster 8
GOTERM_CC_DIRECT	GO:0000329~fungal-type vacuole membrane	9	0.0269076	P38959, Q02948, P32366, P42837, P22543, P32939, P16140, Q12200, Q00582	2.47648	0.979209	0.215004
UP_KEYWORDS	Vacuole	8	0.0304582	Q04272, P38959, Q02948, P32366, P42837, P32939, Q12200, Q00582	2.63166	0.988005	0.24153
GOTERM_CC_DIRECT	GO:0005773~vacuole	8	0.0612075	Q04272, P38959, Q02948, P32366, P42837, P32939, Q12200, Q00582	2.25423	0.999873	0.361377
GOTERM_CC_DIRECT	GO:0005774~vacuolar membrane	6	0.143344	Q04272, Q02948, P32366, P42837, Q12200, Q00582	2.14427	1	0.584722
Annotation Cluster 9
UP_SEQ_FEATURE	domain:N-acetyltransferase	3	0.0260993	P07347, Q03503, Q12341	11.6277	0.99869	0.96381
INTERPRO	IPR000182:GNAT domain	3	0.0344333	P07347, Q03503, Q12341	10.0059	0.999973	0.877838
GOTERM_MF_DIRECT	GO:0008080~N-acetyltransferase activity	3	0.0369004	P07347, Q03503, Q12341	9.64145	0.999796	0.65429
INTERPRO	IPR016181:Acyl-CoA N-acyltransferase	3	0.0693103	P07347, Q03503, Q12341	6.82223	1	0.972442
UP_KEYWORDS	Acyltransferase	4	0.110799	P07347, Q03503, P53072, Q12341	3.39446	1	0.568133
GOTERM_MF_DIRECT	GO:0016746~transferase activity, transferring acyl groups	4	0.160408	P07347, Q03503, P53072, Q12341	2.85673	1	0.987604
Annotation Cluster 10
COG_ONTOLOGY	DNA replication, recombination, and repair	5	0.00253181	P04786, P32657, P25847, Q03834, P14242	7.14181	0.0175886	0.0175886
GOTERM_MF_DIRECT	GO:0030983~mismatched DNA binding	3	0.0149104	P25847, Q03834, P14242	15.4263	0.966464	0.49289
GOTERM_BP_DIRECT	GO:0000710~meiotic mismatch repair	3	0.0155633	P25847, Q03834, P14242	15.1555	0.995807	0.305771
GOTERM_BP_DIRECT	GO:0006298~mismatch repair	3	0.0723081	P25847, Q03834, P14242	6.6684	1	0.649283
KEGG_PATHWAY	sce03430:Mismatch repair	3	0.0934873	P25847, Q03834, P14242	5.67414	0.990079	0.482636
UP_KEYWORDS	DNA repair	6	0.121194	P25847, P32829, Q03834, Q12341, P14242, P26793	2.26662	1	0.585106
UP_KEYWORDS	DNA damage	6	0.168141	P25847, P32829, Q03834, Q12341, P14242, P26793	2.03079	1	0.681641
GOTERM_BP_DIRECT	GO:0006281~DNA repair	6	0.253268	P25847, P32829, Q03834, Q12341, P14242, P26793	1.74565	1	0.945641
GOTERM_BP_DIRECT	GO:0007131~reciprocal meiotic recombination	3	0.263322	P25847, P32829, Q03834	2.97696	1	0.94401
GOTERM_BP_DIRECT	GO:0006974~cellular response to DNA damage stimulus	6	0.305098	P25847, P32829, Q03834, Q12341, P14242, P26793	1.61854	1	0.961504
Annotation Cluster 11
INTERPRO	IPR027417:P-loop containing nucleoside triphosphate hydrolase	15	0.00493401	P22516, P32657, P25847, Q03834, P32839, P07170, P36775, P16140, P00830, P32795, P39730, P32324, P32939, P07251, Q00582	2.28099	0.773241	0.523808
GOTERM_MF_DIRECT	GO:0016887~ATPase activity	7	0.0347433	P25847, P00830, Q03834, P32839, P36775, P14242, P07251	2.83423	0.999662	0.680712
UP_KEYWORDS	Nucleotide-binding	20	0.0497198	P22516, P32657, P25847, Q03834, P32839, P06782, P22543, P07170, P28263, P36775, P38615, P07278, P04803, P00830, P32795, P39730, P32324, P32939, P07251, Q00582	1.54091	0.99932	0.348831
UP_SEQ_FEATURE	nucleotide phosphate-binding region:ATP	12	0.0664627	P22516, P32657, P25847, P00830, Q03834, P32839, P06782, P07170, P32795, P36775, P07251, P38615	1.78888	1	0.968333
UP_KEYWORDS	ATP-binding	15	0.206606	P22516, P32657, P25847, Q03834, P32839, P06782, P22543, P07170, P28263, P36775, P38615, P04803, P00830, P32795, P07251	1.34918	1	0.733881
GOTERM_MF_DIRECT	GO:0005524~ATP binding	17	0.207478	P22516, P32657, P25847, Q03834, P32839, P06782, P22543, P07170, P28263, P36775, P16140, P38615, P04803, P00830, P32795, P14242, P07251	1.30862	1	0.991583
GOTERM_MF_DIRECT	GO:0000166~nucleotide binding	20	0.243739	P22516, P0CX32, P32657, P25847, Q03834, P32839, P06782, P22543, P07170, P28263, P36775, P38615, P07278, P04803, P00830, P32795, P39730, P32939, P07251, Q00582	1.23312	1	0.994812
Annotation Cluster 12
UP_SEQ_FEATURE	metal ion-binding site:Magnesium 1	3	0.0367974	P09201, P18900, P26793	9.68977	0.999918	0.956578
UP_SEQ_FEATURE	metal ion-binding site:Magnesium 2	3	0.0367974	P09201, P18900, P26793	9.68977	0.999918	0.956578
UP_KEYWORDS	Magnesium	4	0.714138	P09201, P18900, P39730, P26793	1.08434	1	0.979613
Annotation Cluster 13
GOTERM_MF_DIRECT	GO:0016887~ATPase activity	7	0.0347433	P25847, P00830, Q03834, P32839, P36775, P14242, P07251	2.83423	0.999662	0.680712
INTERPRO	IPR003959:ATPase, AAA-type, core	3	0.144879	P32839, P32795, P36775	4.41439	1	0.998779
INTERPRO	IPR003593:AAA+ ATPase domain	4	0.225925	P00830, P32839, P32795, P36775	2.41107	1	0.999804
SMART	SM00382:AAA	4	0.254737	P00830, P32839, P32795, P36775	2.22139	0.999999	0.999999
Annotation Cluster 14
GOTERM_CC_DIRECT	GO:0042645~mitochondrial nucleoid	4	0.00731423	P20967, P16387, P07251, P09624	9.76833	0.647406	0.0832035
KEGG_PATHWAY	sce00020:Citrate cycle (TCA cycle)	5	0.0085648	P08417, P00890, P20967, P16387, P09624	5.91056	0.332542	0.183019
GOTERM_BP_DIRECT	GO:0055114~oxidation-reduction process	8	0.423969	P00128, P34227, P00044, P20967, P16387, Q02207, Q07540, P09624	1.28115	1	0.991874
UP_KEYWORDS	Oxidoreductase	6	0.443696	P34227, P20967, P16387, Q02207, Q07540, P09624	1.36173	1	0.908921
GOTERM_MF_DIRECT	GO:0016491~oxidoreductase activity	6	0.670574	P34227, P20967, P16387, Q02207, Q07540, P09624	1.0566	1	0.999999
GOTERM_BP_DIRECT	GO:0008152~metabolic process	4	0.888869	P09201, P20967, P16387, Q02207	0.782676	1	1
Annotation Cluster 15
GOTERM_BP_DIRECT	GO:0036297~interstrand cross-link repair	3	0.00820366	P22516, P25847, Q03834	20.8388	0.943577	0.213037
UP_KEYWORDS	DNA-binding	6	0.814615	P22516, P04786, P32657, P25847, Q03834, P36775	0.880518	1	0.991933
GOTERM_MF_DIRECT	GO:0003677~DNA binding	8	0.849101	P22516, P04786, P32657, P25847, Q03834, P36775, P32479, P26793	0.836115	1	1
S. cerevisiae LAGs background
Annotation Cluster 1
Category	Term	Count	PValue	Genes	Fold Enrichment	Bonferroni	Benjamini
GOTERM_CC_DIRECT	GO:0022627~cytosolic small ribosomal subunit	8	0.00102976	P02407, P26786, P0CX32, P0CX48, P39730, P0CX36, P0CX56, P0CX38	4.25067	0.136102	0.136102
GOTERM_BP_DIRECT	GO:0002181~cytoplasmic translation	15	0.00188758	P02407, P0CX24, P0CX32, P0CX48, P04650, P0CX42, P0CX54, P0CX36, P0CX56, P0CX26, P0CX38, P05318, P49166, P26786, P33201	2.36327	0.482832	0.482832
UP_KEYWORDS	Ribonucleoprotein	16	0.00979797	P02407, P0CX24, P0CX32, P0CX48, P04650, P0CX42, P0CX54, P0CX36, P0CX56, P0CX26, Q06406, P0CX38, P26786, P05318, P49166, P36528	1.94899	0.755372	0.245427
GOTERM_CC_DIRECT	GO:0030529~intracellular ribonucleoprotein complex	16	0.0122095	P02407, P0CX24, P0CX32, P0CX48, P04650, P0CX42, P0CX54, P0CX36, P0CX56, P0CX26, Q06406, P0CX38, P26786, P05318, P49166, P36528	1.90328	0.825254	0.581974
GOTERM_CC_DIRECT	GO:0005840~ribosome	17	0.0155165	P02407, P0CX24, P0CX32, P0CX48, P04650, P0CX42, P0CX54, P0CX36, P0CX56, P0CX26, P0CX38, P26786, P05318, P49166, P36528, P25637, P32324	1.80653	0.891458	0.426016
UP_KEYWORDS	Ribosomal protein	15	0.017713	P02407, P0CX24, P0CX32, P0CX48, P04650, P0CX42, P0CX54, P0CX36, P0CX56, P0CX26, P0CX38, P05318, P49166, P36528, P26786	1.88428	0.922359	0.305868
GOTERM_MF_DIRECT	GO:0003735~structural constituent of ribosome	17	0.0391593	P02407, P0CX24, P0CX32, P0CX48, P18239, P04650, P0CX42, P0CX54, P0CX36, P0CX56, P0CX26, P0CX38, P26786, P05318, P49166, P36528, P33201	1.62447	0.99988	0.989045
GOTERM_CC_DIRECT	GO:0005622~intracellular	13	0.0441933	P02407, P0CX32, P0CX48, P04650, P0CX36, P0CX56, P0CX26, P0CX38, P26786, P05318, P49166, P35127, P33201	1.78638	0.998369	0.44205
GOTERM_BP_DIRECT	GO:0006412~translation	16	0.0534585	P02407, P0CX24, P0CX32, P0CX48, P18239, P04650, P0CX42, P0CX54, P0CX36, P0CX56, P0CX26, P0CX38, P26786, P49166, P04803, P39730	1.60416	1	0.825025
KEGG_PATHWAY	sce03010:Ribosome	14	0.106709	P02407, P0CX24, P0CX32, P0CX48, P04650, P0CX42, P0CX54, P0CX36, P0CX56, P0CX26, P0CX38, P05318, P49166, P26786	1.479	0.995027	0.995027
GOTERM_CC_DIRECT	GO:0022625~cytosolic large ribosomal subunit	8	0.147088	P49166, P0CX24, P05318, P04650, P0CX42, P0CX54, P0CX26, P33201	1.77111	1	0.69549
Annotation Cluster 2
UP_KEYWORDS	rRNA-binding	5	0.00267989	P49166, P0CX48, P32324, P0CX36, P0CX56	6.69967	0.318691	0.318691
GOTERM_MF_DIRECT	GO:0019843~rRNA binding	6	0.00575045	P49166, P0CX48, P32324, P0CX54, P0CX36, P0CX56	4.41474	0.728381	0.728381
UP_KEYWORDS	RNA-binding	8	0.126976	P49166, P0CX48, P53072, P32324, P0CX54, P0CX36, Q06406, P0CX56	1.83762	1	0.702887
GOTERM_MF_DIRECT	GO:0003723~RNA binding	9	0.376593	P49166, P0CX48, P04650, P53072, P0CX54, P0CX36, Q06406, P0CX56, P38798	1.29845	1	0.999864
Annotation Cluster 3
GOTERM_CC_DIRECT	GO:0005739~mitochondrion	36	0.0204504	P32368, P40961, P20967, P38862, P18239, P39006, P06782, Q07540, Q08484, P36775, P19516, P32860, P26793, P09624, P0CX56, P00044, P36528, P08417, P04803, P00830, P32829, P16387, P27680, P18900, P32795, P32657, P00890, P32839, P49017, P07170, P00128, P34227, Q08058, P39730, P32939, P07251	1.37282	0.946819	0.443902
UP_KEYWORDS	Mitochondrion inner membrane	13	0.0214057	P00128, P40961, P00830, Q08058, P18239, P32839, P39006, P27680, P18900, P49017, P32795, P19516, P07251	1.97198	0.954691	0.320761
GOTERM_CC_DIRECT	GO:0005743~mitochondrial inner membrane	14	0.0223362	P40961, P18239, P39006, P32839, P49017, Q07540, P19516, P00128, P00830, Q08058, P27680, P18900, P32795, P07251	1.89119	0.959551	0.330325
UP_SEQ_FEATURE	transit peptide:Mitochondrion	17	0.036887	P00890, P20967, P39006, P49017, Q07540, P36775, P19516, P32860, P09624, P36528, P08417, P00830, Q08058, P16387, P27680, P18900, P07251	1.64464	0.99992	0.99992
UP_KEYWORDS	Mitochondrion	27	0.0628226	P40961, P20967, P18239, P39006, Q07540, P36775, P19516, P26793, P32860, P09624, P36528, P00044, P08417, P04803, P00830, P16387, P27680, P18900, P32795, P00890, P32839, P49017, P07170, P00128, P34227, Q08058, P07251	1.35668	0.999907	0.569787
UP_KEYWORDS	Transit peptide	17	0.0709252	P00890, P20967, P39006, P49017, Q07540, P36775, P19516, P32860, P09624, P36528, P08417, P00830, Q08058, P16387, P27680, P18900, P07251	1.51859	0.999973	0.58383
Annotation Cluster 4
UP_KEYWORDS	Protein transport	16	0.00310619	Q04272, P47142, P39702, P38862, Q12380, Q02642, P36000, P22543, Q00776, P69771, P38959, Q02948, P38879, P32939, P36095, Q00582	2.18023	0.359096	0.199435
GOTERM_BP_DIRECT	GO:0015031~protein transport	16	0.00550486	Q04272, P47142, P39702, P38862, Q12380, Q02642, P36000, P22543, Q00776, P69771, P38959, Q02948, P38879, P32939, P36095, Q00582	2.05867	0.854343	0.61835
UP_KEYWORDS	Transport	26	0.0108803	Q04272, P32366, P38862, Q12380, P18239, Q00776, Q07540, P00044, P38959, P00830, P38879, P36095, P47142, Q02647, P39702, Q02642, P36000, P22543, P16140, Q12200, P00128, Q02948, P69771, P32939, P07251, Q00582	1.58356	0.79079	0.229516
GOTERM_BP_DIRECT	GO:0007034~vacuolar transport	4	0.0306351	Q04272, P69771, P32366, P36095	5.14667	0.999981	0.836314
GOTERM_BP_DIRECT	GO:0006810~transport	24	0.0329544	Q04272, Q02647, P47142, P39702, P32366, P38862, Q12380, Q02642, P18239, P22543, P36000, Q07540, Q00776, P16140, Q12200, P69771, P38959, Q02948, P00830, P38879, P32939, P07251, P36095, Q00582	1.48224	0.999992	0.768194
INTERPRO	IPR005024:Snf7	3	0.0484987	Q04272, P69771, P36095	7.40594	1	0.993067
GOTERM_CC_DIRECT	GO:0010008~endosome membrane	6	0.0610375	P47142, Q04272, P69771, Q02948, P22543, P36095	2.65667	0.999869	0.497386
GOTERM_BP_DIRECT	GO:0043162~ubiquitin-dependent protein catabolic process via the multivesicular body sorting pathway	3	0.0821424	P47142, Q04272, P36095	5.79	1	0.917323
GOTERM_BP_DIRECT	GO:0045324~late endosome to vacuole transport	4	0.0965398	Q04272, P69771, Q02948, P36095	3.43111	1	0.934487
UP_KEYWORDS	Endosome	6	0.104369	P47142, Q04272, P69771, Q02948, P22543, P36095	2.29703	1	0.650353
GOTERM_CC_DIRECT	GO:0005768~endosome	7	0.106108	P47142, Q04272, P69771, P38959, Q02948, P22543, P36095	2.0663	1	0.654196
GOTERM_BP_DIRECT	GO:0006623~protein targeting to vacuole	4	0.157124	P47142, P69771, Q02948, P39702	2.80727	1	0.985894
GOTERM_BP_DIRECT	GO:1904669~ATP export	3	0.173159	P47142, Q04272, P36095	3.86	1	0.984196
KEGG_PATHWAY	sce04144:Endocytosis	5	0.277538	P47142, Q04272, P69771, P32939, P36095	1.81573	1	0.921648
Annotation Cluster 5
GOTERM_BP_DIRECT	GO:0046034~ATP metabolic process	4	0.016879	P00830, P07170, P16140, P07251	6.176	0.997371	0.773558
GOTERM_BP_DIRECT	GO:0006626~protein targeting to mitochondrion	5	0.028983	P00890, P00830, P32839, Q07540, P07251	3.86	0.999965	0.871639
GOTERM_BP_DIRECT	GO:0015991~ATP hydrolysis coupled proton transport	4	0.0306351	P32366, P00830, P16140, P07251	5.14667	0.999981	0.836314
GOTERM_MF_DIRECT	GO:0046961~proton-transporting ATPase activity, rotational mechanism	4	0.0795978	P32366, P00830, P16140, P07251	3.67895	1	0.976461
UP_KEYWORDS	Hydrogen ion transport	4	0.0875597	P32366, P00830, P16140, P07251	3.57316	0.999998	0.635037
INTERPRO	IPR004100:ATPase, alpha/beta subunit, N-terminal	3	0.0885963	P00830, P16140, P07251	5.55446	1	0.999049
INTERPRO	IPR000194:ATPase, F1/V1/A1 complex, alpha/beta subunit, nucleotide-binding domain	3	0.0885963	P00830, P16140, P07251	5.55446	1	0.999049
INTERPRO	IPR020003:ATPase, alpha/beta subunit, nucleotide-binding domain, active site	3	0.0885963	P00830, P16140, P07251	5.55446	1	0.999049
KEGG_PATHWAY	sce00190:Oxidative phosphorylation	6	0.113864	P00128, P32366, P00830, P19516, P16140, P07251	2.17888	0.996592	0.94162
UP_KEYWORDS	Ion transport	5	0.146176	P32366, P00830, Q07540, P16140, P07251	2.36459	1	0.73534
GOTERM_BP_DIRECT	GO:0006811~ion transport	5	0.162912	P32366, P00830, Q07540, P16140, P07251	2.27059	1	0.984036
GOTERM_BP_DIRECT	GO:0015992~proton transport	4	0.190908	P32366, P00830, P16140, P07251	2.57333	1	0.983549
Annotation Cluster 6
COG_ONTOLOGY	DNA replication, recombination, and repair	5	0.0143324	P04786, P32657, P25847, Q03834, P14242	4.16667	0.0961147	0.0961147
GOTERM_MF_DIRECT	GO:0030983~mismatched DNA binding	3	0.0490226	P25847, Q03834, P14242	7.35789	0.999988	0.977328
GOTERM_BP_DIRECT	GO:0000710~meiotic mismatch repair	3	0.0821424	P25847, Q03834, P14242	5.79	1	0.917323
KEGG_PATHWAY	sce03430:Mismatch repair	3	0.200083	P25847, Q03834, P14242	3.48621	0.999972	0.969728
UP_KEYWORDS	DNA repair	6	0.207005	P25847, P32829, Q03834, Q12341, P14242, P26793	1.85529	1	0.825466
GOTERM_BP_DIRECT	GO:0006298~mismatch repair	3	0.22295	P25847, Q03834, P14242	3.30857	1	0.990279
UP_KEYWORDS	DNA damage	6	0.280201	P25847, P32829, Q03834, Q12341, P14242, P26793	1.66337	1	0.870513
GOTERM_BP_DIRECT	GO:0006281~DNA repair	6	0.365022	P25847, P32829, Q03834, Q12341, P14242, P26793	1.49419	1	0.998984
GOTERM_BP_DIRECT	GO:0007131~reciprocal meiotic recombination	3	0.42217	P25847, P32829, Q03834	2.10545	1	0.999656
GOTERM_BP_DIRECT	GO:0006974~cellular response to DNA damage stimulus	6	0.446856	P25847, P32829, Q03834, Q12341, P14242, P26793	1.36235	1	0.999647
Annotation Cluster 7
GOTERM_CC_DIRECT	GO:0005654~nucleoplasm	6	0.0152242	P26786, P04786, P32829, P26793, P0CX38, P33201	3.67846	0.886784	0.516234
GOTERM_CC_DIRECT	GO:0005730~nucleolus	6	0.145629	P26786, P04786, P26793, Q06406, P0CX38, P33201	2.07913	1	0.711087
GOTERM_BP_DIRECT	GO:0006364~rRNA processing	4	0.226328	P26786, Q06406, P0CX38, P33201	2.37538	1	0.988642
UP_KEYWORDS	rRNA processing	3	0.306218	P26786, Q06406, P0CX38	2.67987	1	0.886772
UP_KEYWORDS	Ribosome biogenesis	3	0.306218	P26786, P0CX38, P33201	2.67987	1	0.886772
GOTERM_BP_DIRECT	GO:0042254~ribosome biogenesis	3	0.629577	P26786, P0CX38, P33201	1.4475	1	0.999973
Annotation Cluster 8
INTERPRO	IPR027417:P-loop containing nucleoside triphosphate hydrolase	15	0.0126062	P22516, P32657, P25847, Q03834, P32839, P07170, P36775, P16140, P00830, P32795, P39730, P32324, P32939, P07251, Q00582	1.94893	0.977761	0.850871
GOTERM_MF_DIRECT	GO:0016887~ATPase activity	7	0.0621211	P25847, P00830, Q03834, P32839, P36775, P14242, P07251	2.34115	0.999999	0.973314
UP_KEYWORDS	Nucleotide-binding	20	0.230573	P22516, P32657, P25847, Q03834, P32839, P06782, P22543, P07170, P28263, P36775, P38615, P07278, P04803, P00830, P32795, P39730, P32324, P32939, P07251, Q00582	1.23686	1	0.817993
GOTERM_MF_DIRECT	GO:0000166~nucleotide binding	20	0.468133	P22516, P0CX32, P32657, P25847, Q03834, P32839, P06782, P22543, P07170, P28263, P36775, P38615, P07278, P04803, P00830, P32795, P39730, P32939, P07251, Q00582	1.08204	1	0.999983
UP_SEQ_FEATURE	nucleotide phosphate-binding region:ATP	12	0.500524	P22516, P32657, P25847, P00830, Q03834, P32839, P06782, P07170, P32795, P36775, P07251, P38615	1.12042	1	1
GOTERM_MF_DIRECT	GO:0005524~ATP binding	17	0.518009	P22516, P32657, P25847, Q03834, P32839, P06782, P22543, P07170, P28263, P36775, P16140, P38615, P04803, P00830, P32795, P14242, P07251	1.0691	1	0.999967
UP_KEYWORDS	ATP-binding	15	0.569787	P22516, P32657, P25847, Q03834, P32839, P06782, P22543, P07170, P28263, P36775, P38615, P04803, P00830, P32795, P07251	1.04864	1	0.971205
All genes (from the entire genome) that are conserved across at least 12 phyla background
Category	Term	Count	PValue	Genes	Fold Enrichment	Bonferroni	Benjamini
KEGG_PATHWAY	sce03010:Ribosome	14	0.00398286	P02407, P0CX24, P0CX32, P0CX48, P04650, P0CX42, P0CX54, P0CX36, P0CX56, P0CX26, P0CX38, P05318, P49166, P26786	2.27036	0.171028	0.171028
KEGG_PATHWAY	sce04140:Regulation of autophagy	4	0.0174531	Q02948, P38862, Q12380, P22543	6.39409	0.562876	0.338846
KEGG_PATHWAY	sce00020:Citrate cycle (TCA cycle)	5	0.0275105	P08417, P00890, P20967, P16387, P09624	3.99631	0.73048	0.354053
KEGG_PATHWAY	sce00190:Oxidative phosphorylation	6	0.0360508	P00128, P32366, P00830, P19516, P16140, P07251	3.05172	0.821948	0.350414
Annotation Cluster 1
UP_KEYWORDS	Mitochondrion inner membrane	13	0.000854811	P00128, P40961, P00830, Q08058, P18239, P32839, P39006, P27680, P18900, P49017, P32795, P19516, P07251	2.89735	0.115109	0.115109
GOTERM_CC_DIRECT	GO:0005739~mitochondrion	36	0.000864836	P32368, P40961, P20967, P38862, P18239, P39006, P06782, Q07540, Q08484, P36775, P19516, P32860, P26793, P09624, P0CX56, P00044, P36528, P08417, P04803, P00830, P32829, P16387, P27680, P18900, P32795, P32657, P00890, P32839, P49017, P07170, P00128, P34227, Q08058, P39730, P32939, P07251	1.647	0.115612	0.115612
UP_KEYWORDS	Mitochondrion	27	0.000883982	P40961, P20967, P18239, P39006, Q07540, P36775, P19516, P26793, P32860, P09624, P36528, P00044, P08417, P04803, P00830, P16387, P27680, P18900, P32795, P00890, P32839, P49017, P07170, P00128, P34227, Q08058, P07251	1.86621	0.118795	0.061275
GOTERM_CC_DIRECT	GO:0005743~mitochondrial inner membrane	14	0.00168995	P40961, P18239, P39006, P32839, P49017, Q07540, P19516, P00128, P00830, Q08058, P27680, P18900, P32795, P07251	2.562	0.213511	0.113158
UP_SEQ_FEATURE	transit peptide:Mitochondrion	17	0.00331632	P00890, P20967, P39006, P49017, Q07540, P36775, P19516, P32860, P09624, P36528, P08417, P00830, Q08058, P16387, P27680, P18900, P07251	2.13201	0.565595	0.565595
UP_KEYWORDS	Transit peptide	17	0.00736297	P00890, P20967, P39006, P49017, Q07540, P36775, P19516, P32860, P09624, P36528, P08417, P00830, Q08058, P16387, P27680, P18900, P07251	1.97504	0.652434	0.23218
Annotation Cluster 2
GOTERM_MF_DIRECT	GO:0003735~structural constituent of ribosome	17	0.000822541	P02407, P0CX24, P0CX32, P0CX48, P18239, P04650, P0CX42, P0CX54, P0CX36, P0CX56, P0CX26, P0CX38, P26786, P05318, P49166, P36528, P33201	2.40166	0.169702	0.169702
GOTERM_CC_DIRECT	GO:0005840~ribosome	17	0.00272615	P02407, P0CX24, P0CX32, P0CX48, P04650, P0CX42, P0CX54, P0CX36, P0CX56, P0CX26, P0CX38, P26786, P05318, P49166, P36528, P25637, P32324	2.17047	0.321344	0.121214
UP_KEYWORDS	Ribosomal protein	15	0.0030812	P02407, P0CX24, P0CX32, P0CX48, P04650, P0CX42, P0CX54, P0CX36, P0CX56, P0CX26, P0CX38, P05318, P49166, P36528, P26786	2.30721	0.356795	0.13679
GOTERM_BP_DIRECT	GO:0002181~cytoplasmic translation	15	0.00323241	P02407, P0CX24, P0CX32, P0CX48, P04650, P0CX42, P0CX54, P0CX36, P0CX56, P0CX26, P0CX38, P05318, P49166, P26786, P33201	2.29437	0.676947	0.431622
KEGG_PATHWAY	sce03010:Ribosome	14	0.00398286	P02407, P0CX24, P0CX32, P0CX48, P04650, P0CX42, P0CX54, P0CX36, P0CX56, P0CX26, P0CX38, P05318, P49166, P26786	2.27036	0.171028	0.171028
GOTERM_CC_DIRECT	GO:0022627~cytosolic small ribosomal subunit	8	0.0116213	P02407, P26786, P0CX32, P0CX48, P39730, P0CX36, P0CX56, P0CX38	3.02897	0.80984	0.241679
GOTERM_CC_DIRECT	GO:0005622~intracellular	13	0.0164152	P02407, P0CX32, P0CX48, P04650, P0CX36, P0CX56, P0CX26, P0CX38, P26786, P05318, P49166, P35127, P33201	2.0687	0.90466	0.254566
GOTERM_CC_DIRECT	GO:0030529~intracellular ribonucleoprotein complex	16	0.115888	P02407, P0CX24, P0CX32, P0CX48, P04650, P0CX42, P0CX54, P0CX36, P0CX56, P0CX26, Q06406, P0CX38, P26786, P05318, P49166, P36528	1.4519	1	0.601699
UP_KEYWORDS	Ribonucleoprotein	16	0.120202	P02407, P0CX24, P0CX32, P0CX48, P04650, P0CX42, P0CX54, P0CX36, P0CX56, P0CX26, Q06406, P0CX38, P26786, P05318, P49166, P36528	1.44407	1	0.681637
GOTERM_CC_DIRECT	GO:0022625~cytosolic large ribosomal subunit	8	0.14424	P49166, P0CX24, P05318, P04650, P0CX42, P0CX54, P0CX26, P33201	1.79265	1	0.651205
GOTERM_BP_DIRECT	GO:0006412~translation	16	0.16777	P02407, P0CX24, P0CX32, P0CX48, P18239, P04650, P0CX42, P0CX54, P0CX36, P0CX56, P0CX26, P0CX38, P26786, P49166, P04803, P39730	1.36819	1	0.965724
Annotation Cluster 3
GOTERM_BP_DIRECT	GO:0006995~cellular response to nitrogen starvation	4	0.00275123	Q02948, P38862, Q12380, P06782	10.86	0.617682	0.617682
GOTERM_BP_DIRECT	GO:0034727~piecemeal microautophagy of nucleus	5	0.00572817	P38959, Q02948, P38862, Q12380, P32939	6.03333	0.865323	0.487417
KEGG_PATHWAY	sce04140:Regulation of autophagy	4	0.0174531	Q02948, P38862, Q12380, P22543	6.39409	0.562876	0.338846
GOTERM_BP_DIRECT	GO:0016236~macroautophagy	6	0.0186609	P38959, Q02948, P38862, Q12380, Q02642, P32939	3.62	0.998604	0.731481
GOTERM_BP_DIRECT	GO:0032258~CVT pathway	5	0.0502499	P38959, Q02948, P38862, Q12380, P32939	3.39375	1	0.834589
GOTERM_CC_DIRECT	GO:0000407~pre-autophagosomal structure	4	0.0534651	Q02948, P38862, Q12380, P22543	4.392	0.999591	0.42726
UP_KEYWORDS	Autophagy	4	0.148067	Q02948, P38862, Q12380, P22543	2.91221	1	0.740232
GOTERM_BP_DIRECT	GO:0006914~autophagy	4	0.17283	Q02948, P38862, Q12380, P22543	2.715	1	0.957292
Annotation Cluster 4
GOTERM_CC_DIRECT	GO:0000329~fungal-type vacuole membrane	9	0.0255463	P38959, Q02948, P32366, P42837, P22543, P32939, P16140, Q12200, Q00582	2.41024	0.974643	0.307516
GOTERM_CC_DIRECT	GO:0005773~vacuole	8	0.0367324	Q04272, P38959, Q02948, P32366, P42837, P32939, Q12200, Q00582	2.44	0.995079	0.335543
UP_KEYWORDS	Vacuole	8	0.0377322	Q04272, P38959, Q02948, P32366, P42837, P32939, Q12200, Q00582	2.42684	0.995914	0.423058
GOTERM_CC_DIRECT	GO:0005774~vacuolar membrane	6	0.139517	Q04272, Q02948, P32366, P42837, Q12200, Q00582	2.12516	1	0.655912
Annotation Cluster 5
GOTERM_BP_DIRECT	GO:0046034~ATP metabolic process	4	0.00642265	P00830, P07170, P16140, P07251	8.688	0.894467	0.430037
INTERPRO	IPR004100:ATPase, alpha/beta subunit, N-terminal	3	0.0230653	P00830, P16140, P07251	10.901	0.999089	0.999089
INTERPRO	IPR000194:ATPase, F1/V1/A1 complex, alpha/beta subunit, nucleotide-binding domain	3	0.0230653	P00830, P16140, P07251	10.901	0.999089	0.999089
INTERPRO	IPR020003:ATPase, alpha/beta subunit, nucleotide-binding domain, active site	3	0.0230653	P00830, P16140, P07251	10.901	0.999089	0.999089
KEGG_PATHWAY	sce00190:Oxidative phosphorylation	6	0.0360508	P00128, P32366, P00830, P19516, P16140, P07251	3.05172	0.821948	0.350414
GOTERM_BP_DIRECT	GO:0015991~ATP hydrolysis coupled proton transport	4	0.054966	P32366, P00830, P16140, P07251	4.344	1	0.833653
GOTERM_MF_DIRECT	GO:0046961~proton-transporting ATPase activity, rotational mechanism	4	0.0904782	P32366, P00830, P16140, P07251	3.57895	1	0.986248
UP_KEYWORDS	Hydrogen ion transport	4	0.10602	P32366, P00830, P16140, P07251	3.36024	1	0.656449
GOTERM_BP_DIRECT	GO:0015992~proton transport	4	0.127965	P32366, P00830, P16140, P07251	3.10286	1	0.949546
GOTERM_BP_DIRECT	GO:0006811~ion transport	5	0.16829	P32366, P00830, Q07540, P16140, P07251	2.2625	1	0.959866
UP_KEYWORDS	Ion transport	5	0.184572	P32366, P00830, Q07540, P16140, P07251	2.18416	1	0.784693
GOTERM_BP_DIRECT	GO:0006626~protein targeting to mitochondrion	5	0.206603	P00890, P00830, P32839, Q07540, P07251	2.08846	1	0.970154
Annotation Cluster 6
UP_KEYWORDS	Transport	26	0.01287	Q04272, P32366, P38862, Q12380, P18239, Q00776, Q07540, P00044, P38959, P00830, P38879, P36095, P47142, Q02647, P39702, Q02642, P36000, P22543, P16140, Q12200, P00128, Q02948, P69771, P32939, P07251, Q00582	1.57745	0.843133	0.265618
GOTERM_BP_DIRECT	GO:0006810~transport	24	0.0248246	Q04272, Q02647, P47142, P39702, P32366, P38862, Q12380, Q02642, P18239, P22543, P36000, Q07540, Q00776, P16140, Q12200, P69771, P38959, Q02948, P00830, P38879, P32939, P07251, P36095, Q00582	1.53318	0.999845	0.714441
GOTERM_CC_DIRECT	GO:0010008~endosome membrane	6	0.0341157	P47142, Q04272, P69771, Q02948, P22543, P36095	3.13714	0.992766	0.336847
GOTERM_BP_DIRECT	GO:0007034~vacuolar transport	4	0.0411416	Q04272, P69771, P32366, P36095	4.82667	1	0.8039
GOTERM_CC_DIRECT	GO:0005768~endosome	7	0.0777476	P47142, Q04272, P69771, P38959, Q02948, P22543, P36095	2.26059	0.99999	0.535223
UP_KEYWORDS	Endosome	6	0.0785008	P47142, Q04272, P69771, Q02948, P22543, P36095	2.52018	0.999992	0.59314
UP_KEYWORDS	Protein transport	16	0.0961028	Q04272, P47142, P39702, P38862, Q12380, Q02642, P36000, P22543, Q00776, P69771, P38959, Q02948, P38879, P32939, P36095, Q00582	1.49344	0.999999	0.643723
INTERPRO	IPR005024:Snf7	3	0.0962237	Q04272, P69771, P36095	5.4505	1	1
GOTERM_BP_DIRECT	GO:0015031~protein transport	16	0.0995576	Q04272, P47142, P39702, P38862, Q12380, Q02642, P36000, P22543, Q00776, P69771, P38959, Q02948, P38879, P32939, P36095, Q00582	1.48513	1	0.926776
GOTERM_BP_DIRECT	GO:0045324~late endosome to vacuole transport	4	0.107366	Q04272, P69771, Q02948, P36095	3.34154	1	0.928824
GOTERM_BP_DIRECT	GO:0006623~protein targeting to vacuole	4	0.149846	P47142, P69771, Q02948, P39702	2.896	1	0.964303
GOTERM_BP_DIRECT	GO:1904669~ATP export	3	0.160525	P47142, Q04272, P36095	4.0725	1	0.96638
GOTERM_BP_DIRECT	GO:0043162~ubiquitin-dependent protein catabolic process via the multivesicular body sorting pathway	3	0.160525	P47142, Q04272, P36095	4.0725	1	0.96638
KEGG_PATHWAY	sce04144:Endocytosis	5	0.186877	P47142, Q04272, P69771, P32939, P36095	2.15186	0.99994	0.703401
Annotation Cluster 7
GOTERM_CC_DIRECT	GO:0005759~mitochondrial matrix	10	0.0133522	P08417, P04803, P00890, P20967, P16387, P49017, Q07540, P36775, P32860, P09624	2.49545	0.85174	0.238667
KEGG_PATHWAY	sce00020:Citrate cycle (TCA cycle)	5	0.0275105	P08417, P00890, P20967, P16387, P09624	3.99631	0.73048	0.354053
KEGG_PATHWAY	sce01200:Carbon metabolism	7	0.0764312	P52892, P09201, P08417, P00890, P20967, P16387, P09624	2.23793	0.976174	0.526401
KEGG_PATHWAY	sce00010:Glycolysis / Gluconeogenesis	4	0.137116	P09201, P16387, P09624, Q03161	2.98391	0.999023	0.628494
UP_KEYWORDS	Tricarboxylic acid cycle	3	0.227647	P08417, P00890, P20967	3.27624	1	0.842282
GOTERM_BP_DIRECT	GO:0006099~tricarboxylic acid cycle	3	0.229552	P08417, P00890, P20967	3.258	1	0.977455
KEGG_PATHWAY	sce00620:Pyruvate metabolism	3	0.250509	P08417, P16387, P09624	3.05172	0.999999	0.74213
KEGG_PATHWAY	sce01130:Biosynthesis of antibiotics	8	0.341183	P09201, P08417, P00890, P20967, P16387, P07170, P09624, Q03161	1.37719	1	0.831875
Annotation Cluster 8
UP_KEYWORDS	rRNA-binding	5	0.0178196	P49166, P0CX48, P32324, P0CX36, P0CX56	4.55033	0.923555	0.274865
GOTERM_MF_DIRECT	GO:0019843~rRNA binding	6	0.0194388	P49166, P0CX48, P32324, P0CX54, P0CX36, P0CX56	3.57895	0.988162	0.891196
UP_KEYWORDS	RNA-binding	8	0.760532	P49166, P0CX48, P53072, P32324, P0CX54, P0CX36, Q06406, P0CX56	0.939423	1	0.99755
GOTERM_MF_DIRECT	GO:0003723~RNA binding	9	0.949491	P49166, P0CX48, P04650, P53072, P0CX54, P0CX36, Q06406, P0CX56, P38798	0.715789	1	1
Annotation Cluster 9
COG_ONTOLOGY	DNA replication, recombination, and repair	5	0.00538558	P04786, P32657, P25847, Q03834, P14242	5.59524	0.0370954	0.0370954
GOTERM_MF_DIRECT	GO:0030983~mismatched DNA binding	3	0.0445879	P25847, Q03834, P14242	8.05263	0.999967	0.924006
GOTERM_BP_DIRECT	GO:0000710~meiotic mismatch repair	3	0.0968396	P25847, Q03834, P14242	5.43	1	0.935068
GOTERM_BP_DIRECT	GO:0007131~reciprocal meiotic recombination	3	0.229552	P25847, P32829, Q03834	3.258	1	0.977455
UP_KEYWORDS	DNA damage	6	0.274883	P25847, P32829, Q03834, Q12341, P14242, P26793	1.68012	1	0.864449
UP_KEYWORDS	DNA repair	6	0.274883	P25847, P32829, Q03834, Q12341, P14242, P26793	1.68012	1	0.864449
GOTERM_BP_DIRECT	GO:0006298~mismatch repair	3	0.300177	P25847, Q03834, P14242	2.715	1	0.990084
GOTERM_BP_DIRECT	GO:0006974~cellular response to DNA damage stimulus	6	0.334871	P25847, P32829, Q03834, Q12341, P14242, P26793	1.55143	1	0.992608
KEGG_PATHWAY	sce03430:Mismatch repair	3	0.352285	P25847, Q03834, P14242	2.39778	1	0.817504
GOTERM_BP_DIRECT	GO:0006281~DNA repair	6	0.42998	P25847, P32829, Q03834, Q12341, P14242, P26793	1.38638	1	0.997824
Annotation Cluster 10
UP_SEQ_FEATURE	domain:N-acetyltransferase	3	0.0960707	P07347, Q03503, Q12341	5.45545	1	0.999997
INTERPRO	IPR000182:GNAT domain	3	0.126942	P07347, Q03503, Q12341	4.67185	1	0.999962
GOTERM_MF_DIRECT	GO:0008080~N-acetyltransferase activity	3	0.130072	P07347, Q03503, Q12341	4.6015	1	0.994745
INTERPRO	IPR016181:Acyl-CoA N-acyltransferase	3	0.15957	P07347, Q03503, Q12341	4.08787	1	0.99997
UP_KEYWORDS	Acyltransferase	4	0.244047	P07347, Q03503, P53072, Q12341	2.29911	1	0.851199
GOTERM_MF_DIRECT	GO:0016746~transferase activity, transferring acyl groups	4	0.251871	P07347, Q03503, P53072, Q12341	2.26039	1	0.999725
Annotation Cluster 11
KEGG_PATHWAY	sce00020:Citrate cycle (TCA cycle)	5	0.0275105	P08417, P00890, P20967, P16387, P09624	3.99631	0.73048	0.354053
GOTERM_CC_DIRECT	GO:0042645~mitochondrial nucleoid	4	0.0859385	P20967, P16387, P07251, P09624	3.66	0.999997	0.549539
GOTERM_BP_DIRECT	GO:0055114~oxidation-reduction process	8	0.302041	P00128, P34227, P00044, P20967, P16387, Q02207, Q07540, P09624	1.448	1	0.98869
UP_KEYWORDS	Oxidoreductase	6	0.387289	P34227, P20967, P16387, Q02207, Q07540, P09624	1.45611	1	0.945999
GOTERM_MF_DIRECT	GO:0016491~oxidoreductase activity	6	0.458792	P34227, P20967, P16387, Q02207, Q07540, P09624	1.34211	1	0.99999
GOTERM_BP_DIRECT	GO:0008152~metabolic process	4	0.769571	P09201, P20967, P16387, Q02207	1.01023	1	0.999999
	Lifespan decreasing g LAGs conserved only in Fungi
Whole genome background
Category	Term	Count	PValue	Genes	Fold Enrichment	Bonferroni	Benjamini
KEGG_PATHWAY	sce04140:Regulation of autophagy	5	0.000124981	Q06410, Q03818, P38270, Q06628, Q07879	17.4404	0.00411614	0.00411614
Annotation Cluster 1
UP_KEYWORDS	Mitochondrion	39	0.000154108	P38824, P40360, P10662, P08468, P08525, P40033, P32493, P53257, P47007, Q12497, P39112, P40156, Q02950, P32874, P53166, P38228, P47127, P32344, P38790, Q08774, P08593, P37267, P38300, P22354, Q06109, Q03976, P40491, Q03829, P36017, P36141, Q12167, P15424, P81450, Q12251, P38909, P03874, P38969, P28239, P53140	1.84246	0.0192317	0.00966255
UP_KEYWORDS	Transit peptide	24	0.000162358	P38824, P40360, P38300, P10662, P08468, P22354, Q03976, P40033, P40491, P32493, P47007, P36141, Q12497, P39112, P15424, P40156, P32874, P53166, P38909, P38228, P38969, P28239, P47127, P53140	2.35344	0.0202509	0.00679639
UP_SEQ_FEATURE	transit peptide:Mitochondrion	21	0.000496328	P38824, P40360, P38300, P10662, P08468, P22354, Q03976, P40033, P40491, P32493, P36141, Q12497, P39112, P15424, P32874, P53166, P38909, P38228, P38969, P28239, P53140	2.34934	0.13923	0.13923
GOTERM_CC_DIRECT	GO:0005739~mitochondrion	45	0.00908948	P38824, P40360, P10662, P08468, P08525, P40033, P32493, P53257, P47007, Q12497, P39112, P40156, Q02950, P32874, P53166, P38228, P38248, P47127, P32344, P38790, Q08774, P08593, P37267, P38300, P22354, Q06109, Q03976, P40491, Q03829, P36017, P40508, P36141, Q12167, P15424, P81450, P24720, P29366, Q12251, P38909, P03874, P38969, P28239, Q03900, P53140, P25587	1.42193	0.748116	0.291565
Annotation Cluster 2
GOTERM_BP_DIRECT	GO:0034727~piecemeal microautophagy of nucleus	9	7.36421e-06	Q06410, Q03818, P46944, P25641, P38270, P53855, Q12092, Q06628, Q07879	8.47104	0.00263292	0.00263292
UP_KEYWORDS	Autophagy	10	2.69931e-05	Q06410, Q03818, P46944, P25641, P38270, P53855, Q12092, Q06628, Q07879, Q06159	6.14953	0.0033954	0.0033954
GOTERM_BP_DIRECT	GO:0006914~autophagy	10	4.61733e-05	Q06410, Q03818, P46944, P25641, P38270, P53855, Q12092, Q06628, Q07879, Q06159	5.75974	0.0163946	0.00823115
GOTERM_BP_DIRECT	GO:0044805~late nucleophagy	6	5.07358e-05	Q06410, Q03818, P53855, Q12092, Q06628, Q07879	13.6201	0.0179999	0.00603633
KEGG_PATHWAY	sce04140:Regulation of autophagy	5	0.000124981	Q06410, Q03818, P38270, Q06628, Q07879	17.4404	0.00411614	0.00411614
GOTERM_CC_DIRECT	GO:0000407~pre-autophagosomal structure	7	0.000226189	Q06410, Q03818, P46944, P38270, P53855, Q12092, Q06628	7.73511	0.0335816	0.0335816
GOTERM_BP_DIRECT	GO:0000422~mitophagy	7	0.000269304	Q06410, P12611, Q03818, P53855, Q12092, Q06628, Q07879	7.50367	0.091921	0.0238178
GOTERM_CC_DIRECT	GO:0034045~pre-autophagosomal structure membrane	6	0.000419824	Q06410, Q03818, P38270, P53855, Q07879, Q06159	9.01692	0.0614384	0.0312061
GOTERM_BP_DIRECT	GO:0016236~macroautophagy	7	0.00351914	Q03818, P46944, P38270, Q12092, Q06628, Q07879, P40491	4.65745	0.716934	0.189696
GOTERM_BP_DIRECT	GO:0032258~CVT pathway	6	0.00807643	Q03818, P46944, P38270, P53855, Q06628, Q07879	4.72534	0.945147	0.33948
GOTERM_BP_DIRECT	GO:0000045~autophagosome assembly	4	0.0158019	Q06410, Q03818, P46944, P53855	7.35053	0.996662	0.509722
GOTERM_BP_DIRECT	GO:0030242~pexophagy	4	0.0202707	Q06410, P46944, P38270, P53855	6.71135	0.999345	0.519606
GOTERM_CC_DIRECT	GO:0019898~extrinsic component of membrane	3	0.334921	P38270, P53855, Q06628	2.5047	1	0.960888
GOTERM_BP_DIRECT	GO:0006810~transport	23	0.456481	P40056, P25303, P46944, Q05919, P33754, Q05934, P38270, P49573, P53855, Q07879, P38750, P53257, Q03829, P36017, Q03818, P53049, P81450, P38695, P40003, Q12251, Q12092, Q06628, P38360	1.07978	1	0.998371
GOTERM_BP_DIRECT	GO:0015031~protein transport	11	0.556279	P36017, Q03818, P25303, Q05919, P33754, P38270, Q05934, P53855, Q12092, Q06628, Q07879	1.08566	1	0.999526
UP_KEYWORDS	Transport	24	0.568099	P40056, P25303, P46944, Q05919, P33754, Q05934, P38270, P49573, P08525, P53855, Q07879, P38750, P53257, Q03829, P36017, Q03818, P53049, P81450, P38695, P40003, Q12251, Q12092, Q06628, P38360	1.02084	1	0.970582
UP_KEYWORDS	Protein transport	11	0.630134	P36017, Q03818, P25303, Q05919, P33754, P38270, Q05934, P53855, Q12092, Q06628, Q07879	1.02598	1	0.974926
Annotation Cluster 3
GOTERM_MF_DIRECT	GO:0004407~histone deacetylase activity	4	0.00245466	P38255, P38429, P40505, Q06629	13.9174	0.347951	0.347951
GOTERM_CC_DIRECT	GO:0033698~Rpd3L complex	4	0.00334836	P38255, P38429, P39001, P40505	12.5235	0.39737	0.155337
GOTERM_CC_DIRECT	GO:0070210~Rpd3L-Expanded complex	4	0.0128788	P38255, P38429, P39001, P40505	7.90958	0.858765	0.323935
GOTERM_BP_DIRECT	GO:0061188~negative regulation of chromatin silencing at rDNA	3	0.0166317	P38255, P38429, P40505	14.4714	0.997532	0.486823
GOTERM_BP_DIRECT	GO:0016575~histone deacetylation	4	0.0202707	P38255, P38429, P40505, Q06629	6.71135	0.999345	0.519606
GOTERM_BP_DIRECT	GO:0061186~negative regulation of chromatin silencing at silent mating-type cassette	3	0.0310617	P38255, P38429, P40505	10.5246	0.999988	0.609908
GOTERM_BP_DIRECT	GO:0000122~negative regulation of transcription from RNA polymerase II promoter	7	0.0507614	P38255, Q12321, P38915, P34072, P40505, P35208, Q06629	2.59742	1	0.736089
GOTERM_BP_DIRECT	GO:0031939~negative regulation of chromatin silencing at telomere	3	0.0554691	P38255, P38429, P40505	7.71806	1	0.743851
UP_KEYWORDS	Repressor	7	0.0725434	P38255, P38429, Q06340, P39001, P34072, P40505, Q06629	2.3736	0.999924	0.742199
GOTERM_BP_DIRECT	GO:0016569~covalent chromatin modification	5	0.273226	P38255, P38429, P39001, P40505, Q06629	1.87331	1	0.994446
UP_KEYWORDS	Chromatin regulator	5	0.311849	P38255, P38429, P39001, P40505, Q06629	1.76127	1	0.947306
Annotation Cluster 4
GOTERM_MF_DIRECT	GO:0005200~structural constituent of cytoskeleton	5	0.00453202	P43638, P39723, P36224, P38696, Q03898	7.19864	0.54632	0.326443
GOTERM_CC_DIRECT	GO:0000235~astral microtubule	3	0.0221429	P36224, P38696, Q03898	12.5235	0.965992	0.430801
GOTERM_CC_DIRECT	GO:0005816~spindle pole body	6	0.0453953	P39723, P41697, P36224, P38696, P22204, Q03898	3.04626	0.999102	0.504166
GOTERM_CC_DIRECT	GO:0005856~cytoskeleton	8	0.107175	P43638, P39723, P17536, P29366, P36224, P38696, P22204, Q03898	1.9774	1	0.732002
UP_KEYWORDS	Cytoskeleton	8	0.113747	P43638, P39723, P17536, P29366, P36224, P38696, P22204, Q03898	1.94804	1	0.85071
UP_KEYWORDS	Microtubule	3	0.419193	P43638, P36224, P38696	2.0932	1	0.961612
GOTERM_CC_DIRECT	GO:0005874~microtubule	3	0.438701	P43638, P36224, P38696	2.01271	1	0.984275
Annotation Cluster 5
GOTERM_MF_DIRECT	GO:0003735~structural constituent of ribosome	14	0.0113785	P0CX82, P53257, Q03829, P0CX23, P0CX35, P0CX31, P10662, Q02950, Q12251, P22354, Q03976, P40033, P0CX84, P0CX25	2.15694	0.863471	0.485077
GOTERM_CC_DIRECT	GO:0005763~mitochondrial small ribosomal subunit	4	0.0597415	P10662, Q02950, Q03976, P40033	4.42006	0.999909	0.570703
KEGG_PATHWAY	sce03010:Ribosome	7	0.0705817	P0CX82, P0CX23, P0CX35, P0CX31, P40033, P0CX84, P0CX25	2.29327	0.910676	0.701128
UP_KEYWORDS	Ribosomal protein	11	0.0717457	P0CX82, P0CX23, P0CX35, P10662, P0CX31, Q02950, P22354, Q03976, P40033, P0CX84, P0CX25	1.84771	0.999916	0.790586
GOTERM_CC_DIRECT	GO:0005840~ribosome	13	0.100457	P0CX82, P47018, P0CX23, P0CX35, P36168, P0CX31, P10662, Q02950, P22354, Q03976, P40033, P0CX84, P0CX25	1.62265	1	0.736099
GOTERM_CC_DIRECT	GO:0030529~intracellular ribonucleoprotein complex	12	0.193684	P0CX82, P0CX23, P0CX35, P10662, P0CX31, P24720, Q02950, P22354, Q03976, P40033, P0CX84, P0CX25	1.45905	1	0.868888
GOTERM_BP_DIRECT	GO:0006412~translation	11	0.301724	P0CX82, Q03829, P0CX23, P53257, P0CX35, P0CX31, Q12251, P40033, Q03957, P0CX84, P0CX25	1.33488	1	0.992882
UP_KEYWORDS	Ribonucleoprotein	11	0.321057	P0CX82, P0CX23, P0CX35, P10662, P0CX31, Q02950, P22354, Q03976, P40033, P0CX84, P0CX25	1.31284	1	0.943299
GOTERM_BP_DIRECT	GO:0032543~mitochondrial translation	5	0.372867	P10662, Q02950, P22354, Q03976, P40033	1.60793	1	0.996849
GOTERM_CC_DIRECT	GO:0005622~intracellular	7	0.450328	P0CX82, P0CX35, P06776, P0CX31, P40033, P0CX84, P0CX25	1.29553	1	0.980334
GOTERM_BP_DIRECT	GO:0002181~cytoplasmic translation	6	0.451022	P0CX82, P0CX23, P0CX35, P0CX31, P0CX84, P0CX25	1.35404	1	0.998505
GOTERM_CC_DIRECT	GO:0022625~cytosolic large ribosomal subunit	4	0.548355	P0CX82, P0CX23, P0CX84, P0CX25	1.3915	1	0.986248
GOTERM_CC_DIRECT	GO:0022627~cytosolic small ribosomal subunit	3	0.572416	P0CX35, P0CX31, P40033	1.56544	1	0.988011
Annotation Cluster 6
GOTERM_BP_DIRECT	GO:0000372~Group I intron splicing	4	0.00309547	P08593, P15424, P24720, P03874	12.8634	0.670407	0.199068
GOTERM_BP_DIRECT	GO:0006397~mRNA processing	6	0.466204	P08593, Q08553, P15424, P03874, Q03957, P32344	1.3307	1	0.998373
UP_KEYWORDS	mRNA processing	6	0.484984	P08593, Q08553, P15424, P03874, Q03957, P32344	1.30355	1	0.969306
GOTERM_BP_DIRECT	GO:0008380~RNA splicing	3	0.785351	P08593, P15424, P03874	1.04298	1	0.999997
UP_KEYWORDS	mRNA splicing	3	0.797206	P08593, P15424, P03874	1.01726	1	0.989633
S. cerevisiae LAGs background
Category	Term	Count	PValue	Genes	Fold Enrichment	Bonferroni	Benjamini
KEGG_PATHWAY	sce04140:Regulation of autophagy	5	0.0389817	Q06410, Q03818, P38270, Q06628, Q07879	3.50312	0.730757	0.730757
Annotation Cluster 1
GOTERM_BP_DIRECT	GO:0006397~mRNA processing	6	0.0231944	P08593, Q08553, P15424, P03874, Q03957, P32344	3.21667	0.999775	0.985015
UP_KEYWORDS	mRNA processing	6	0.0315773	P08593, Q08553, P15424, P03874, Q03957, P32344	2.98896	0.982454	0.867538
GOTERM_BP_DIRECT	GO:0000372~Group I intron splicing	4	0.0808033	P08593, P15424, P24720, P03874	3.57407	1	0.999469
UP_KEYWORDS	mRNA splicing	3	0.179663	P08593, P15424, P03874	3.7362	1	0.955804
GOTERM_BP_DIRECT	GO:0008380~RNA splicing	3	0.232449	P08593, P15424, P03874	3.21667	1	0.999923
Annotation Cluster 2
GOTERM_MF_DIRECT	GO:0005200~structural constituent of cytoskeleton	5	0.00316222	P43638, P39723, P36224, P38696, Q03898	5.97436	0.423683	0.423683
GOTERM_CC_DIRECT	GO:0005816~spindle pole body	6	0.0168144	P39723, P41697, P36224, P38696, P22204, Q03898	3.40598	0.922739	0.922739
GOTERM_CC_DIRECT	GO:0000235~astral microtubule	3	0.171982	P36224, P38696, Q03898	3.83173	1	0.982939
GOTERM_CC_DIRECT	GO:0005856~cytoskeleton	8	0.226611	P43638, P39723, P17536, P29366, P36224, P38696, P22204, Q03898	1.57199	1	0.986586
UP_KEYWORDS	Cytoskeleton	8	0.247836	P43638, P39723, P17536, P29366, P36224, P38696, P22204, Q03898	1.5328	1	0.961699
UP_KEYWORDS	Microtubule	3	0.422262	P43638, P36224, P38696	2.13497	1	0.98286
GOTERM_CC_DIRECT	GO:0005874~microtubule	3	0.481043	P43638, P36224, P38696	1.91587	1	0.995924
Annotation Cluster 3
UP_SEQ_FEATURE	signal peptide	11	0.0346766	P35206, P25303, P32612, P20840, Q99220, Q12331, P39931, Q06991, P38739, P38248, P48016	1.96671	0.999976	0.999976
UP_KEYWORDS	Signal	10	0.0851926	P35206, P38832, P25303, P20840, Q99220, Q12331, P39931, P38739, P38248, P48016	1.77914	0.999987	0.939482
GOTERM_CC_DIRECT	GO:0000324~fungal-type vacuole	8	0.43309	P35206, P38832, P20840, Q12331, P39931, P53752, P38750, P48016	1.27724	1	0.993534
All genes that are conserved only in Fungi background
Category	Term	Count	PValue	Genes	Fold Enrichment	Bonferroni	Benjamini
KEGG_PATHWAY	sce04140:Regulation of autophagy	5	0.00162065	Q06410, Q03818, P38270, Q06628, Q07879	7.34234	0.0521178	0.0521178
KEGG_PATHWAY	sce03010:Ribosome	7	0.0721966	P0CX82, P0CX23, P0CX35, P0CX31, P40033, P0CX84, P0CX25	2.2027	0.915657	0.709582
Annotation Cluster 1
UP_KEYWORDS	Transit peptide	24	3.05338e-07	P38824, P40360, P38300, P10662, P08468, P22354, Q03976, P40033, P40491, P32493, P47007, P36141, Q12497, P39112, P15424, P40156, P32874, P53166, P38909, P38228, P38969, P28239, P47127, P53140	3.27478	3.84718e-05	3.84718e-05
UP_KEYWORDS	Mitochondrion	39	3.47956e-07	P38824, P40360, P10662, P08468, P08525, P40033, P32493, P53257, P47007, Q12497, P39112, P40156, Q02950, P32874, P53166, P38228, P47127, P32344, P38790, Q08774, P08593, P37267, P38300, P22354, Q06109, Q03976, P40491, Q03829, P36017, P36141, Q12167, P15424, P81450, Q12251, P38909, P03874, P38969, P28239, P53140	2.3185	4.38415e-05	2.1921e-05
UP_SEQ_FEATURE	transit peptide:Mitochondrion	21	3.58887e-07	P38824, P40360, P38300, P10662, P08468, P22354, Q03976, P40033, P40491, P32493, P36141, Q12497, P39112, P15424, P32874, P53166, P38909, P38228, P38969, P28239, P53140	3.6315	0.000108019	0.000108019
GOTERM_CC_DIRECT	GO:0005739~mitochondrion	45	0.000273827	P38824, P40360, P10662, P08468, P08525, P40033, P32493, P53257, P47007, Q12497, P39112, P40156, Q02950, P32874, P53166, P38228, P38248, P47127, P32344, P38790, Q08774, P08593, P37267, P38300, P22354, Q06109, Q03976, P40491, Q03829, P36017, P40508, P36141, Q12167, P15424, P81450, P24720, P29366, Q12251, P38909, P03874, P38969, P28239, Q03900, P53140, P25587	1.65875	0.0402473	0.0402473
Annotation Cluster 2
GOTERM_BP_DIRECT	GO:0034727~piecemeal microautophagy of nucleus	8	4.74847e-06	Q06410, Q03818, P46944, P25641, P38270, Q12092, Q06628, Q07879	8.97648	0.00169851	0.00169851
UP_KEYWORDS	Autophagy	9	0.000422867	Q06410, Q03818, P46944, P25641, P38270, Q12092, Q06628, Q07879, Q06159	4.60516	0.0518973	0.0176073
GOTERM_BP_DIRECT	GO:0016236~macroautophagy	7	0.000665306	Q03818, P46944, P38270, Q12092, Q06628, Q07879, P40491	5.75991	0.212001	0.112307
GOTERM_BP_DIRECT	GO:0044805~late nucleophagy	5	0.00116163	Q06410, Q03818, Q12092, Q06628, Q07879	8.81618	0.340389	0.129512
KEGG_PATHWAY	sce04140:Regulation of autophagy	5	0.00162065	Q06410, Q03818, P38270, Q06628, Q07879	7.34234	0.0521178	0.0521178
GOTERM_BP_DIRECT	GO:0006914~autophagy	9	0.00231113	Q06410, Q03818, P46944, P25641, P38270, Q12092, Q06628, Q07879, Q06159	3.58335	0.563227	0.18705
GOTERM_CC_DIRECT	GO:0000407~pre-autophagosomal structure	6	0.00266492	Q06410, Q03818, P46944, P38270, Q12092, Q06628	5.62396	0.329862	0.18138
GOTERM_BP_DIRECT	GO:0000422~mitophagy	6	0.0114106	Q06410, P12611, Q03818, Q12092, Q06628, Q07879	4.11422	0.983567	0.560314
GOTERM_CC_DIRECT	GO:0034045~pre-autophagosomal structure membrane	5	0.0173607	Q06410, Q03818, P38270, Q07879, Q06159	4.68664	0.927703	0.354564
GOTERM_BP_DIRECT	GO:0032258~CVT pathway	5	0.041864	Q03818, P46944, P38270, Q06628, Q07879	3.63019	1	0.751378
GOTERM_BP_DIRECT	GO:0000045~autophagosome assembly	3	0.0546861	Q06410, Q03818, P46944	7.40559	1	0.787479
UP_KEYWORDS	Transport	23	0.141681	P40056, P25303, P46944, Q05919, P33754, Q05934, P38270, P49573, P08525, Q07879, P38750, P53257, Q03829, P36017, Q03818, P53049, P81450, P38695, P40003, Q12251, Q12092, Q06628, P38360	1.31285	1	0.798948
GOTERM_BP_DIRECT	GO:0030242~pexophagy	3	0.189267	Q06410, P46944, P38270	3.7028	1	0.984594
UP_KEYWORDS	Protein transport	10	0.244957	P36017, Q03818, P25303, Q05919, P33754, P38270, Q05934, Q12092, Q06628, Q07879	1.44719	1	0.87539
GOTERM_BP_DIRECT	GO:0015031~protein transport	10	0.401731	P36017, Q03818, P25303, Q05919, P33754, P38270, Q05934, Q12092, Q06628, Q07879	1.24673	1	0.998239
GOTERM_BP_DIRECT	GO:0006810~transport	22	0.427336	P40056, P25303, P46944, Q05919, P33754, Q05934, P38270, P49573, Q07879, P38750, P53257, Q03829, P36017, Q03818, P53049, P81450, P38695, P40003, Q12251, Q12092, Q06628, P38360	1.09935	1	0.998709
Annotation Cluster 3
UP_KEYWORDS	Ribosomal protein	11	0.00207455	P0CX82, P0CX23, P0CX35, P10662, P0CX31, Q02950, P22354, Q03976, P40033, P0CX84, P0CX25	3.09017	0.230231	0.0633226
GOTERM_MF_DIRECT	GO:0003735~structural constituent of ribosome	14	0.00346228	P0CX82, P53257, Q03829, P0CX23, P0CX35, P0CX31, P10662, Q02950, Q12251, P22354, Q03976, P40033, P0CX84, P0CX25	2.39959	0.453096	0.453096
GOTERM_CC_DIRECT	GO:0030529~intracellular ribonucleoprotein complex	12	0.0114319	P0CX82, P0CX23, P0CX35, P10662, P0CX31, P24720, Q02950, P22354, Q03976, P40033, P0CX84, P0CX25	2.31575	0.821767	0.350249
GOTERM_BP_DIRECT	GO:0006412~translation	11	0.0132779	P0CX82, Q03829, P0CX23, P53257, P0CX35, P0CX31, Q12251, P40033, Q03957, P0CX84, P0CX25	2.38192	0.991649	0.549571
UP_KEYWORDS	Ribonucleoprotein	11	0.0138523	P0CX82, P0CX23, P0CX35, P10662, P0CX31, Q02950, P22354, Q03976, P40033, P0CX84, P0CX25	2.38786	0.827539	0.29638
GOTERM_CC_DIRECT	GO:0005840~ribosome	13	0.0257377	P0CX82, P47018, P0CX23, P0CX35, P36168, P0CX31, P10662, Q02950, P22354, Q03976, P40033, P0CX84, P0CX25	1.98365	0.979984	0.352462
GOTERM_CC_DIRECT	GO:0005622~intracellular	7	0.0624742	P0CX82, P0CX35, P06776, P0CX31, P40033, P0CX84, P0CX25	2.41732	0.999937	0.524961
GOTERM_CC_DIRECT	GO:0005763~mitochondrial small ribosomal subunit	4	0.069359	P10662, Q02950, Q03976, P40033	4.03772	0.999979	0.537061
KEGG_PATHWAY	sce03010:Ribosome	7	0.0721966	P0CX82, P0CX23, P0CX35, P0CX31, P40033, P0CX84, P0CX25	2.2027	0.915657	0.709582
GOTERM_CC_DIRECT	GO:0022625~cytosolic large ribosomal subunit	4	0.115191	P0CX82, P0CX23, P0CX84, P0CX25	3.28065	1	0.705899
GOTERM_BP_DIRECT	GO:0002181~cytoplasmic translation	6	0.120099	P0CX82, P0CX23, P0CX35, P0CX31, P0CX84, P0CX25	2.24412	1	0.942891
GOTERM_BP_DIRECT	GO:0032543~mitochondrial translation	5	0.217472	P10662, Q02950, P22354, Q03976, P40033	2.05711	1	0.990153
GOTERM_CC_DIRECT	GO:0022627~cytosolic small ribosomal subunit	3	0.257915	P0CX35, P0CX31, P40033	3.02829	1	0.893241
Annotation Cluster 4
GOTERM_BP_DIRECT	GO:0016575~histone deacetylation	4	0.0140243	P38255, P38429, P40505, Q06629	7.05295	0.993631	0.514376
GOTERM_CC_DIRECT	GO:0033698~Rpd3L complex	4	0.0179542	P38255, P38429, P39001, P40505	6.56129	0.933967	0.321743
GOTERM_MF_DIRECT	GO:0004407~histone deacetylase activity	4	0.0244583	P38255, P38429, P40505, Q06629	5.82759	0.986548	0.884019
GOTERM_CC_DIRECT	GO:0070210~Rpd3L-Expanded complex	4	0.0343845	P38255, P38429, P39001, P40505	5.24903	0.994744	0.408352
GOTERM_BP_DIRECT	GO:0061188~negative regulation of chromatin silencing at rDNA	3	0.0346202	P38255, P38429, P40505	9.25699	0.999997	0.753777
UP_KEYWORDS	Repressor	7	0.0439039	P38255, P38429, Q06340, P39001, P34072, P40505, Q06629	2.63921	0.996507	0.610478
GOTERM_BP_DIRECT	GO:0061186~negative regulation of chromatin silencing at silent mating-type cassette	3	0.0546861	P38255, P38429, P40505	7.40559	1	0.787479
GOTERM_BP_DIRECT	GO:0031939~negative regulation of chromatin silencing at telomere	3	0.103273	P38255, P38429, P40505	5.28971	1	0.938418
GOTERM_BP_DIRECT	GO:0000122~negative regulation of transcription from RNA polymerase II promoter	7	0.115608	P38255, Q12321, P38915, P34072, P40505, P35208, Q06629	2.05711	1	0.946716
UP_KEYWORDS	Chromatin regulator	5	0.283882	P38255, P38429, P39001, P40505, Q06629	1.83682	1	0.877988
GOTERM_BP_DIRECT	GO:0016569~covalent chromatin modification	5	0.384915	P38255, P38429, P39001, P40505, Q06629	1.58239	1	0.997998
Annotation Cluster 5
GOTERM_MF_DIRECT	GO:0005200~structural constituent of cytoskeleton	5	0.0254571	P43638, P39723, P36224, P38696, Q03898	4.16256	0.988744	0.775893
GOTERM_CC_DIRECT	GO:0000235~astral microtubule	3	0.0489216	P36224, P38696, Q03898	7.87355	0.99946	0.495397
GOTERM_CC_DIRECT	GO:0005816~spindle pole body	6	0.168013	P39723, P41697, P36224, P38696, P22204, Q03898	2.01886	1	0.821724
UP_KEYWORDS	Cytoskeleton	8	0.16936	P43638, P39723, P17536, P29366, P36224, P38696, P22204, Q03898	1.73663	1	0.811758
GOTERM_CC_DIRECT	GO:0005856~cytoskeleton	8	0.240348	P43638, P39723, P17536, P29366, P36224, P38696, P22204, Q03898	1.56688	1	0.885848
UP_KEYWORDS	Microtubule	3	0.526521	P43638, P36224, P38696	1.71926	1	0.932223
GOTERM_CC_DIRECT	GO:0005874~microtubule	3	0.618495	P43638, P36224, P38696	1.45806	1	0.996149

## Sheet: C. elegans LSD
Suppl. Table 5. Enrichment analysis of lifespan decreasing Longevity-associated genes (LAGs) under different criteria and backgrounds
C. elegans
Analysis was performed using:
DAVID Bioinformatics Resources 6.8 (https://david.ncifcrf.gov/) and confirmed with WebGestalt (http://www.webgestalt.org/), EnrichR (http://amp.pharm.mssm.edu/Enrichr/), and Panther (http://pantherdb.org/)
For further details on the meaning of the descriptors and annotation clustering see https://david.ncifcrf.gov/
Listed are the most significantly enriched KEGG pathways and the highest annotation clusters
The conservation criteria are depicted in dark grey
Each list of genes was tested for enrichment against the following backgrounds: the entire genome, the entire list of LAGs, and all genes from the entire genome under the same conservation criteria
	lifespan decreasing LAGs conserved across at least 12 phyla
Whole genome background
Category	Term	Count	PValue	Genes	Fold Enrichment	Bonferroni	Benjamini
KEGG_PATHWAY	cel04144:Endocytosis	8	4.51507e-05	Q9BL60, Q18258, Q19519, P91857, Q9GYK4, P34574, Q8WTM6, Q23146	7.60664	0.00184951	0.00184951
KEGG_PATHWAY	cel04140:Regulation of autophagy	4	0.000447313	G5EBK4, Q9N369, Q95ZQ4, Q22592	24.4839	0.0181767	0.00913003
Annotation Cluster 1
GOTERM_BP_DIRECT	GO:0006914~autophagy	6	4.51833e-07	O16466, G5EBK4, Q9N369, Q3V5I7, Q23146, Q22592	37.266	8.94589e-05	1.78924e-05
GOTERM_BP_DIRECT	GO:0006995~cellular response to nitrogen starvation	3	0.00039062	G5EBK4, Q3V5I7, Q22592	95.8269	0.0744414	0.00642576
GOTERM_BP_DIRECT	GO:0070265~necrotic cell death	3	0.00307546	G5EBK4, Q3V5I7, Q22592	35.3047	0.456584	0.0333147
Annotation Cluster 2
GOTERM_BP_DIRECT	GO:0006914~autophagy	6	4.51833e-07	O16466, G5EBK4, Q9N369, Q3V5I7, Q23146, Q22592	37.266	8.94589e-05	1.78924e-05
GOTERM_BP_DIRECT	GO:0044804~nucleophagy	4	1.27985e-05	O16466, Q9N369, Q3V5I7, Q22592	81.3077	0.0025309	0.00036195
GOTERM_BP_DIRECT	GO:0000422~mitophagy	4	7.33226e-05	O16466, G5EBK4, Q9N369, Q3V5I7	47.0729	0.0144135	0.00145079
GOTERM_BP_DIRECT	GO:0000045~autophagosome assembly	4	8.59953e-05	O16466, Q9N369, Q3V5I7, Q22592	44.7192	0.0168837	0.00154678
UP_KEYWORDS	Autophagy	3	0.000729745	Q9N369, Q3V5I7, Q22592	73.0096	0.0615362	0.0312566
GOTERM_CC_DIRECT	GO:0005829~cytosol	3	0.382972	O16466, G5EBK4, Q9N369	2.22274	1	0.983854
Annotation Cluster 3
UP_KEYWORDS	Proteasome	3	0.0035094	Q20938, O76577, Q18787	33.3758	0.263507	0.0496984
GOTERM_CC_DIRECT	GO:0000502~proteasome complex	3	0.0104355	Q20938, O76577, Q18787	18.955	0.626967	0.178988
KEGG_PATHWAY	cel03050:Proteasome	3	0.0532662	Q20938, O76577, Q18787	7.73175	0.893991	0.526724
Annotation Cluster 4
INTERPRO	IPR005225:Small GTP-binding protein domain	4	0.00279653	P91857, P29691, Q23146, G5EDC6	13.9192	0.346667	0.346667
GOTERM_CC_DIRECT	GO:0005622~intracellular	7	0.00644776	Q9BL60, Q2V4S2, P91857, P29691, Q9GYK4, Q17607, Q23146	4.06179	0.455589	0.141023
GOTERM_BP_DIRECT	GO:0007264~small GTPase mediated signal transduction	4	0.00828916	Q2V4S2, P91857, Q23146, G5EDC6	9.41457	0.807583	0.07548
GOTERM_MF_DIRECT	GO:0005525~GTP binding	5	0.0135247	P91857, P29691, Q17607, Q23146, G5EDC6	5.24862	0.698293	0.698293
GOTERM_MF_DIRECT	GO:0003924~GTPase activity	3	0.0717083	P91857, P29691, Q23146	6.63796	0.998567	0.805438
INTERPRO	IPR027417:P-loop containing nucleoside triphosphate hydrolase	5	0.111158	P91857, P29691, Q18787, Q23146, G5EDC6	2.66652	1	0.997447
Annotation Cluster 5
UP_KEYWORDS	Nucleotidyltransferase	3	0.00331418	P53439, C7IVS4, Q17607	34.3575	0.250848	0.056126
UP_KEYWORDS	Transferase	8	0.00955793	P53439, C7IVS4, Q22100, Q9XUY2, Q17607, Q95ZQ4, H2KYP7, Q95XX0	3.26528	0.566359	0.0991733
GOTERM_MF_DIRECT	GO:0016779~nucleotidyltransferase activity	3	0.0147366	P53439, C7IVS4, Q17607	15.7458	0.729227	0.479641
GOTERM_MF_DIRECT	GO:0016740~transferase activity	6	0.292792	P53439, C7IVS4, Q22100, Q17607, Q95ZQ4, Q95XX0	1.61979	1	0.987159
Annotation Cluster 6
GOTERM_MF_DIRECT	GO:0005525~GTP binding	5	0.0135247	P91857, P29691, Q17607, Q23146, G5EDC6	5.24862	0.698293	0.698293
UP_KEYWORDS	GTP-binding	3	0.0555465	P29691, Q17607, G5EDC6	7.73612	0.99307	0.317817
GOTERM_MF_DIRECT	GO:0000166~nucleotide binding	8	0.142045	C7IVS4, P29691, Q17607, Q95ZQ4, Q93594, Q18787, Q9N368, G5EDC6	1.78235	0.999999	0.894282
UP_KEYWORDS	Nucleotide-binding	5	0.152386	P29691, Q17607, Q95ZQ4, Q18787, G5EDC6	2.36564	0.999999	0.616691
Annotation Cluster 7
UP_KEYWORDS	Mitochondrion	5	0.00320303	Q22100, P50093, O02640, Q9BKU4, P41956	8.04514	0.243544	0.0673989
UP_KEYWORDS	Mitochondrion inner membrane	3	0.0153523	P50093, Q9BKU4, P41956	15.5754	0.739724	0.125936
GOTERM_BP_DIRECT	GO:0006979~response to oxidative stress	3	0.0427209	P50093, Q9BKU4, P41956	8.94385	0.999824	0.250357
GOTERM_CC_DIRECT	GO:0005743~mitochondrial inner membrane	3	0.0713668	P50093, Q9BKU4, P41956	6.69	0.999051	0.538522
GOTERM_CC_DIRECT	GO:0005739~mitochondrion	5	0.108933	Q22100, P50093, O02640, Q9BKU4, P41956	2.68231	0.99998	0.661813
UP_KEYWORDS	Membrane	8	0.998374	P53439, Q3V5I7, P50093, Q11182, P34574, Q93641, Q9BKU4, P41956	0.506352	1	1
GOTERM_CC_DIRECT	GO:0016020~membrane	8	1	P53439, Q3V5I7, P50093, Q11182, P34574, Q93641, Q9BKU4, P41956	0.297625	1	1
Annotation Cluster 8
UP_KEYWORDS	Mitochondrion	5	0.00320303	Q22100, P50093, O02640, Q9BKU4, P41956	8.04514	0.243544	0.0673989
UP_KEYWORDS	Transit peptide	3	0.0401783	Q22100, O02640, P41956	9.27106	0.971779	0.276991
GOTERM_CC_DIRECT	GO:0005739~mitochondrion	5	0.108933	Q22100, P50093, O02640, Q9BKU4, P41956	2.68231	0.99998	0.661813
KEGG_PATHWAY	cel01200:Carbon metabolism	3	0.259684	Q22100, O02640, P41956	2.93806	0.999996	0.95413
KEGG_PATHWAY	cel01130:Biosynthesis of antibiotics	3	0.517171	Q22100, O02640, P41956	1.6983	1	0.993094
KEGG_PATHWAY	cel01100:Metabolic pathways	5	0.93185	P53439, C7IVS4, Q22100, O02640, P41956	0.715903	1	1
Annotation Cluster 9
UP_KEYWORDS	Transferase	8	0.00955793	P53439, C7IVS4, Q22100, Q9XUY2, Q17607, Q95ZQ4, H2KYP7, Q95XX0	3.26528	0.566359	0.0991733
UP_KEYWORDS	Kinase	3	0.232414	Q9XUY2, Q95ZQ4, H2KYP7	3.21805	1	0.721528
GOTERM_MF_DIRECT	GO:0016301~kinase activity	3	0.426507	Q9XUY2, Q95ZQ4, H2KYP7	2.02716	1	0.997793
GOTERM_BP_DIRECT	GO:0016310~phosphorylation	3	0.454006	Q9XUY2, Q95ZQ4, H2KYP7	1.92755	1	0.946197
C. elegans LAGs background
Category	Term	Count	PValue	Genes	Fold Enrichment	Bonferroni	Benjamini
Category	Term	Count	PValue	Genes	Fold Enrichment	Bonferroni	Benjamini
KEGG_PATHWAY	cel04144:Endocytosis	8	0.000695239	Q9BL60, Q18258, Q19519, P91857, Q9GYK4, P34574, Q8WTM6, Q23146	4.24194	0.028112	0.028112
KEGG_PATHWAY	cel04140:Regulation of autophagy	4	0.0343236	G5EBK4, Q9N369, Q95ZQ4, Q22592	4.84793	0.761166	0.511293
KEGG_PATHWAY	cel03050:Proteasome	3	0.0351687	Q20938, O76577, Q18787	8.48387	0.769587	0.386941
Annotation Cluster 1
GOTERM_BP_DIRECT	GO:0006914~autophagy	6	0.00143803	O16466, G5EBK4, Q9N369, Q3V5I7, Q23146, Q22592	6.16864	0.247936	0.0906071
GOTERM_BP_DIRECT	GO:0006995~cellular response to nitrogen starvation	3	0.0288083	G5EBK4, Q3V5I7, Q22592	10.024	0.996935	0.382649
GOTERM_BP_DIRECT	GO:0070265~necrotic cell death	3	0.065475	G5EBK4, Q3V5I7, Q22592	6.68269	0.999998	0.545566
Annotation Cluster 2
UP_KEYWORDS	Proteasome	3	0.0141051	Q20938, O76577, Q18787	13.8462	0.709422	0.709422
GOTERM_CC_DIRECT	GO:0000502~proteasome complex	3	0.019414	Q20938, O76577, Q18787	11.74	0.841637	0.841637
KEGG_PATHWAY	cel03050:Proteasome	3	0.0351687	Q20938, O76577, Q18787	8.48387	0.769587	0.386941
Annotation Cluster 3
GOTERM_BP_DIRECT	GO:0006914~autophagy	6	0.00143803	O16466, G5EBK4, Q9N369, Q3V5I7, Q23146, Q22592	6.16864	0.247936	0.0906071
GOTERM_BP_DIRECT	GO:0044804~nucleophagy	4	0.00637182	O16466, Q9N369, Q3V5I7, Q22592	8.91026	0.717946	0.223634
GOTERM_BP_DIRECT	GO:0000045~autophagosome assembly	4	0.0160491	O16466, Q9N369, Q3V5I7, Q22592	6.68269	0.95938	0.299489
GOTERM_BP_DIRECT	GO:0000422~mitophagy	4	0.0160491	O16466, G5EBK4, Q9N369, Q3V5I7	6.68269	0.95938	0.299489
UP_KEYWORDS	Autophagy	3	0.0614185	Q9N369, Q3V5I7, Q22592	6.92308	0.995972	0.748078
GOTERM_CC_DIRECT	GO:0005829~cytosol	3	0.846711	O16466, G5EBK4, Q9N369	0.926842	1	1
Annotation Cluster 4
UP_KEYWORDS	Nucleotidyltransferase	3	0.0428666	P53439, C7IVS4, Q17607	8.30769	0.977889	0.719327
GOTERM_MF_DIRECT	GO:0016779~nucleotidyltransferase activity	3	0.0673952	P53439, C7IVS4, Q17607	6.53571	0.997845	0.997845
UP_KEYWORDS	Transferase	8	0.239373	P53439, C7IVS4, Q22100, Q9XUY2, Q17607, Q95ZQ4, H2KYP7, Q95XX0	1.53846	1	0.981077
GOTERM_MF_DIRECT	GO:0016740~transferase activity	6	0.548852	P53439, C7IVS4, Q22100, Q17607, Q95ZQ4, Q95XX0	1.20659	1	0.999999
Annotation Cluster 5
GOTERM_BP_DIRECT	GO:0007264~small GTPase mediated signal transduction	4	0.0309555	Q2V4S2, P91857, Q23146, G5EDC6	5.34615	0.998023	0.380553
INTERPRO	IPR005225:Small GTP-binding protein domain	4	0.0365762	P91857, P29691, Q23146, G5EDC6	5.01538	0.996531	0.996531
GOTERM_MF_DIRECT	GO:0005525~GTP binding	5	0.193369	P91857, P29691, Q17607, Q23146, G5EDC6	2.10829	1	0.999922
GOTERM_CC_DIRECT	GO:0005622~intracellular	7	0.201355	Q9BL60, Q2V4S2, P91857, P29691, Q9GYK4, Q17607, Q23146	1.71208	1	0.970474
GOTERM_MF_DIRECT	GO:0003924~GTPase activity	3	0.549069	P91857, P29691, Q23146	1.63393	1	0.999992
INTERPRO	IPR027417:P-loop containing nucleoside triphosphate hydrolase	5	0.579952	P91857, P29691, Q18787, Q23146, G5EDC6	1.22926	1	1
All genes that are conserved across at least 12 phyla background
Category	Term	Count	PValue	Genes	Fold Enrichment	Bonferroni	Benjamini
KEGG_PATHWAY	cel04144:Endocytosis	8	0.000276697	Q9BL60, Q18258, Q19519, P91857, Q9GYK4, P34574, Q8WTM6, Q23146	5.39589	0.011282	0.011282
KEGG_PATHWAY	cel04140:Regulation of autophagy	4	0.00231304	G5EBK4, Q9N369, Q95ZQ4, Q22592	12.7189	0.0905767	0.0463631
Annotation Cluster 1
GOTERM_BP_DIRECT	GO:0006914~autophagy	6	5.89698e-06	O16466, G5EBK4, Q9N369, Q3V5I7, Q23146, Q22592	17.25	0.00116692	0.000583632
GOTERM_BP_DIRECT	GO:0006995~cellular response to nitrogen starvation	3	0.00520613	G5EBK4, Q3V5I7, Q22592	23	0.644243	0.121192
GOTERM_BP_DIRECT	GO:0070265~necrotic cell death	3	0.0326423	G5EBK4, Q3V5I7, Q22592	9.85714	0.9986	0.44974
Annotation Cluster 2
GOTERM_BP_DIRECT	GO:0006914~autophagy	6	5.89698e-06	O16466, G5EBK4, Q9N369, Q3V5I7, Q23146, Q22592	17.25	0.00116692	0.000583632
GOTERM_BP_DIRECT	GO:0000045~autophagosome assembly	4	0.000688712	O16466, Q9N369, Q3V5I7, Q22592	18.4	0.127517	0.0192988
GOTERM_BP_DIRECT	GO:0000422~mitophagy	4	0.000688712	O16466, G5EBK4, Q9N369, Q3V5I7	18.4	0.127517	0.0192988
GOTERM_BP_DIRECT	GO:0044804~nucleophagy	4	0.000688712	O16466, Q9N369, Q3V5I7, Q22592	18.4	0.127517	0.0192988
UP_KEYWORDS	Autophagy	3	0.0093964	Q9N369, Q3V5I7, Q22592	17.9279	0.560163	0.560163
GOTERM_CC_DIRECT	GO:0005829~cytosol	3	0.930617	O16466, G5EBK4, Q9N369	0.713023	1	1
Annotation Cluster 3
GOTERM_BP_DIRECT	GO:0007264~small GTPase mediated signal transduction	4	0.00709699	Q2V4S2, P91857, Q23146, G5EDC6	9.2	0.755909	0.145031
INTERPRO	IPR005225:Small GTP-binding protein domain	4	0.0398913	P91857, P29691, Q23146, G5EDC6	5.02024	0.997946	0.997946
GOTERM_MF_DIRECT	GO:0005525~GTP binding	5	0.075864	P91857, P29691, Q17607, Q23146, G5EDC6	2.98469	0.999034	0.999034
GOTERM_CC_DIRECT	GO:0005622~intracellular	7	0.163323	Q9BL60, Q2V4S2, P91857, P29691, Q9GYK4, Q17607, Q23146	1.83436	1	0.964998
GOTERM_MF_DIRECT	GO:0003924~GTPase activity	3	0.327671	P91857, P29691, Q23146	2.50714	1	0.999991
INTERPRO	IPR027417:P-loop containing nucleoside triphosphate hydrolase	5	0.739485	P91857, P29691, Q18787, Q23146, G5EDC6	1.00194	1	1
	Lifespan decreasing LAGs conserved only in Nematoda
Whole genome background
Category	Term	Count	PValue	Genes	Fold Enrichment	Bonferroni	Benjamini
Annotation Cluster 1
INTERPRO	IPR011025:G protein alpha subunit, helical insertion	4	5.29029e-06	P91907, P28052, P22454, Q20910	109.667	0.000243324	0.000243324
INTERPRO	IPR001019:Guanine nucleotide binding protein (G-protein), alpha subunit	4	5.29029e-06	P91907, P28052, P22454, Q20910	109.667	0.000243324	0.000243324
GOTERM_MF_DIRECT	GO:0019001~guanyl nucleotide binding	4	8.65784e-06	P91907, P28052, P22454, Q20910	90.7081	0.000285669	0.000285669
GOTERM_MF_DIRECT	GO:0031683~G-protein beta/gamma-subunit complex binding	4	8.65784e-06	P91907, P28052, P22454, Q20910	90.7081	0.000285669	0.000285669
SMART	SM00275:SM00275	4	1.08053e-05	P91907, P28052, P22454, Q20910	79.5524	0.000118852	0.000118852
GOTERM_CC_DIRECT	GO:0005834~heterotrimeric G-protein complex	4	1.61427e-05	P91907, P28052, P22454, Q20910	75.82	0.000338942	0.000338942
GOTERM_MF_DIRECT	GO:0001664~G-protein coupled receptor binding	4	1.82868e-05	P91907, P28052, P22454, Q20910	71.2707	0.000603287	0.000301689
GOTERM_BP_DIRECT	GO:0007188~adenylate cyclase-modulating G-protein coupled receptor signaling pathway	4	3.20239e-05	P91907, P28052, P22454, Q20910	61.5185	0.00268644	0.00134412
UP_SEQ_FEATURE	nucleotide phosphate-binding region:GTP	4	0.0003226	P91907, P28052, P22454, Q20910	23.866	0.00482809	0.00482809
UP_KEYWORDS	Palmitate	3	0.000572311	P91907, P28052, P22454	82.0865	0.0159015	0.0159015
UP_SEQ_FEATURE	lipid moiety-binding region:S-palmitoyl cysteine	3	0.000577687	P91907, P28052, P22454	70.4792	0.00863035	0.00432453
GOTERM_MF_DIRECT	GO:0003924~GTPase activity	4	0.000877763	P91907, P28052, P22454, Q20910	19.5645	0.028563	0.00961313
UP_KEYWORDS	Myristate	3	0.00129573	P91907, P28052, P22454	54.7243	0.0356529	0.0179882
UP_KEYWORDS	Transducer	4	0.00138098	P91907, P28052, P22454, Q20910	17.653	0.0379552	0.0128153
GOTERM_MF_DIRECT	GO:0004871~signal transducer activity	4	0.00223198	P91907, P28052, P22454, Q20910	14.153	0.0710847	0.0146393
UP_KEYWORDS	GTP-binding	4	0.0024238	P91907, P28052, P22454, Q20910	14.4965	0.0656918	0.0168438
UP_SEQ_FEATURE	lipid moiety-binding region:N-myristoyl glycine	3	0.00329713	P91907, P28052, P22454	29.6754	0.0483317	0.0163773
UP_KEYWORDS	Magnesium	4	0.00525926	P91907, P28052, P22454, Q20910	10.9999	0.137265	0.0290978
UP_KEYWORDS	Lipoprotein	3	0.00613793	P91907, P28052, P22454	24.8747	0.15835	0.0283231
GOTERM_MF_DIRECT	GO:0005525~GTP binding	4	0.00730085	P91907, P28052, P22454, Q20910	9.28176	0.214796	0.0395007
UP_KEYWORDS	Metal-binding	7	0.0217398	O45666, O02316, P91907, G4SCE4, P28052, P22454, Q20910	3.06211	0.459591	0.0660955
INTERPRO	IPR027417:P-loop containing nucleoside triphosphate hydrolase	4	0.0483398	P91907, P28052, P22454, Q20910	4.62197	0.897631	0.680048
GOTERM_MF_DIRECT	GO:0046872~metal ion binding	7	0.0512741	O45666, O02316, P91907, G4SCE4, P28052, P22454, Q20910	2.34066	0.823947	0.159448
GOTERM_BP_DIRECT	GO:0007165~signal transduction	4	0.131367	P91907, P28052, P22454, Q20910	3.07593	0.999993	0.65886
UP_KEYWORDS	Nucleotide-binding	4	0.179024	P91907, P28052, P22454, Q20910	2.65975	0.996007	0.368891
GOTERM_MF_DIRECT	GO:0000166~nucleotide binding	4	0.30111	P91907, P28052, P22454, Q20910	1.96997	0.999993	0.658629
GOTERM_BP_DIRECT	GO:0007186~G-protein coupled receptor signaling pathway	4	0.333813	P91907, P28052, P22454, Q20910	1.90826	1	0.897165
GOTERM_BP_DIRECT	GO:0008152~metabolic process	5	0.399516	G5ECB6, P91907, P28052, P22454, Q20910	1.51915	1	0.919548
Annotation Cluster 2
GOTERM_MF_DIRECT	GO:0003700~transcription factor activity, sequence-specific DNA binding	6	0.00183236	O45666, Q95QI7, O02316, G4SCE4, Q7JNQ1, Q5H9N3	6.05945	0.0587281	0.0150169
GOTERM_MF_DIRECT	GO:0043565~sequence-specific DNA binding	5	0.00965841	O45666, O02316, G4SCE4, Q7JNQ1, Q5H9N3	5.43458	0.274052	0.0447229
UP_KEYWORDS	Transcription regulation	5	0.0134805	O45666, Q95QI7, O02316, G4SCE4, Q5H9N3	5.23177	0.316153	0.0528414
GOTERM_MF_DIRECT	GO:0003677~DNA binding	6	0.0146079	O45666, Q95QI7, H2KYV0, O02316, G4SCE4, Q7JNQ1	3.7231	0.384683	0.0588965
UP_KEYWORDS	Transcription	5	0.016434	O45666, Q95QI7, O02316, G4SCE4, Q5H9N3	4.93012	0.37122	0.056347
UP_KEYWORDS	Metal-binding	7	0.0217398	O45666, O02316, P91907, G4SCE4, P28052, P22454, Q20910	3.06211	0.459591	0.0660955
GOTERM_CC_DIRECT	GO:0005634~nucleus	9	0.0268226	O45666, Q95QI7, G5EDM7, H2KYV0, O02316, Q9U3D6, G4SCE4, Q7JNQ1, Q5H9N3	2.25894	0.435021	0.248349
GOTERM_BP_DIRECT	GO:0006351~transcription, DNA-templated	6	0.0278234	O45666, Q95QI7, H2KYV0, O02316, G4SCE4, Q5H9N3	3.36429	0.906547	0.326353
UP_KEYWORDS	DNA-binding	5	0.0284541	O45666, Q95QI7, O02316, G4SCE4, Q7JNQ1	4.16471	0.554371	0.0776467
UP_KEYWORDS	Nucleus	6	0.0490365	O45666, Q95QI7, O02316, G4SCE4, Q7JNQ1, Q5H9N3	2.89037	0.755326	0.120133
GOTERM_MF_DIRECT	GO:0046872~metal ion binding	7	0.0512741	O45666, O02316, P91907, G4SCE4, P28052, P22454, Q20910	2.34066	0.823947	0.159448
INTERPRO	IPR001628:Zinc finger, nuclear hormone receptor-type	3	0.0665202	O45666, O02316, G4SCE4	6.77715	0.957847	0.651976
INTERPRO	IPR013088:Zinc finger, NHR/GATA-type	3	0.0709304	O45666, O02316, G4SCE4	6.53249	0.966098	0.570904
INTERPRO	IPR000536:Nuclear hormone receptor, ligand-binding, core	3	0.0727214	O45666, O02316, G4SCE4	6.4395	0.968978	0.500731
GOTERM_BP_DIRECT	GO:0006355~regulation of transcription, DNA-templated	6	0.0745881	O45666, Q95QI7, O02316, G4SCE4, Q7JNQ1, Q5H9N3	2.55651	0.998514	0.514942
GOTERM_BP_DIRECT	GO:0045944~positive regulation of transcription from RNA polymerase II promoter	3	0.0851579	O45666, G4SCE4, Q5H9N3	5.98097	0.999434	0.526513
SMART	SM00430:HOLI	3	0.104274	O45666, O02316, G4SCE4	4.97203	0.702197	0.454287
SMART	SM00399:ZnF_C4	3	0.106289	O45666, O02316, G4SCE4	4.91616	0.709487	0.337699
GOTERM_BP_DIRECT	GO:0043401~steroid hormone mediated signaling pathway	3	0.206976	O45666, O02316, G4SCE4	3.4481	1	0.802755
UP_KEYWORDS	Zinc-finger	3	0.262585	O45666, O02316, G4SCE4	2.93166	0.999802	0.481114
UP_KEYWORDS	Zinc	3	0.396838	O45666, O02316, G4SCE4	2.14605	0.999999	0.610826
GOTERM_MF_DIRECT	GO:0008270~zinc ion binding	3	0.456298	O45666, O02316, G4SCE4	1.87086	1	0.812827
UP_KEYWORDS	Receptor	3	0.861372	O45666, O02316, G4SCE4	0.870021	1	0.953751
C. elegans LAGs background
Annotation Cluster 1
Category	Term	Count	PValue	Genes	Fold Enrichment	Bonferroni	Benjamini
GOTERM_MF_DIRECT	GO:0001664~G-protein coupled receptor binding	4	0.00690939	P91907, P28052, P22454, Q20910	8.89069	0.204513	0.108099
UP_SEQ_FEATURE	nucleotide phosphate-binding region:GTP	4	0.00709757	P91907, P28052, P22454, Q20910	7.83333	0.101333	0.101333
GOTERM_MF_DIRECT	GO:0019001~guanyl nucleotide binding	4	0.00861259	P91907, P28052, P22454, Q20910	8.25564	0.248321	0.0907624
GOTERM_MF_DIRECT	GO:0031683~G-protein beta/gamma-subunit complex binding	4	0.00861259	P91907, P28052, P22454, Q20910	8.25564	0.248321	0.0907624
INTERPRO	IPR011025:G protein alpha subunit, helical insertion	4	0.0108454	P91907, P28052, P22454, Q20910	7.7619	0.394446	0.394446
INTERPRO	IPR001019:Guanine nucleotide binding protein (G-protein), alpha subunit	4	0.0108454	P91907, P28052, P22454, Q20910	7.7619	0.394446	0.394446
SMART	SM00275:SM00275	4	0.0116668	P91907, P28052, P22454, Q20910	7.03297	0.121105	0.121105
GOTERM_CC_DIRECT	GO:0005834~heterotrimeric G-protein complex	4	0.0175967	P91907, P28052, P22454, Q20910	6.52222	0.311211	0.311211
GOTERM_BP_DIRECT	GO:0007188~adenylate cyclase-modulating G-protein coupled receptor signaling pathway	4	0.0188444	P91907, P28052, P22454, Q20910	6.43519	0.797706	0.550229
UP_SEQ_FEATURE	lipid moiety-binding region:S-palmitoyl cysteine	3	0.0229976	P91907, P28052, P22454	10.4444	0.294601	0.16012
GOTERM_MF_DIRECT	GO:0004871~signal transducer activity	4	0.0308501	P91907, P28052, P22454, Q20910	5.25359	0.644449	0.186832
UP_SEQ_FEATURE	lipid moiety-binding region:N-myristoyl glycine	3	0.0341325	P91907, P28052, P22454	8.54545	0.406032	0.159403
GOTERM_MF_DIRECT	GO:0003924~GTPase activity	4	0.0388943	P91907, P28052, P22454, Q20910	4.81579	0.729948	0.170573
UP_KEYWORDS	Transducer	4	0.0410397	P91907, P28052, P22454, Q20910	4.86486	0.690673	0.690673
UP_KEYWORDS	Palmitate	3	0.0701486	P91907, P28052, P22454	6.48649	0.869509	0.638765
GOTERM_BP_DIRECT	GO:0007186~G-protein coupled receptor signaling pathway	4	0.0740061	P91907, P28052, P22454, Q20910	3.86111	0.998433	0.801038
GOTERM_MF_DIRECT	GO:0005525~GTP binding	4	0.0746909	P91907, P28052, P22454, Q20910	3.72835	0.922827	0.274006
UP_KEYWORDS	Myristate	3	0.100668	P91907, P28052, P22454	5.30713	0.948743	0.628534
UP_KEYWORDS	GTP-binding	4	0.135398	P91907, P28052, P22454, Q20910	2.99376	0.982984	0.638827
GOTERM_MF_DIRECT	GO:0046872~metal ion binding	7	0.143988	O45666, O02316, P91907, G4SCE4, P28052, P22454, Q20910	1.78994	0.994087	0.434508
GOTERM_BP_DIRECT	GO:0007165~signal transduction	4	0.174501	P91907, P28052, P22454, Q20910	2.66284	1	0.866486
UP_KEYWORDS	Lipoprotein	3	0.225743	P91907, P28052, P22454	3.24324	0.999226	0.591588
GOTERM_BP_DIRECT	GO:0008152~metabolic process	5	0.250388	G5ECB6, P91907, P28052, P22454, Q20910	1.8927	1	0.889285
UP_KEYWORDS	Magnesium	4	0.252122	P91907, P28052, P22454, Q20910	2.22394	0.999707	0.594983
INTERPRO	IPR027417:P-loop containing nucleoside triphosphate hydrolase	4	0.265301	P91907, P28052, P22454, Q20910	2.13072	0.999999	0.971143
UP_KEYWORDS	Metal-binding	7	0.470176	O45666, O02316, P91907, G4SCE4, P28052, P22454, Q20910	1.24969	1	0.801486
GOTERM_MF_DIRECT	GO:0000166~nucleotide binding	4	0.734382	P91907, P28052, P22454, Q20910	1.05072	1	0.973896
UP_KEYWORDS	Nucleotide-binding	4	0.872622	P91907, P28052, P22454, Q20910	0.828062	1	0.972841
Annotation Cluster 2
GOTERM_MF_DIRECT	GO:0003700~transcription factor activity, sequence-specific DNA binding	6	0.003696	O45666, Q95QI7, O02316, G4SCE4, Q7JNQ1, Q5H9N3	4.95338	0.115023	0.115023
GOTERM_MF_DIRECT	GO:0043565~sequence-specific DNA binding	5	0.0163561	O45666, O02316, G4SCE4, Q7JNQ1, Q5H9N3	4.5148	0.419703	0.127204
GOTERM_MF_DIRECT	GO:0003677~DNA binding	6	0.0322669	O45666, Q95QI7, H2KYV0, O02316, G4SCE4, Q7JNQ1	2.98911	0.661207	0.165059
INTERPRO	IPR000536:Nuclear hormone receptor, ligand-binding, core	3	0.0368775	O45666, O02316, G4SCE4	9.05556	0.822438	0.578619
INTERPRO	IPR001628:Zinc finger, nuclear hormone receptor-type	3	0.0368775	O45666, O02316, G4SCE4	9.05556	0.822438	0.578619
SMART	SM00399:ZnF_C4	3	0.0401422	O45666, O02316, G4SCE4	8.20513	0.3628	0.201752
SMART	SM00430:HOLI	3	0.0401422	O45666, O02316, G4SCE4	8.20513	0.3628	0.201752
INTERPRO	IPR013088:Zinc finger, NHR/GATA-type	3	0.0539699	O45666, O02316, G4SCE4	7.40909	0.922084	0.572887
GOTERM_BP_DIRECT	GO:0043401~steroid hormone mediated signaling pathway	3	0.0710165	O45666, O02316, G4SCE4	6.43519	0.997946	0.872877
GOTERM_BP_DIRECT	GO:0006351~transcription, DNA-templated	6	0.105032	O45666, Q95QI7, H2KYV0, O02316, G4SCE4, Q5H9N3	2.27124	0.99991	0.844988
GOTERM_MF_DIRECT	GO:0046872~metal ion binding	7	0.143988	O45666, O02316, P91907, G4SCE4, P28052, P22454, Q20910	1.78994	0.994087	0.434508
GOTERM_BP_DIRECT	GO:0006355~regulation of transcription, DNA-templated	6	0.158647	O45666, Q95QI7, O02316, G4SCE4, Q7JNQ1, Q5H9N3	1.99713	1	0.874183
UP_KEYWORDS	Transcription regulation	5	0.161084	O45666, Q95QI7, O02316, G4SCE4, Q5H9N3	2.26273	0.992687	0.559426
UP_KEYWORDS	DNA-binding	5	0.213041	O45666, Q95QI7, O02316, G4SCE4, Q7JNQ1	2.02703	0.998779	0.616461
UP_KEYWORDS	Transcription	5	0.213041	O45666, Q95QI7, O02316, G4SCE4, Q5H9N3	2.02703	0.998779	0.616461
GOTERM_CC_DIRECT	GO:0005634~nucleus	9	0.271253	O45666, Q95QI7, G5EDM7, H2KYV0, O02316, Q9U3D6, G4SCE4, Q7JNQ1, Q5H9N3	1.37578	0.998699	0.963937
GOTERM_MF_DIRECT	GO:0008270~zinc ion binding	3	0.345605	O45666, O02316, G4SCE4	2.34282	0.999999	0.753241
GOTERM_BP_DIRECT	GO:0045944~positive regulation of transcription from RNA polymerase II promoter	3	0.435911	O45666, G4SCE4, Q5H9N3	1.99713	1	0.981827
UP_KEYWORDS	Receptor	3	0.467128	O45666, O02316, G4SCE4	1.88317	1	0.82839
UP_KEYWORDS	Metal-binding	7	0.470176	O45666, O02316, P91907, G4SCE4, P28052, P22454, Q20910	1.24969	1	0.801486
UP_KEYWORDS	Nucleus	6	0.537571	O45666, Q95QI7, O02316, G4SCE4, Q7JNQ1, Q5H9N3	1.21622	1	0.834637
UP_KEYWORDS	Zinc-finger	3	0.54916	O45666, O02316, G4SCE4	1.62162	1	0.820188
UP_KEYWORDS	Zinc	3	0.698262	O45666, O02316, G4SCE4	1.24209	1	0.908954
All genes that are conserved only in Nematoda background
Category	Term	Count	PValue	Genes	Fold Enrichment	Bonferroni	Benjamini
Annotation Cluster 2
GOTERM_CC_DIRECT	GO:0005634~nucleus	8	0.00250423	O45666, Q95QI7, G5EDM7, H2KYV0, Q9U3D6, G4SCE4, Q7JNQ1, Q5H9N3	3.7172	0.0489107	0.0489107
UP_KEYWORDS	Nucleus	5	0.0149764	O45666, Q95QI7, G4SCE4, Q7JNQ1, Q5H9N3	4.98158	0.334637	0.0656496
GOTERM_MF_DIRECT	GO:0003700~transcription factor activity, sequence-specific DNA binding	5	0.030594	O45666, Q95QI7, G4SCE4, Q7JNQ1, Q5H9N3	3.75	0.630016	0.220088
GOTERM_BP_DIRECT	GO:0045944~positive regulation of transcription from RNA polymerase II promoter	3	0.0317766	O45666, G4SCE4, Q5H9N3	10.2	0.905329	0.324898
UP_KEYWORDS	Transcription regulation	4	0.041316	O45666, Q95QI7, G4SCE4, Q5H9N3	4.98158	0.679935	0.118897
UP_KEYWORDS	Transcription	4	0.0419999	O45666, Q95QI7, G4SCE4, Q5H9N3	4.94902	0.686043	0.109391
UP_KEYWORDS	DNA-binding	4	0.0455064	O45666, Q95QI7, G4SCE4, Q7JNQ1	4.79241	0.715638	0.108027
GOTERM_MF_DIRECT	GO:0003677~DNA binding	5	0.0478808	O45666, Q95QI7, H2KYV0, G4SCE4, Q7JNQ1	3.26271	0.791972	0.230243
GOTERM_BP_DIRECT	GO:0006351~transcription, DNA-templated	5	0.0966508	O45666, Q95QI7, H2KYV0, G4SCE4, Q5H9N3	2.72436	0.999401	0.49062
GOTERM_MF_DIRECT	GO:0043565~sequence-specific DNA binding	4	0.109013	O45666, G4SCE4, Q7JNQ1, Q5H9N3	3.16438	0.975118	0.369791
GOTERM_BP_DIRECT	GO:0006355~regulation of transcription, DNA-templated	5	0.140936	O45666, Q95QI7, G4SCE4, Q7JNQ1, Q5H9N3	2.3743	0.999985	0.603124

## Sheet: D. melanogaster LSD
Suppl. Table 5. Enrichment analysis of lifespan decreasing Longevity-associated genes (LAGs) under different criteria and backgrounds
D. melanogaster
Analysis was performed using:
DAVID Bioinformatics Resources 6.8 (https://david.ncifcrf.gov/) and confirmed with WebGestalt (http://www.webgestalt.org/), EnrichR (http://amp.pharm.mssm.edu/Enrichr/), and Panther (http://pantherdb.org/)
For further details on the meaning of the descriptors and annotation clustering see https://david.ncifcrf.gov/
Listed are the most significantly enriched KEGG pathways and the highest annotation clusters
The conservation criteria are depicted in dark grey
Each list of genes was tested for enrichment against the following backgrounds: the entire genome, the entire list of LAGs, and all genes from the entire genome under the same conservation criteria
	lifespan decreasing LAGs conserved across at least 12 phyla
	No enrichment
	lifespan decreasing LAGs conserved across at least 10 phyla
Whole genome background
Category	Term	Count	PValue	Genes	Fold Enrichment	Bonferroni	Benjamini
KEGG_PATHWAY	dme04140:Regulation of autophagy	3	0.0017632	O18645, Q7JY94, Q9VVS6	41.697	0.0244039	0.0244039
KEGG_PATHWAY	dme04068:FoxO signaling pathway	3	0.0143043	O18645, Q00637, O61443	14.4336	0.182665	0.0959342
KEGG_PATHWAY	dme04146:Peroxisome	3	0.024485	P10351, Q00637, Q9VPB9	10.8775	0.293234	0.109245
Annotation Cluster 1
GOTERM_BP_DIRECT	GO:0006897~endocytosis	4	0.000137557	Q24185, P54362, Q24314, O76928	36.7452	0.0188051	0.00944718
GOTERM_BP_DIRECT	GO:0007040~lysosome organization	3	0.000165432	P54362, Q24314, O76928	144.684	0.0225729	0.00758164
GOTERM_BP_DIRECT	GO:0007220~Notch receptor processing	3	0.000262423	P54362, Q24314, O76928	115.747	0.0355711	0.00721766
GOTERM_BP_DIRECT	GO:0006727~ommochrome biosynthetic process	3	0.000472564	P54362, Q24314, O76928	86.8105	0.0631473	0.00927517
UP_KEYWORDS	Protein transport	4	0.000757852	P54362, Q24314, O76928, Q9VVS6	20.639	0.0371975	0.0371975
UP_KEYWORDS	Transport	5	0.00518283	P21914, P54362, Q24314, O76928, Q9VVS6	6.49543	0.228806	0.0628893
Annotation Cluster 2
GOTERM_MF_DIRECT	GO:0009055~electron carrier activity	3	0.00367147	P21914, P10351, Q9VGS3	30.9467	0.16799	0.16799
UP_KEYWORDS	Oxidoreductase	4	0.0402938	P21914, P10351, Q00637, Q9VGS3	4.87643	0.872087	0.290173
KEGG_PATHWAY	dme01100:Metabolic pathways	3	0.891032	P21914, P10351, Q9VGS3	0.829332	1	0.999573
Annotation Cluster 3
SMART	SM00220:S_TKc	3	0.00955435	O18645, Q9VAH7, O61443	15.6228	0.0649937	0.0649937
INTERPRO	IPR000719:Protein kinase, catalytic domain	3	0.0503142	O18645, Q9VAH7, O61443	7.81223	0.970116	0.689678
GOTERM_BP_DIRECT	GO:0006468~protein phosphorylation	3	0.0691741	O18645, Q9VAH7, O61443	6.52711	0.999949	0.70961
INTERPRO	IPR011009:Protein kinase-like domain	3	0.0824598	O18645, Q9VAH7, O61443	5.89903	0.997126	0.768459
GOTERM_MF_DIRECT	GO:0005524~ATP binding	3	0.405108	O18645, Q9VAH7, O61443	2.06036	1	0.999826
D. melanogaster LAGs background
no enrichment
All genes that are conserved across at least 10 phyla background
Category	Term	Count	PValue	Genes	Fold Enrichment	Bonferroni	Benjamini
KEGG_PATHWAY	dme04140:Regulation of autophagy	3	0.00324632	O18645, Q7JY94, Q9VVS6	30.0248	0.0445018	0.0445018
KEGG_PATHWAY	dme04068:FoxO signaling pathway	3	0.00781698	O18645, Q00637, O61443	19.4278	0.104047	0.0534522
KEGG_PATHWAY	dme04146:Peroxisome	3	0.0282734	P10351, Q00637, Q9VPB9	10.0083	0.330705	0.125273
Annotation Cluster 1
GOTERM_BP_DIRECT	GO:0006727~ommochrome biosynthetic process	3	0.000883746	P54362, Q24314, O76928	59.4211	0.114861	0.0591819
GOTERM_BP_DIRECT	GO:0007040~lysosome organization	3	0.0012314	P54362, Q24314, O76928	50.9323	0.156367	0.055103
GOTERM_BP_DIRECT	GO:0007220~Notch receptor processing	3	0.00163411	P54362, Q24314, O76928	44.5658	0.202036	0.0548608
GOTERM_BP_DIRECT	GO:0006897~endocytosis	4	0.00182695	Q24185, P54362, Q24314, O76928	14.8553	0.223027	0.0492174
UP_KEYWORDS	Protein transport	4	0.023536	P54362, Q24314, O76928, Q9VVS6	5.97217	0.696043	0.448677
UP_KEYWORDS	Transport	5	0.0322295	P21914, P54362, Q24314, O76928, Q9VVS6	3.77601	0.805634	0.33602
Annotation Cluster 2
SMART	SM00220:S_TKc	3	0.0153918	O18645, Q9VAH7, O61443	12.1	0.102893	0.102893
INTERPRO	IPR000719:Protein kinase, catalytic domain	3	0.0368503	O18645, Q9VAH7, O61443	9.21805	0.922164	0.922164
INTERPRO	IPR011009:Protein kinase-like domain	3	0.0562461	O18645, Q9VAH7, O61443	7.30487	0.980484	0.860299
GOTERM_BP_DIRECT	GO:0006468~protein phosphorylation	3	0.0694883	O18645, Q9VAH7, O61443	6.4823	0.999952	0.758246
GOTERM_MF_DIRECT	GO:0005524~ATP binding	3	0.76193	O18645, Q9VAH7, O61443	1.08386	1	1
Annotation Cluster 3
GOTERM_MF_DIRECT	GO:0009055~electron carrier activity	3	0.00814598	P21914, P10351, Q9VGS3	20.1471	0.335664	0.335664
UP_KEYWORDS	Oxidoreductase	4	0.0875772	P21914, P10351, Q00637, Q9VGS3	3.53455	0.989772	0.534091
KEGG_PATHWAY	dme01100:Metabolic pathways	3	0.892346	P21914, P10351, Q9VGS3	0.827751	1	0.999591
	Lifespan decreasing LAGs conserved only in Arthropoda
no enrichments

## Sheet: M. musculus LSD
Suppl. Table 5. Enrichment analysis of lifespan decreasing Longevity-associated genes (LAGs) under different criteria and backgrounds
M. musculus
Analysis was performed using:
DAVID Bioinformatics Resources 6.8 (https://david.ncifcrf.gov/) and confirmed with WebGestalt (http://www.webgestalt.org/), EnrichR (http://amp.pharm.mssm.edu/Enrichr/), and Panther (http://pantherdb.org/)
For further details on the meaning of the descriptors and annotation clustering see https://david.ncifcrf.gov/
Listed are the most significantly enriched KEGG pathways and the highest annotation clusters
The conservation criteria are depicted in dark grey
Each list of genes was tested for enrichment against the following backgrounds: the entire genome, the entire list of LAGs, and all genes from the entire genome under the same conservation criteria
	lifespan decreasing LAGs conserved across at least 12 phyla
Whole genome background
No enrichment
	Lifespan decreasing LAGs conserved across at least 10 phyla
Category	Term	Count	PValue	Genes	Fold Enrichment	Bonferroni	Benjamini
KEGG_PATHWAY	mmu03420:Nucleotide excision repair	4	0.0001328	Q03147, Q9QZD4, Q64267, O08811	36.9378	0.00556244	0.00556244
KEGG_PATHWAY	mmu03450:Non-homologous end-joining	2	0.0299134	P23475, P27641	62.5101	0.720719	0.471529
KEGG_PATHWAY	mmu04110:Cell cycle	3	0.0331069	P97310, Q03147, Q9WVA3	9.83022	0.756838	0.375837
Annotation Cluster 1
UP_KEYWORDS	Isopeptide bond	9	2.63432e-06	O08586, P23475, P48962, Q9WUD1, P27641, Q9WVA3, Q64267, Q64514, P11103	8.92445	0.00022916	3.8197e-05
GOTERM_CC_DIRECT	GO:0005654~nucleoplasm	10	0.0001927	O08586, P23475, P97310, Q9WUD1, P27641, P59941, Q9WVA3, Q9D6Y7, Q64267, P11103	4.23385	0.0152993	0.00512599
UP_KEYWORDS	Ubl conjugation	8	0.000532585	O08586, P23475, Q9WUD1, P27641, Q9WVA3, Q64267, P11103, O08811	5.02326	0.0452896	0.004624
Annotation Cluster 2
GOTERM_BP_DIRECT	GO:0033683~nucleotide-excision repair, DNA incision	3	2.31434e-05	Q9QZD4, Q64267, O08811	376.708	0.00871015	0.00218469
KEGG_PATHWAY	mmu03420:Nucleotide excision repair	4	0.0001328	Q03147, Q9QZD4, Q64267, O08811	36.9378	0.00556244	0.00556244
GOTERM_BP_DIRECT	GO:0006289~nucleotide-excision repair	3	0.00100321	Q9QZD4, Q64267, O08811	61.0878	0.315731	0.0463185
GOTERM_BP_DIRECT	GO:0009411~response to UV	3	0.0016158	Q9QZD4, Q64267, O08811	48.0904	0.457336	0.0656633
Annotation Cluster 3
GOTERM_BP_DIRECT	GO:0006281~DNA repair	10	9.46207e-11	P23475, Q03147, Q9WUD1, P27641, P43247, Q9QZD4, P53368, Q64267, P11103, O08811	23.6923	3.57666e-08	3.57666e-08
UP_KEYWORDS	DNA repair	9	1.98235e-10	P23475, Q03147, Q9WUD1, P27641, P43247, Q9QZD4, Q64267, P11103, O08811	30.4839	1.72464e-08	1.72464e-08
UP_KEYWORDS	DNA damage	9	8.62728e-10	P23475, Q03147, Q9WUD1, P27641, P43247, Q9QZD4, Q64267, P11103, O08811	25.3125	7.50574e-08	3.75287e-08
GOTERM_BP_DIRECT	GO:0006974~cellular response to DNA damage stimulus	9	2.86345e-08	P23475, Q03147, Q9WUD1, P27641, P43247, Q9QZD4, Q64267, P11103, O08811	16.1446	1.08238e-05	5.41191e-06
GOTERM_CC_DIRECT	GO:0000784~nuclear chromosome, telomeric region	6	3.18395e-07	P23475, P97310, P27641, P43247, Q9QZD4, P11103	38.7047	2.54713e-05	1.27357e-05
GOTERM_MF_DIRECT	GO:0003684~damaged DNA binding	5	7.48642e-07	P23475, P27641, P43247, Q9QZD4, Q64267	66.0833	0.000110793	5.5398e-05
GOTERM_MF_DIRECT	GO:0008022~protein C-terminus binding	6	6.63937e-06	P23475, Q03147, P27641, P43247, Q9QZD4, O08811	20.8684	0.000982147	0.00032749
UP_KEYWORDS	Helicase	5	8.38621e-06	P23475, P97310, P27641, O08811, Q60848	36.3462	0.000729338	0.000104224
GOTERM_BP_DIRECT	GO:0000723~telomere maintenance	4	1.47307e-05	P23475, P27641, Q9QZD4, P11103	79.307	0.00555279	0.00185437
GOTERM_MF_DIRECT	GO:0004386~helicase activity	5	2.26551e-05	P23475, P97310, P27641, O08811, Q60848	28.1751	0.00334738	0.000670375
GOTERM_BP_DIRECT	GO:0006302~double-strand break repair	4	6.79191e-05	P23475, P27641, P43247, P11103	47.836	0.0253475	0.00426991
UP_KEYWORDS	DNA-binding	9	0.000115215	P23475, P97310, P27641, P43247, Q9QZD4, Q64267, Q9Z321, P11103, O08811	5.30237	0.00997418	0.00125225
KEGG_PATHWAY	mmu03420:Nucleotide excision repair	4	0.0001328	Q03147, Q9QZD4, Q64267, O08811	36.9378	0.00556244	0.00556244
GOTERM_MF_DIRECT	GO:0003677~DNA binding	10	0.000335822	P23475, P97310, P27641, P43247, Q9QZD4, Q64267, P09671, Q9Z321, P11103, O08811	3.93566	0.0484947	0.00825078
GOTERM_MF_DIRECT	GO:0004003~ATP-dependent DNA helicase activity	3	0.000377942	P23475, P27641, O08811	99.125	0.0544099	0.00796044
UP_KEYWORDS	Ubl conjugation	8	0.000532585	O08586, P23475, Q9WUD1, P27641, Q9WVA3, Q64267, P11103, O08811	5.02326	0.0452896	0.004624
UP_KEYWORDS	ATP-binding	7	0.00193899	P23475, P97310, Q03147, P27641, P43247, O08811, Q60848	4.85326	0.15537	0.0152333
UP_KEYWORDS	Cell cycle	5	0.00335205	P97310, Q03147, P43247, Q9WVA3, Q60848	7.54792	0.25332	0.0240493
UP_KEYWORDS	Nucleotide-binding	7	0.0068025	P23475, P97310, Q03147, P27641, P43247, O08811, Q60848	3.77138	0.447797	0.0446524
GOTERM_BP_DIRECT	GO:0007049~cell cycle	5	0.0069716	P97310, Q03147, P43247, Q9WVA3, Q60848	6.13531	0.928959	0.184067
GOTERM_MF_DIRECT	GO:0005524~ATP binding	7	0.0115086	P23475, P97310, Q03147, P27641, P43247, O08811, Q60848	3.37652	0.819704	0.173331
GOTERM_MF_DIRECT	GO:0003690~double-stranded DNA binding	3	0.0137115	P23475, P27641, P43247	16.0349	0.870405	0.18481
UP_KEYWORDS	Transcription regulation	6	0.0315149	P23475, Q03147, P27641, P11103, O08811, Q60848	3.15175	0.938328	0.159804
UP_SEQ_FEATURE	nucleotide phosphate-binding region:ATP	5	0.0319111	P97310, Q03147, P43247, O08811, Q60848	3.89668	0.951009	0.951009
GOTERM_MF_DIRECT	GO:0000166~nucleotide binding	7	0.0355734	P23475, P97310, Q03147, P27641, P43247, O08811, Q60848	2.62831	0.995303	0.385744
UP_KEYWORDS	Transcription	6	0.0356553	P23475, Q03147, P27641, P11103, O08811, Q60848	3.05003	0.957518	0.169564
GOTERM_CC_DIRECT	GO:0005730~nucleolus	4	0.0733485	P23475, P27641, Q8C570, P11103	3.89192	0.997744	0.581301
INTERPRO	IPR027417:P-loop containing nucleoside triphosphate hydrolase	4	0.0787835	P97310, P43247, O08811, Q60848	3.77594	0.99987	0.99987
GOTERM_BP_DIRECT	GO:0006351~transcription, DNA-templated	6	0.0841639	P23475, Q03147, P27641, P11103, O08811, Q60848	2.39814	1	0.858418
GOTERM_BP_DIRECT	GO:0045944~positive regulation of transcription from RNA polymerase II promoter	4	0.13009	P23475, Q03147, P11103, O08811	3.02881	1	0.937504
GOTERM_BP_DIRECT	GO:0006355~regulation of transcription, DNA-templated	6	0.155262	P23475, Q03147, P27641, P11103, O08811, Q60848	1.98355	1	0.958786
GOTERM_CC_DIRECT	GO:0043234~protein complex	3	0.166288	P23475, P27641, P11103	3.91361	1	0.837758
GOTERM_MF_DIRECT	GO:0044822~poly(A) RNA binding	4	0.17835	P23475, P27641, Q9Z321, P11103	2.61246	1	0.837501
Annotation Cluster 4
UP_KEYWORDS	Cell cycle	5	0.00335205	P97310, Q03147, P43247, Q9WVA3, Q60848	7.54792	0.25332	0.0240493
GOTERM_BP_DIRECT	GO:0007049~cell cycle	5	0.0069716	P97310, Q03147, P43247, Q9WVA3, Q60848	6.13531	0.928959	0.184067
KEGG_PATHWAY	mmu04110:Cell cycle	3	0.0331069	P97310, Q03147, Q9WVA3	9.83022	0.756838	0.506886
UP_KEYWORDS	Cell division	3	0.0541244	Q03147, Q9WVA3, Q60848	7.62097	0.992101	0.235816
GOTERM_BP_DIRECT	GO:0051301~cell division	3	0.0811818	Q03147, Q9WVA3, Q60848	6.04345	1	0.8647
Annotation Cluster 5
UP_KEYWORDS	Metal-binding	9	0.0149767	Q80W54, P97310, P59941, P53368, O35943, Q64267, P09671, P11103, O08811	2.50515	0.730943	0.0895113
GOTERM_MF_DIRECT	GO:0046872~metal ion binding	9	0.0586336	Q80W54, P97310, P59941, P53368, O35943, Q64267, P09671, P11103, O08811	1.95	0.999869	0.525368
UP_KEYWORDS	Zinc	5	0.158243	Q80W54, P97310, P59941, Q64267, P11103	2.25107	1	0.464448
	Lifespan decreasing LAGs conserved only in Mammalia
No enrichments
	Lifespan decreasing LAGs conserved only in Chordata
No enrichments
