# Supplementary material for: Wide‐scale comparative analysis of longevity genes and interventions
Source: Aging Cell. 2017 Aug 24;16(6):1267–75. doi: 10.1111/acel.12659 (PMC5676071; doi:10.1111/acel.12659)
Supplement: Supplementary file 7 — Table S6 Enrichment analysis of lifespan extending Longevity‐associated genes (LAGs) under different criteria and backgrounds. [file ACEL-16-1267-s007.xlsx]

## Sheet: S. cerevisiae LSE
Suppl. Table 6. Enrichment analysis of lifespan extending Longevity-associated genes (LAGs) under different criteria and backgrounds
S. serevisiae
Analysis was performed using:
DAVID Bioinformatics Resources 6.8 (https://david.ncifcrf.gov/) and confirmed with WebGestalt (http://www.webgestalt.org/), EnrichR (http://amp.pharm.mssm.edu/Enrichr/), and Panther (http://pantherdb.org/)
For further details on the meaning of the descriptors and annotation clustering see https://david.ncifcrf.gov/
Listed are the most significantly enriched KEGG pathways and the highest annotation clusters
The conservation criteria are depicted in dark grey
Each list of genes was tested for enrichment using the following backgrounds: the entire genome, the entire list of LAGs, and all genes from the entire genome under the same conservation criteria
	Lifespan extending LAGs conserved across at least 12 phyla
Whole genome background
Category	Term	Count	PValue	Genes	Fold Enrichment	Bonferroni	Benjamini
KEGG_PATHWAY	sce03010:Ribosome	11	0.000872571	P10664, P41805, Q02753, P05749, P05739, P05747, P0C2H8, P40525, P02400, P0CX85, P0CX83	3.33343	0.0258486	0.0258486
KEGG_PATHWAY	sce01100:Metabolic pathways	20	0.0159069	P40350, P28241, P32582, P15019, P10659, P21954, P04046, P15274, P32563, P80210, P53730, P11412, P49435, Q02046, P12695, P53909, P07143, P53686, P38077, P50076	1.60146	0.381862	0.213782
Annotation Cluster 1
GOTERM_CC_DIRECT	GO:0022625~cytosolic large ribosomal subunit	12	2.45504e-09	P10664, P41805, Q02753, P05749, P05739, P05747, P0C2H8, P40525, P02400, P0CX85, P38344, P0CX83	11.8404	1.62033e-07	1.62033e-07
GOTERM_BP_DIRECT	GO:0002181~cytoplasmic translation	12	5.1554e-07	P10664, P41805, Q02753, P05749, P05739, P05747, P0C2H8, P40525, P02400, P0CX85, P35691, P0CX83	7.09027	0.000108258	0.000108258
UP_KEYWORDS	Ribosomal protein	11	2.00484e-05	P10664, P41805, Q02753, P05749, P05739, P05747, P0C2H8, P40525, P02400, P0CX85, P0CX83	5.47593	0.00220291	0.00220291
GOTERM_CC_DIRECT	GO:0005840~ribosome	12	7.19065e-05	P10664, P41805, Q02753, P05749, P05739, P05747, P0C2H8, P40525, P02400, P0CX85, P35691, P0CX83	4.24838	0.00473475	0.00158075
GOTERM_CC_DIRECT	GO:0005622~intracellular	10	8.24969e-05	P41805, Q02753, P05749, P05739, P05747, P0C2H8, P40525, P02400, P0CX85, P0CX83	5.24944	0.00543022	0.00136033
GOTERM_BP_DIRECT	GO:0006412~translation	12	0.000188627	P10664, P41805, Q02753, P05749, P05739, P05747, P0C2H8, P15442, P40525, P0CX85, P35691, P0CX83	3.81269	0.0388411	0.0196129
UP_KEYWORDS	Ribonucleoprotein	11	0.000352786	P10664, P41805, Q02753, P05749, P05739, P05747, P0C2H8, P40525, P02400, P0CX85, P0CX83	3.89079	0.0380698	0.0192196
GOTERM_CC_DIRECT	GO:0030529~intracellular ribonucleoprotein complex	11	0.000431688	P10664, P41805, Q02753, P05749, P05739, P05747, P0C2H8, P40525, P02400, P0CX85, P0CX83	3.79353	0.0280953	0.00568329
GOTERM_MF_DIRECT	GO:0003735~structural constituent of ribosome	11	0.000544663	P10664, P41805, Q02753, P05749, P05739, P05747, P0C2H8, P40525, P02400, P0CX85, P0CX83	3.67193	0.0668517	0.0668517
KEGG_PATHWAY	sce03010:Ribosome	11	0.000872571	P10664, P41805, Q02753, P05749, P05739, P05747, P0C2H8, P40525, P02400, P0CX85, P0CX83	3.33343	0.0258486	0.0258486
Annotation Cluster 2
GOTERM_CC_DIRECT	GO:0005622~intracellular	10	8.24969e-05	P41805, Q02753, P05749, P05739, P05747, P0C2H8, P40525, P02400, P0CX85, P0CX83	5.24944	0.00543022	0.00136033
UP_KEYWORDS	Isopeptide bond	10	0.0133727	P00445, P41805, Q02753, P05739, P05747, P02400, Q02908, P10659, P0CX83, P31787	2.54202	0.772573	0.151722
UP_KEYWORDS	Ubl conjugation	10	0.0169672	P00445, P41805, Q02753, P05739, P05747, P53909, P02400, Q02908, P0CX83, P31787	2.4438	0.847777	0.171585
Annotation Cluster 3
GOTERM_BP_DIRECT	GO:0055114~oxidation-reduction process	10	0.00566515	P00447, P00445, P32191, P11412, P40029, Q02046, P28241, P07143, P21954, P49957	2.91171	0.69671	0.257896
UP_KEYWORDS	Oxidoreductase	8	0.00848428	P00447, P00445, P32191, P11412, P40029, Q02046, P28241, P21954	3.33418	0.608297	0.144619
GOTERM_MF_DIRECT	GO:0016491~oxidoreductase activity	8	0.0367585	P00447, P00445, P32191, P11412, P40029, Q02046, P28241, P21954	2.47844	0.991403	0.613745
UP_SEQ_FEATURE	binding site:Substrate	4	0.0867365	P00445, P11412, P28241, P21954	3.74609	0.999988	0.941301
KEGG_PATHWAY	sce04146:Peroxisome	3	0.145261	P00447, P00445, P21954	4.33026	0.990984	0.407377
Annotation Cluster 5
Category	Term	Count	PValue	Genes	Fold Enrichment	Bonferroni	Benjamini
UP_SEQ_FEATURE	transit peptide:Mitochondrion	8	0.0277008	P00447, P32191, P32580, P28241, P12695, P07143, P38077, P21954	2.63614	0.970147	0.827219
UP_KEYWORDS	Transit peptide	8	0.0495821	P00447, P32191, P32580, P28241, P12695, P07143, P38077, P21954	2.32491	0.996279	0.372591
GOTERM_CC_DIRECT	GO:0005759~mitochondrial matrix	4	0.113266	P00447, P32580, P28241, P12695	3.33011	0.999642	0.629066
UP_KEYWORDS	Mitochondrion	10	0.262338	P00447, P00445, P32191, P32580, P28241, P12695, P07143, P38077, P35691, P21954	1.40009	1	0.876542
UP_KEYWORDS	Mitochondrion inner membrane	3	0.571755	P32191, P07143, P38077	1.55087	1	0.979492
GOTERM_CC_DIRECT	GO:0005743~mitochondrial inner membrane	3	0.64175	P32191, P07143, P38077	1.3662	1	0.999462
GOTERM_CC_DIRECT	GO:0005739~mitochondrion	11	0.680206	P00447, P00445, P32191, P32580, P28241, P12695, P07143, P32582, P38077, P35691, P21954	0.98587	1	0.99946
S. cerevisiae LAGs background
Category	Term	Count	PValue	Genes	Fold Enrichment	Bonferroni	Benjamini
KEGG_PATHWAY	sce00510:N-Glycan biosynthesis	3	0.067432	P40350, P50076, P53730	6.31875	0.876855	0.876855
KEGG_PATHWAY	sce01100:Metabolic pathways	20	0.072825	P40350, P28241, P32582, P15019, P10659, P21954, P04046, P15274, P32563, P80210, P53730, P11412, P49435, Q02046, P12695, P53909, P07143, P53686, P38077, P50076	1.35887	0.896521	0.678319
KEGG_PATHWAY	sce03010:Ribosome	11	0.078937	P10664, P41805, Q02753, P05749, P05739, P05747, P0C2H8, P40525, P02400, P0CX85, P0CX83	1.685	0.915144	0.560566
Annotation Cluster 1
GOTERM_CC_DIRECT	GO:0022625~cytosolic large ribosomal subunit	12	8.14679e-06	P10664, P41805, Q02753, P05749, P05739, P05747, P0C2H8, P40525, P02400, P0CX85, P38344, P0CX83	4.8303	0.000537546	0.000537546
GOTERM_BP_DIRECT	GO:0002181~cytoplasmic translation	12	0.000264843	P10664, P41805, Q02753, P05749, P05739, P05747, P0C2H8, P40525, P02400, P0CX85, P35691, P0CX83	3.43748	0.0541057	0.0541057
UP_KEYWORDS	Ribosomal protein	11	0.00672211	P10664, P41805, Q02753, P05749, P05739, P05747, P0C2H8, P40525, P02400, P0CX85, P0CX83	2.5375	0.523805	0.219101
GOTERM_CC_DIRECT	GO:0005840~ribosome	12	0.00836427	P10664, P41805, Q02753, P05749, P05739, P05747, P0C2H8, P40525, P02400, P0CX85, P35691, P0CX83	2.31855	0.425562	0.168719
UP_KEYWORDS	Ribonucleoprotein	11	0.00842492	P10664, P41805, Q02753, P05749, P05739, P05747, P0C2H8, P40525, P02400, P0CX85, P0CX83	2.46061	0.60571	0.207583
GOTERM_CC_DIRECT	GO:0030529~intracellular ribonucleoprotein complex	11	0.0106834	P10664, P41805, Q02753, P05749, P05739, P05747, P0C2H8, P40525, P02400, P0CX85, P0CX83	2.3791	0.507813	0.162408
GOTERM_CC_DIRECT	GO:0005622~intracellular	10	0.012101	P41805, Q02753, P05749, P05739, P05747, P0C2H8, P40525, P02400, P0CX85, P0CX83	2.49843	0.552256	0.148458
GOTERM_BP_DIRECT	GO:0006412~translation	12	0.0129373	P10664, P41805, Q02753, P05749, P05739, P05747, P0C2H8, P15442, P40525, P0CX85, P35691, P0CX83	2.18749	0.935077	0.7452
GOTERM_MF_DIRECT	GO:0003735~structural constituent of ribosome	11	0.0542836	P10664, P41805, Q02753, P05749, P05739, P05747, P0C2H8, P40525, P02400, P0CX85, P0CX83	1.84921	0.999165	0.905837
KEGG_PATHWAY	sce03010:Ribosome	11	0.078937	P10664, P41805, Q02753, P05749, P05739, P05747, P0C2H8, P40525, P02400, P0CX85, P0CX83	1.685	0.915144	0.560566
Annotation Cluster 3
GOTERM_BP_DIRECT	GO:0055114~oxidation-reduction process	10	0.0462085	P00447, P00445, P32191, P11412, P40029, Q02046, P28241, P07143, P21954, P49957	2.00519	0.999952	0.862898
UP_KEYWORDS	Oxidoreductase	8	0.069726	P00447, P00445, P32191, P11412, P40029, Q02046, P28241, P21954	2.10909	0.999647	0.629831
GOTERM_MF_DIRECT	GO:0016491~oxidoreductase activity	8	0.158515	P00447, P00445, P32191, P11412, P40029, Q02046, P28241, P21954	1.72593	1	0.974089
UP_SEQ_FEATURE	binding site:Substrate	4	0.228531	P00445, P11412, P28241, P21954	2.35927	1	0.99998
KEGG_PATHWAY	sce04146:Peroxisome	3	0.497465	P00447, P00445, P21954	1.80536	1	0.947606
Annotation Cluster 4
UP_KEYWORDS	Glycosyltransferase	5	0.00407351	P49435, P40350, P04046, P50076, P53730	6.71074	0.361735	0.201085
GOTERM_MF_DIRECT	GO:0016757~transferase activity, transferring glycosyl groups	5	0.0065376	P49435, P40350, P04046, P50076, P53730	5.88384	0.565257	0.565257
GOTERM_BP_DIRECT	GO:0006487~protein N-linked glycosylation	3	0.0137757	P40350, P50076, P53730	14.0364	0.945688	0.621296
GOTERM_BP_DIRECT	GO:0006486~protein glycosylation	3	0.0600726	P40350, P50076, P53730	7.01818	0.999998	0.885633
KEGG_PATHWAY	sce00510:N-Glycan biosynthesis	3	0.067432	P40350, P50076, P53730	6.31875	0.876855	0.876855
UP_SEQ_FEATURE	topological domain:Lumenal	3	0.660729	P13586, P40350, P53730	1.3405	1	1
UP_KEYWORDS	Transport	9	0.676496	P41948, P13586, Q99260, P07143, P38077, Q02908, P32563, Q06706, P31787	1.00661	1	0.995472
UP_KEYWORDS	Endoplasmic reticulum	3	0.774412	P40350, P50076, P53730	1.08027	1	0.998572
GOTERM_CC_DIRECT	GO:0005789~endoplasmic reticulum membrane	3	0.783694	P40350, P50076, P53730	1.06031	1	0.999898
UP_SEQ_FEATURE	topological domain:Cytoplasmic	5	0.818139	P41948, P13586, P40350, P32563, P53730	0.899113	1	1
UP_KEYWORDS	Glycoprotein	4	0.818499	P41948, P40350, P50076, P32563	0.922727	1	0.999044
UP_SEQ_FEATURE	glycosylation site:N-linked (GlcNAc...)	3	0.902872	P41948, P40350, P50076	0.789935	1	1
UP_SEQ_FEATURE	transmembrane region	7	0.941205	P41948, P13586, P40350, P07143, P50076, P32563, P53730	0.716793	1	1
UP_KEYWORDS	Transmembrane	7	0.945922	P41948, P13586, P40350, P07143, P50076, P32563, P53730	0.707846	1	0.999956
UP_KEYWORDS	Transmembrane helix	7	0.945922	P41948, P13586, P40350, P07143, P50076, P32563, P53730	0.707846	1	0.999956
GOTERM_CC_DIRECT	GO:0016021~integral component of membrane	8	0.950245	P41948, P13586, P40350, P07143, P38077, P50076, P32563, P53730	0.71121	1	0.999999
GOTERM_CC_DIRECT	GO:0005783~endoplasmic reticulum	3	0.961505	P40350, P50076, P53730	0.621039	1	0.999999
UP_KEYWORDS	Membrane	10	0.995404	P41948, P13586, P32191, Q99260, P40350, P07143, P38077, P50076, P32563, P53730	0.590545	1	1
GOTERM_CC_DIRECT	GO:0016020~membrane	10	0.997224	P41948, P13586, P32191, Q99260, P40350, P07143, P38077, P50076, P32563, P53730	0.570508	1	1
All genes (from the entire genome) that are conserved across at least 12 phyla background
Category	Term	Count	PValue	Genes	Fold Enrichment	Bonferroni	Benjamini
KEGG_PATHWAY	sce03010:Ribosome	11	0.00489351	P10664, P41805, Q02753, P05749, P05739, P05747, P0C2H8, P40525, P02400, P0CX85, P0CX83	2.58659	0.136849	0.136849
KEGG_PATHWAY	sce01100:Metabolic pathways	20	0.027283	P40350, P28241, P32582, P15019, P10659, P21954, P04046, P15274, P32563, P80210, P53730, P11412, P49435, Q02046, P12695, P53909, P07143, P53686, P38077, P50076	1.5093	0.563891	0.339614
KEGG_PATHWAY	sce01230:Biosynthesis of amino acids	5	0.0371517	P28241, P32582, P10659, P15019, P21954	3.6875	0.678829	0.315176
KEGG_PATHWAY	sce04146:Peroxisome	3	0.0452891	P00447, P00445, P21954	8.1125	0.751024	0.293619
Annotation Cluster 1
GOTERM_CC_DIRECT	GO:0022625~cytosolic large ribosomal subunit	12	1.01324e-05	P10664, P41805, Q02753, P05749, P05739, P05747, P0C2H8, P40525, P02400, P0CX85, P38344, P0CX83	4.88905	0.000668521	0.000668521
GOTERM_BP_DIRECT	GO:0002181~cytoplasmic translation	12	0.000425219	P10664, P41805, Q02753, P05749, P05739, P05747, P0C2H8, P40525, P02400, P0CX85, P35691, P0CX83	3.33726	0.0854426	0.0854426
UP_KEYWORDS	Ribosomal protein	11	0.00155977	P10664, P41805, Q02753, P05749, P05739, P05747, P0C2H8, P40525, P02400, P0CX85, P0CX83	3.10704	0.157776	0.157776
GOTERM_CC_DIRECT	GO:0005840~ribosome	12	0.0020801	P10664, P41805, Q02753, P05749, P05739, P05747, P0C2H8, P40525, P02400, P0CX85, P35691, P0CX83	2.78562	0.128404	0.0664071
GOTERM_MF_DIRECT	GO:0003735~structural constituent of ribosome	11	0.00409323	P10664, P41805, Q02753, P05749, P05739, P05747, P0C2H8, P40525, P02400, P0CX85, P0CX83	2.73392	0.406019	0.406019
GOTERM_CC_DIRECT	GO:0005622~intracellular	10	0.00488579	P41805, Q02753, P05749, P05739, P05747, P0C2H8, P40525, P02400, P0CX85, P0CX83	2.89328	0.276209	0.102149
KEGG_PATHWAY	sce03010:Ribosome	11	0.00489351	P10664, P41805, Q02753, P05749, P05739, P05747, P0C2H8, P40525, P02400, P0CX85, P0CX83	2.58659	0.136849	0.136849
GOTERM_BP_DIRECT	GO:0006412~translation	12	0.0415514	P10664, P41805, Q02753, P05749, P05739, P05747, P0C2H8, P15442, P40525, P0CX85, P35691, P0CX83	1.86571	0.999865	0.831775
UP_KEYWORDS	Ribonucleoprotein	11	0.0621369	P10664, P41805, Q02753, P05749, P05739, P05747, P0C2H8, P40525, P02400, P0CX85, P0CX83	1.82314	0.999138	0.635085
GOTERM_CC_DIRECT	GO:0030529~intracellular ribonucleoprotein complex	11	0.0637426	P10664, P41805, Q02753, P05749, P05739, P05747, P0C2H8, P40525, P02400, P0CX85, P0CX83	1.81488	0.987055	0.580804
Annotation Cluster 2
GOTERM_BP_DIRECT	GO:0055114~oxidation-reduction process	10	0.00194879	P00447, P00445, P32191, P11412, P40029, Q02046, P28241, P07143, P21954, P49957	3.29091	0.336114	0.127636
UP_KEYWORDS	Oxidoreductase	8	0.00484453	P00447, P00445, P32191, P11412, P40029, Q02046, P28241, P21954	3.56525	0.413858	0.234401
GOTERM_MF_DIRECT	GO:0016491~oxidoreductase activity	8	0.00960306	P00447, P00445, P32191, P11412, P40029, Q02046, P28241, P21954	3.14815	0.706384	0.458137
KEGG_PATHWAY	sce04146:Peroxisome	3	0.0452891	P00447, P00445, P21954	8.1125	0.751024	0.293619
UP_SEQ_FEATURE	binding site:Substrate	4	0.229913	P00445, P11412, P28241, P21954	2.35722	1	0.999715
Annotation Cluster 4
KEGG_PATHWAY	sce01230:Biosynthesis of amino acids	5	0.0371517	P28241, P32582, P10659, P15019, P21954	3.6875	0.678829	0.315176
KEGG_PATHWAY	sce01130:Biosynthesis of antibiotics	8	0.0835261	P11412, P28241, P12695, P32582, P15019, P15274, P21954, P04046	1.99692	0.926953	0.407456
KEGG_PATHWAY	sce01110:Biosynthesis of secondary metabolites	9	0.0988757	P32191, P11412, P28241, P12695, P10659, P15019, P15274, P21954, P04046	1.80278	0.955991	0.405813
KEGG_PATHWAY	sce01200:Carbon metabolism	5	0.151412	P11412, P28241, P12695, P15019, P21954	2.31786	0.992741	0.505218
	Lifespan extending LAGs conserved only in Ascomycota
Whole genome background
Category	Term	Count	PValue	Genes	Fold Enrichment	Bonferroni	Benjamini
KEGG_PATHWAY	sce00350:Tyrosine metabolism	2	0.0438801	P00330, Q01802	39.1786	0.592388	0.592388
Annotation Cluster 1
UP_KEYWORDS	Repressor	4	0.0328528	Q04003, Q12734, P11978, P32862	5.5271	0.930911	0.930911
GOTERM_BP_DIRECT	GO:0006355~regulation of transcription, DNA-templated	7	0.0587351	P38830, Q04003, Q12734, P11978, P32862, P14064, P31376	2.3882	0.999541	0.978586
GOTERM_BP_DIRECT	GO:0006351~transcription, DNA-templated	7	0.0674367	P38830, Q04003, Q12734, P11978, P32862, P14064, P31376	2.30663	0.999859	0.947955
UP_KEYWORDS	Transcription regulation	7	0.0898895	P38830, Q04003, Q12734, P11978, P32862, P14064, P31376	2.16971	0.999466	0.918871
UP_KEYWORDS	Transcription	7	0.129765	P38830, Q04003, Q12734, P11978, P32862, P14064, P31376	1.96013	0.999985	0.89181
GOTERM_MF_DIRECT	GO:0003677~DNA binding	5	0.195782	P38830, Q06665, P11978, P32862, P14064	2.06851	0.999998	0.999998
GOTERM_CC_DIRECT	GO:0005634~nucleus	15	0.491805	P47134, Q06665, P38830, Q12734, P43637, Q12129, P32862, P31376, P40511, P36024, Q04003, P11978, P43586, P14064, Q06667	1.0825	1	0.999986
UP_KEYWORDS	DNA-binding	4	0.495352	P38830, P11978, P32862, P14064	1.48221	1	0.979919
UP_KEYWORDS	Nucleus	11	0.740056	P38830, Q06665, Q04003, Q12734, P11978, P32862, P14064, P43586, P31376, Q06667, P36024	0.943906	1	0.997491
S. cerevisiae LAGs background
Category	Term	Count	PValue	Genes	Fold Enrichment	Bonferroni	Benjamini
no enrichment
All genes that are conserved only in Ascomycota background
Category	Term	Count	PValue	Genes	Fold Enrichment	Bonferroni	Benjamini
KEGG_PATHWAY	sce00350:Tyrosine metabolism	2	0.0908609	P00330, Q01802	18.875	0.851199	0.851199
	Lifespan extending LAGs conserved only in Fungi
Whole genome background
Category	Term	Count	PValue	Genes	Fold Enrichment	Bonferroni	Benjamini
KEGG_PATHWAY	sce04113:Meiosis - yeast	4	0.0217283	P38830, Q12300, Q12361, P10870	5.80423	0.422586	0.422586
KEGG_PATHWAY	sce00350:Tyrosine metabolism	2	0.0681448	P00330, Q01802	26.119	0.828718	0.586138
Annotation Cluster 1
GOTERM_BP_DIRECT	GO:0051594~detection of glucose	3	0.000276356	Q12300, Q12361, P10870	101.036	0.0563905	0.0563905
GOTERM_BP_DIRECT	GO:0010255~glucose mediated signaling pathway	3	0.00188673	Q12300, Q12361, P10870	43.3013	0.327389	0.179871
KEGG_PATHWAY	sce04113:Meiosis - yeast	4	0.0217283	P38830, Q12300, Q12361, P10870	5.80423	0.422586	0.422586
UP_SEQ_FEATURE	topological domain:Extracellular	7	0.129269	Q12300, Q12361, P19807, Q06593, P10870, P32660, P17064	1.99524	1	0.97868
Annotation Cluster 2
GOTERM_CC_DIRECT	GO:0005886~plasma membrane	12	0.00773812	P00330, P33336, Q12300, Q12361, P19807, Q06593, P10870, P32660, Q06409, P17064, P36172, P34250	2.43195	0.491268	0.491268
GOTERM_BP_DIRECT	GO:0055085~transmembrane transport	8	0.00802504	P14772, Q12300, P19807, Q06593, P10870, P17064, P23641, P36172	3.36788	0.81586	0.344931
GOTERM_CC_DIRECT	GO:0016020~membrane	25	0.0454818	P38335, Q12361, Q06644, P38330, P40308, P16547, P36135, P32660, P36172, P32578, P34250, Q12191, Q03446, P33336, P14772, P40559, Q12300, P19807, Q06593, Q02969, P10870, P14066, P23641, P17064, Q04053	1.40511	0.982573	0.867988
GOTERM_BP_DIRECT	GO:0006810~transport	14	0.0474626	P14772, P40559, Q12300, P19807, Q06593, P10870, P32660, P50111, P17064, P23641, P36172, P43586, Q04053, Q12191	1.72081	0.999963	0.870269
UP_SEQ_FEATURE	topological domain:Cytoplasmic	13	0.0558322	Q12361, Q06644, P16547, P32660, P36172, P33336, P14772, Q12300, P19807, Q02969, Q06593, P10870, P17064	1.74846	0.99966	0.981553
UP_KEYWORDS	Transport	14	0.101744	P14772, P40559, Q12300, P19807, Q06593, P10870, P32660, P50111, P17064, P23641, P36172, P43586, Q04053, Q12191	1.54071	0.99998	0.835727
UP_KEYWORDS	Membrane	24	0.1018	P38335, Q12361, Q06644, P38330, P40308, P16547, P32660, P36135, P32578, P36172, Q12191, P34250, Q03446, P33336, P14772, Q12300, P19807, Q06593, Q02969, P10870, P14066, P17064, P23641, Q04053	1.31598	0.99998	0.787559
GOTERM_CC_DIRECT	GO:0005887~integral component of plasma membrane	4	0.126198	Q12300, P19807, Q06593, P10870	3.17669	0.999992	0.980002
UP_SEQ_FEATURE	glycosylation site:N-linked (GlcNAc...)	8	0.129185	P14772, P33336, Q12300, P19807, Q06644, Q06593, P10870, P36172	1.85485	1	0.991826
UP_SEQ_FEATURE	topological domain:Extracellular	7	0.129269	Q12300, Q12361, P19807, Q06593, P10870, P32660, P17064	1.99524	1	0.97868
GOTERM_CC_DIRECT	GO:0071944~cell periphery	6	0.137195	Q12300, P19807, P10870, P32660, P17064, P34250	2.15478	0.999997	0.959626
UP_SEQ_FEATURE	transmembrane region	17	0.152001	P38335, Q12361, Q06644, P40308, P16547, P32660, P36172, P33336, P14772, Q03446, Q12300, P19807, Q06593, Q02969, P10870, P17064, P23641	1.36126	1	0.978064
UP_KEYWORDS	Transmembrane helix	17	0.155035	P38335, Q12361, Q06644, P40308, P16547, P32660, P36172, P33336, P14772, Q03446, Q12300, P19807, Q06593, Q02969, P10870, P17064, P23641	1.35701	1	0.849003
UP_KEYWORDS	Transmembrane	17	0.160048	P38335, Q12361, Q06644, P40308, P16547, P32660, P36172, P33336, P14772, Q03446, Q12300, P19807, Q06593, Q02969, P10870, P17064, P23641	1.35012	1	0.828222
GOTERM_MF_DIRECT	GO:0005215~transporter activity	3	0.162248	Q12300, P10870, P17064	4.05731	1	0.950687
INTERPRO	IPR020846:Major facilitator superfamily domain	3	0.203754	Q12300, P10870, P36172	3.50903	1	0.999997
UP_KEYWORDS	Glycoprotein	8	0.209023	P14772, P33336, Q12300, P19807, Q06644, Q06593, P10870, P36172	1.622	1	0.883867
GOTERM_CC_DIRECT	GO:0016021~integral component of membrane	17	0.245717	P38335, Q12361, Q06644, P40308, P16547, P32660, P36172, P33336, P14772, Q03446, Q12300, P19807, Q06593, Q02969, P10870, P17064, P23641	1.25235	1	0.969944
UP_KEYWORDS	Cell membrane	4	0.438667	Q12361, P10870, P32660, P34250	1.62551	1	0.945854
Annotation Cluster 3
Category	Term	Count	PValue	Genes	Fold Enrichment	Bonferroni	Benjamini
GOTERM_MF_DIRECT	GO:0001077~transcriptional activator activity, RNA polymerase II core promoter proximal region sequence-specific binding	4	0.0143993	P08638, P32862, P14064, P26370	7.57364	0.772228	0.772228
UP_KEYWORDS	Activator	6	0.0445415	P08638, P14066, P32862, P14064, P31376, P26370	3.02816	0.989968	0.899839
GOTERM_MF_DIRECT	GO:0043565~sequence-specific DNA binding	5	0.0519301	P38830, P08638, P36093, P32862, P26370	3.44257	0.995658	0.934104
GOTERM_BP_DIRECT	GO:0006355~regulation of transcription, DNA-templated	10	0.0545696	P38830, P08638, P36093, Q04003, Q12734, P11978, P32862, P14064, P31376, P26370	1.985	0.999992	0.859708
UP_KEYWORDS	Transcription regulation	10	0.0589651	P38830, P08638, P36093, Q04003, Q12734, P11978, P32862, P14064, P31376, P26370	1.96799	0.997841	0.870761
GOTERM_BP_DIRECT	GO:0006351~transcription, DNA-templated	10	0.0653289	P38830, P08638, P36093, Q04003, Q12734, P11978, P32862, P14064, P31376, P26370	1.9172	0.999999	0.830256
INTERPRO	IPR001138:Zn(2)-C6 fungal-type DNA-binding domain	3	0.0950536	P08638, P32862, P26370	5.63951	0.999987	0.999987
UP_KEYWORDS	Transcription	10	0.0975106	P38830, P08638, P36093, Q04003, Q12734, P11978, P32862, P14064, P31376, P26370	1.7779	0.999968	0.925026
UP_KEYWORDS	Repressor	4	0.101376	Q04003, Q12734, P11978, P32862	3.50927	0.99998	0.884581
SMART	SM00066:GAL4	3	0.101814	P08638, P32862, P26370	5.19298	0.869996	0.869996
UP_SEQ_FEATURE	DNA-binding region:Zn(2)-C6 fungal-type	3	0.114203	P08638, P32862, P26370	5.08398	1	0.996371
GOTERM_BP_DIRECT	GO:0006366~transcription from RNA polymerase II promoter	4	0.120867	P08638, P32862, P14064, P26370	3.23316	1	0.9505
GOTERM_MF_DIRECT	GO:0003677~DNA binding	8	0.123936	P38830, Q06665, P08638, P36093, P11978, P32862, P14064, P26370	1.84723	0.999999	0.96575
GOTERM_BP_DIRECT	GO:0045944~positive regulation of transcription from RNA polymerase II promoter	5	0.130156	P38830, P08638, P36093, P32862, P26370	2.51334	1	0.94651
GOTERM_MF_DIRECT	GO:0000981~RNA polymerase II transcription factor activity, sequence-specific DNA binding	3	0.153179	P08638, P32862, P26370	4.20758	1	0.966353
GOTERM_MF_DIRECT	GO:0046872~metal ion binding	10	0.200278	P47134, P00330, Q04178, P08638, P51402, P06115, P32660, P40495, P32862, P26370	1.48697	1	0.96148
UP_KEYWORDS	DNA-binding	7	0.238501	P38830, P08638, P36093, P11978, P32862, P14064, P26370	1.6469	1	0.899063
GOTERM_MF_DIRECT	GO:0008270~zinc ion binding	4	0.412325	P00330, P08638, P32862, P26370	1.68303	1	0.998861
UP_KEYWORDS	Metal-binding	9	0.518948	P47134, P00330, Q04178, P08638, P51402, P06115, P40495, P32862, P26370	1.14324	1	0.970386
UP_KEYWORDS	Zinc	6	0.55239	P47134, P00330, P08638, P51402, P32862, P26370	1.20093	1	0.970692
GOTERM_CC_DIRECT	GO:0005634~nucleus	20	0.834374	P47134, Q06665, P38830, P08638, Q12734, P43637, Q12129, P32862, P31376, P40511, P36024, Q04178, P36093, Q04003, P24276, P11978, P43586, P14064, P26370, Q06667	0.890053	1	0.99997
UP_KEYWORDS	Nucleus	15	0.902733	Q06665, P38830, P08638, Q12734, P32862, P31376, P36024, Q04178, P36093, Q04003, P11978, P43586, P14064, P26370, Q06667	0.817235	1	0.999608
S. cerevisiae LAGs background
Category	Term	Count	PValue	Genes	Fold Enrichment	Bonferroni	Benjamini
KEGG_PATHWAY	sce04113:Meiosis - yeast	4	0.0359459	P38830, Q12300, Q12361, P10870	4.68056	0.599562	0.599562
Annotation Cluster 1
GOTERM_BP_DIRECT	GO:0051594~detection of glucose	3	0.0137757	Q12300, Q12361, P10870	14.0364	0.945688	0.76695
KEGG_PATHWAY	sce04113:Meiosis - yeast	4	0.0359459	P38830, Q12300, Q12361, P10870	4.68056	0.599562	0.599562
UP_SEQ_FEATURE	topological domain:Extracellular	7	0.0385203	Q12300, Q12361, P19807, Q06593, P10870, P32660, P17064	2.65033	0.995747	0.934786
GOTERM_BP_DIRECT	GO:0010255~glucose mediated signaling pathway	3	0.0419067	Q12300, Q12361, P10870	8.42182	0.999875	0.89434
Annotation Cluster 2
GOTERM_BP_DIRECT	GO:0055085~transmembrane transport	8	0.00259191	P14772, Q12300, P19807, Q06593, P10870, P17064, P23641, P36172	3.8721	0.420163	0.420163
UP_SEQ_FEATURE	topological domain:Cytoplasmic	13	0.0160787	Q12361, Q06644, P16547, P32660, P36172, P33336, P14772, Q12300, P19807, Q02969, Q06593, P10870, P17064	2.04084	0.894928	0.894928
GOTERM_CC_DIRECT	GO:0005886~plasma membrane	12	0.0218672	P00330, P33336, Q12300, Q12361, P19807, Q06593, P10870, P32660, Q06409, P17064, P36172, P34250	2.04359	0.853913	0.853913
UP_SEQ_FEATURE	topological domain:Extracellular	7	0.0385203	Q12300, Q12361, P19807, Q06593, P10870, P32660, P17064	2.65033	0.995747	0.934786
UP_SEQ_FEATURE	transmembrane region	17	0.0645375	P38335, Q12361, Q06644, P40308, P16547, P32660, P36172, P33336, P14772, Q03446, Q12300, P19807, Q06593, Q02969, P10870, P17064, P23641	1.51973	0.999906	0.901561
INTERPRO	IPR020846:Major facilitator superfamily domain	3	0.0662993	Q12300, P10870, P36172	6.67857	0.99957	0.979264
UP_KEYWORDS	Transmembrane	17	0.0712193	P38335, Q12361, Q06644, P40308, P16547, P32660, P36172, P33336, P14772, Q03446, Q12300, P19807, Q06593, Q02969, P10870, P17064, P23641	1.50076	0.999426	0.976033
UP_KEYWORDS	Transmembrane helix	17	0.0712193	P38335, Q12361, Q06644, P40308, P16547, P32660, P36172, P33336, P14772, Q03446, Q12300, P19807, Q06593, Q02969, P10870, P17064, P23641	1.50076	0.999426	0.976033
GOTERM_CC_DIRECT	GO:0071944~cell periphery	6	0.0714825	Q12300, P19807, P10870, P32660, P17064, P34250	2.57097	0.998423	0.960293
GOTERM_BP_DIRECT	GO:0006810~transport	14	0.079538	P14772, P40559, Q12300, P19807, Q06593, P10870, P32660, P50111, P17064, P23641, P36172, P43586, Q04053, Q12191	1.57207	1	0.969222
GOTERM_CC_DIRECT	GO:0016020~membrane	25	0.0879881	P38335, Q12361, Q06644, P38330, P40308, P16547, P36135, P32660, P36172, P32578, P34250, Q12191, Q03446, P33336, P14772, P40559, Q12300, P19807, Q06593, Q02969, P10870, P14066, P23641, P17064, Q04053	1.30741	0.999669	0.930814
GOTERM_MF_DIRECT	GO:0005215~transporter activity	3	0.0970212	Q12300, P10870, P17064	5.4186	0.99997	0.96888
GOTERM_CC_DIRECT	GO:0005887~integral component of plasma membrane	4	0.108236	Q12300, P19807, Q06593, P10870	3.32083	0.999953	0.917219
UP_SEQ_FEATURE	glycosylation site:N-linked (GlcNAc...)	8	0.126092	P14772, P33336, Q12300, P19807, Q06644, Q06593, P10870, P36172	1.839	1	0.955949
GOTERM_CC_DIRECT	GO:0016021~integral component of membrane	17	0.126118	P38335, Q12361, Q06644, P40308, P16547, P32660, P36172, P33336, P14772, Q03446, Q12300, P19807, Q06593, Q02969, P10870, P17064, P23641	1.38538	0.999992	0.90422
UP_KEYWORDS	Membrane	24	0.164143	P38335, Q12361, Q06644, P38330, P40308, P16547, P32660, P36135, P32578, P36172, Q12191, P34250, Q03446, P33336, P14772, Q12300, P19807, Q06593, Q02969, P10870, P14066, P17064, P23641, Q04053	1.23733	1	0.924755
UP_KEYWORDS	Transport	14	0.190408	P14772, P40559, Q12300, P19807, Q06593, P10870, P32660, P50111, P17064, P23641, P36172, P43586, Q04053, Q12191	1.367	1	0.881562
UP_KEYWORDS	Glycoprotein	8	0.207639	P14772, P33336, Q12300, P19807, Q06644, Q06593, P10870, P36172	1.61111	1	0.881986
UP_KEYWORDS	Cell membrane	4	0.489436	Q12361, P10870, P32660, P34250	1.51634	1	0.985643
Annotation Cluster 3
GOTERM_MF_DIRECT	GO:0001077~transcriptional activator activity, RNA polymerase II core promoter proximal region sequence-specific binding	4	0.030369	P08638, P32862, P14064, P26370	5.4186	0.956961	0.956961
UP_KEYWORDS	Activator	6	0.0414886	P08638, P14066, P32862, P14064, P31376, P26370	2.97436	0.986154	0.986154
SMART	SM00066:GAL4	3	0.0416355	P08638, P32862, P26370	8.15789	0.554258	0.554258
INTERPRO	IPR001138:Zn(2)-C6 fungal-type DNA-binding domain	3	0.0493049	P08638, P32862, P26370	7.79167	0.996699	0.996699
UP_SEQ_FEATURE	DNA-binding region:Zn(2)-C6 fungal-type	3	0.0706293	P08638, P32862, P26370	6.43651	0.999962	0.869487
GOTERM_BP_DIRECT	GO:0006351~transcription, DNA-templated	10	0.082945	P38830, P08638, P36093, Q04003, Q12734, P11978, P32862, P14064, P31376, P26370	1.79953	1	0.951712
GOTERM_MF_DIRECT	GO:0043565~sequence-specific DNA binding	5	0.0892652	P38830, P08638, P36093, P32862, P26370	2.80273	0.999928	0.991508
GOTERM_BP_DIRECT	GO:0006366~transcription from RNA polymerase II promoter	4	0.0947085	P08638, P32862, P14064, P26370	3.50909	1	0.949458
GOTERM_BP_DIRECT	GO:0006355~regulation of transcription, DNA-templated	10	0.100392	P38830, P08638, P36093, Q04003, Q12734, P11978, P32862, P14064, P31376, P26370	1.73288	1	0.937785
UP_KEYWORDS	Transcription regulation	10	0.10674	P38830, P08638, P36093, Q04003, Q12734, P11978, P32862, P14064, P31376, P26370	1.71852	0.999989	0.977634
GOTERM_MF_DIRECT	GO:0000981~RNA polymerase II transcription factor activity, sequence-specific DNA binding	3	0.11677	P08638, P32862, P26370	4.87674	0.999997	0.957841
UP_KEYWORDS	Transcription	10	0.128812	P38830, P08638, P36093, Q04003, Q12734, P11978, P32862, P14064, P31376, P26370	1.65242	0.999999	0.969252
GOTERM_MF_DIRECT	GO:0003677~DNA binding	8	0.144296	P38830, Q06665, P08638, P36093, P11978, P32862, P14064, P26370	1.75739	1	0.95837
GOTERM_BP_DIRECT	GO:0045944~positive regulation of transcription from RNA polymerase II promoter	5	0.150979	P38830, P08638, P36093, P32862, P26370	2.33939	1	0.956047
UP_KEYWORDS	DNA-binding	7	0.276557	P38830, P08638, P36093, P11978, P32862, P14064, P26370	1.55556	1	0.91915
GOTERM_MF_DIRECT	GO:0046872~metal ion binding	10	0.375913	P47134, P00330, Q04178, P08638, P51402, P06115, P32660, P40495, P32862, P26370	1.25045	1	0.998961
UP_KEYWORDS	Repressor	4	0.383993	Q04003, Q12734, P11978, P32862	1.77778	1	0.96966
GOTERM_MF_DIRECT	GO:0008270~zinc ion binding	4	0.502335	P00330, P08638, P32862, P26370	1.4778	1	0.999863
UP_KEYWORDS	Zinc	6	0.55198	P47134, P00330, P08638, P51402, P32862, P26370	1.20833	1	0.991522
GOTERM_CC_DIRECT	GO:0005634~nucleus	20	0.698117	P47134, Q06665, P38830, P08638, Q12734, P43637, Q12129, P32862, P31376, P40511, P36024, Q04178, P36093, Q04003, P24276, P11978, P43586, P14064, P26370, Q06667	0.966061	1	0.99997
UP_KEYWORDS	Metal-binding	9	0.750961	P47134, P00330, Q04178, P08638, P51402, P06115, P40495, P32862, P26370	0.943089	1	0.998752
UP_KEYWORDS	Nucleus	15	0.754158	Q06665, P38830, P08638, Q12734, P32862, P31376, P36024, Q04178, P36093, Q04003, P11978, P43586, P14064, P26370, Q06667	0.933977	1	0.998406
All genes that are conserved only in Fungi background
Category	Term	Count	PValue	Genes	Fold Enrichment	Bonferroni	Benjamini
KEGG_PATHWAY	sce01130:Biosynthesis of antibiotics	4	0.026653	P00330, P06115, P40495, Q01802	5.15415	0.49103	0.49103
Annotation Cluster 1
UP_KEYWORDS	Transport	12	0.0475414	P14772, P40559, P19807, Q06593, P10870, P32660, P50111, P17064, P43586, P36172, Q04053, Q12191	1.8494	0.992333	0.91244
GOTERM_BP_DIRECT	GO:0006810~transport	12	0.0890528	P14772, P40559, P19807, Q06593, P10870, P32660, P50111, P17064, P43586, P36172, Q04053, Q12191	1.64902	1	0.999911
GOTERM_BP_DIRECT	GO:0055085~transmembrane transport	6	0.131189	P14772, P19807, Q06593, P10870, P17064, P36172	2.16653	1	0.999116

## Sheet: C. elegans LSE
Suppl. Table 6. Enrichment analysis of lifespan extending Longevity-associated genes (LAGs) under different criteria and backgrounds
C. elegans
Analysis was performed using:
DAVID Bioinformatics Resources 6.8 (https://david.ncifcrf.gov/) and confirmed with WebGestalt (http://www.webgestalt.org/), EnrichR (http://amp.pharm.mssm.edu/Enrichr/), and Panther (http://pantherdb.org/)
For further details on the meaning of the descriptors and annotation clustering see https://david.ncifcrf.gov/
Listed are the most significantly enriched KEGG pathways and the highest annotation clusters
The conservation criteria are depicted in dark grey
Each list of genes was tested for enrichment using the following backgrounds: the entire genome, the entire list of LAGs, and all genes from the entire genome under the same conservation criteria
	Lifespan extending LAGs conserved across at least 12 phyla
Whole genome background
Category	Term	Count	PValue	Genes	Fold Enrichment	Bonferroni	Benjamini
KEGG_PATHWAY	cel00190:Oxidative phosphorylation	14	1.01022e-06	Q17880, P90789, P46561, P30628, Q18359, Q7JNG1, Q22619, Q9BL34, Q18853, Q9N4Y8, Q9N5E4, O44512, Q9XXK1, Q22800	5.31832	5.05098e-05	5.05098e-05
KEGG_PATHWAY	cel03010:Ribosome	15	2.80627e-06	Q9NEN6, P48156, Q20206, O02639, Q95Y90, P48152, P48150, O01869, Q19877, P49196, Q9XVP0, O02056, O17218, P49041, O18180	4.48582	0.000140304	7.01544e-05
KEGG_PATHWAY	cel01100:Metabolic pathways	30	0.000359894	Q17880, P46561, P42170, Q7K707, G5EBJ7, G5ECL2, Q22619, O61199, O45903, Q9N4Y8, Q22800, P90789, P30628, Q8IG67, G5EFZ1, P17329, O17759, O17892, Q18359, Q7JNG1, G5EBS1, O17953, Q27493, O62431, Q9BL34, Q18853, Q9N5E4, O44512, Q19826, Q9XXK1	1.84942	0.0178369	0.00598135
KEGG_PATHWAY	cel00010:Glycolysis / Gluconeogenesis	5	0.0121844	G5EFZ1, P17329, Q7K707, G5EBJ7, O17953	5.40598	0.458257	0.142077
KEGG_PATHWAY	cel01200:Carbon metabolism	7	0.0279352	G5EFZ1, P17329, O17759, O61199, Q7K707, G5EBJ7, O17953	2.95167	0.757473	0.246728
KEGG_PATHWAY	cel03013:RNA transport	7	0.0387711	Q18967, P34339, Q967F1, Q18994, Q21230, Q95XR0, Q9XWI6	2.73302	0.861535	0.280733
Annotation Cluster 1
GOTERM_BP_DIRECT	GO:0006412~translation	25	3.79346e-19	P34339, Q95Q95, P48156, Q21230, P48152, P48150, Q19877, P49196, Q9XVP0, O17218, P52709, Q20970, Q9NEN6, Q20206, Q95Y90, O02639, O62431, Q18967, O02056, Q967F1, Q23125, P49041, Q9XWI6, O18180, Q9XWS4	11.6456	9.25604e-17	1.85121e-17
UP_KEYWORDS	Ribonucleoprotein	17	2.90679e-16	Q9NEN6, P48156, Q20206, O02639, Q95Y90, P48152, P48150, O01869, Q19877, P90815, P49196, Q9XVP0, O02056, O17218, P49041, O18180, Q9XWS4	19.5934	3.59712e-14	3.59712e-14
UP_KEYWORDS	Ribosomal protein	16	4.27073e-16	Q9NEN6, P48156, Q20206, O02639, Q95Y90, P48152, P48150, O01869, Q19877, P49196, Q9XVP0, O02056, O17218, P49041, O18180, Q9XWS4	22.2018	4.79616e-14	2.39808e-14
GOTERM_CC_DIRECT	GO:0005840~ribosome	16	7.87904e-13	Q9NEN6, P48156, Q20206, O02639, Q95Y90, P48152, P48150, O01869, Q19877, P49196, Q9XVP0, O02056, O17218, P49041, O18180, Q9XWS4	13.0875	6.77616e-11	6.77616e-11
GOTERM_CC_DIRECT	GO:0022627~cytosolic small ribosomal subunit	10	4.67115e-12	O01869, Q19877, Q9NEN6, P49196, Q9XVP0, P48156, Q20206, P49041, P48152, P48150	35.8996	4.01719e-10	2.0086e-10
GOTERM_MF_DIRECT	GO:0003735~structural constituent of ribosome	17	5.9141e-12	Q9NEN6, P48156, Q20206, O02639, Q95Y90, P48152, P48150, O01869, Q19877, P49196, Q9XVP0, O02056, O17218, Q23125, P49041, O18180, Q9XWS4	10.1151	7.68826e-10	7.68826e-10
GOTERM_CC_DIRECT	GO:0030529~intracellular ribonucleoprotein complex	14	6.80202e-11	Q9NEN6, P48156, Q20206, O02639, Q95Y90, P48152, P48150, Q19877, P90815, P49196, Q9XVP0, O02056, O17218, P49041	12.3927	5.84973e-09	1.94991e-09
KEGG_PATHWAY	cel03010:Ribosome	15	2.80627e-06	Q9NEN6, P48156, Q20206, O02639, Q95Y90, P48152, P48150, O01869, Q19877, P49196, Q9XVP0, O02056, O17218, P49041, O18180	4.48582	0.000140304	7.01544e-05
GOTERM_CC_DIRECT	GO:0005622~intracellular	11	0.000791502	Q19877, Q9NEN6, P49196, P48156, Q18426, Q20206, G5ECM6, O02639, Q95XR0, O18180, Q9XWS4	3.62659	0.0658293	0.00847589
GOTERM_BP_DIRECT	GO:0018996~molting cycle, collagen and cuticulin-based cuticle	9	0.00311601	O01869, Q19877, Q9NEN6, G5EEK8, Q20206, O17218, Q86S66, P48152, P48150	3.63344	0.533031	0.0414228
Annotation Cluster 2
GOTERM_CC_DIRECT	GO:0005739~mitochondrion	20	3.26336e-10	Q17880, P90789, P46561, Q18359, Q7JNG1, G5EBS1, Q22619, O17953, O62431, P11141, Q9BL34, Q18853, Q9TY03, O61199, O45903, P31161, O44512, Q23125, Q9XXK1, Q9N3T5	6.09616	2.80649e-08	7.01623e-09
UP_KEYWORDS	Mitochondrion	13	1.47243e-09	P90789, P46561, Q18359, O17953, Q22619, P11141, Q9TY03, O61199, O45903, P31161, O44512, Q23125, Q9XXK1	11.3302	1.59023e-07	5.30077e-08
UP_KEYWORDS	Transit peptide	9	1.38887e-07	P46561, P11141, Q9TY03, O61199, O45903, P31161, Q9XXK1, Q22619, O17953	15.0655	1.49996e-05	2.99995e-06
UP_SEQ_FEATURE	transit peptide:Mitochondrion	7	0.00197412	P46561, P11141, O61199, O45903, P31161, Q9XXK1, Q22619	5.08613	0.204849	0.204849
Annotation Cluster 3
UP_KEYWORDS	Mitochondrion	13	1.47243e-09	P90789, P46561, Q18359, O17953, Q22619, P11141, Q9TY03, O61199, O45903, P31161, O44512, Q23125, Q9XXK1	11.3302	1.59023e-07	5.30077e-08
UP_KEYWORDS	Oxidoreductase	11	1.7449e-06	Q9TY03, P17329, O61199, Q7YTU4, P42170, O45903, P31161, O44512, Q22619, O17953, Q22800	7.58197	0.000188431	3.14077e-05
GOTERM_BP_DIRECT	GO:0055114~oxidation-reduction process	16	1.97712e-05	Q17880, P90789, P17329, O17892, Q7YTU4, P42170, Q18359, Q22619, O17953, Q9TY03, O61199, O45903, Q9N4Y8, P31161, O44512, Q22800	3.71232	0.00481261	0.000535882
GOTERM_MF_DIRECT	GO:0016491~oxidoreductase activity	13	0.00049289	P17329, O17892, Q7YTU4, P42170, O17953, Q22619, Q9TY03, O61199, O45903, Q9N4Y8, P31161, O44512, Q22800	3.28098	0.0620808	0.0106251
Annotation Cluster 4
GOTERM_MF_DIRECT	GO:0016651~oxidoreductase activity, acting on NAD(P)H	5	8.43462e-07	Q17880, Q18359, Q9N4Y8, Q22619, Q22800	59.1698	0.000109644	5.48235e-05
UP_KEYWORDS	Ubiquinone	4	0.000240544	Q17880, Q9N4Y8, Q22619, Q22800	32.4487	0.0256473	0.00173063
GOTERM_CC_DIRECT	GO:0005747~mitochondrial respiratory chain complex I	4	0.00136834	Q17880, Q18359, Q9N4Y8, Q22619	17.826	0.111089	0.0117068
GOTERM_MF_DIRECT	GO:0008137~NADH dehydrogenase (ubiquinone) activity	4	0.00153404	P90789, Q17880, Q9N4Y8, Q22619	17.0409	0.180924	0.0281086
Annotation Cluster 5
UP_KEYWORDS	Electron transport	5	4.43953e-05	P90789, Q7YTU4, Q18359, O44512, Q22619	25.1091	0.00478332	0.000479365
UP_KEYWORDS	Respiratory chain	4	0.000213514	P90789, Q18359, O44512, Q22619	33.7467	0.022798	0.00164593
GOTERM_CC_DIRECT	GO:0070469~respiratory chain	4	0.000520541	P90789, Q18359, O44512, Q22619	24.6169	0.0437905	0.00637647
Annotation Cluster 6
UP_KEYWORDS	Protein biosynthesis	9	3.45346e-09	Q18967, O62431, P34339, Q967F1, G5ECM6, Q21230, P52709, Q9XWI6, Q20970	24.0285	3.72973e-07	9.32433e-08
UP_KEYWORDS	Initiation factor	5	1.29828e-05	Q18967, P34339, Q967F1, Q21230, Q9XWI6	34.0188	0.00140116	0.000200287
GOTERM_MF_DIRECT	GO:0003743~translation initiation factor activity	6	3.9914e-05	Q18967, P34339, Q967F1, Q21230, Q95XR0, Q9XWI6	15.2151	0.00517548	0.00129639
GOTERM_BP_DIRECT	GO:0001731~formation of translation preinitiation complex	4	0.000273959	Q18967, P34339, Q95XR0, Q9XWI6	30.2786	0.0646693	0.00555577
GOTERM_BP_DIRECT	GO:0006413~translational initiation	5	0.000442068	Q18967, P34339, Q967F1, Q21230, Q9XWI6	13.763	0.102272	0.00826477
GOTERM_CC_DIRECT	GO:0016282~eukaryotic 43S preinitiation complex	3	0.00363252	Q18967, P34339, Q9XWI6	32.3097	0.268725	0.0257433
GOTERM_CC_DIRECT	GO:0033290~eukaryotic 48S preinitiation complex	3	0.0042717	Q18967, P34339, Q9XWI6	29.8243	0.307989	0.0279223
GOTERM_BP_DIRECT	GO:0006446~regulation of translational initiation	3	0.00485936	Q18967, P34339, Q9XWI6	27.9495	0.695345	0.0576973
GOTERM_CC_DIRECT	GO:0005852~eukaryotic translation initiation factor 3 complex	3	0.00647475	Q18967, P34339, Q9XWI6	24.2322	0.428013	0.0391171
KEGG_PATHWAY	cel03013:RNA transport	7	0.0387711	Q18967, P34339, Q967F1, Q18994, Q21230, Q95XR0, Q9XWI6	2.73302	0.861535	0.280733
Annotation Cluster 7
GOTERM_MF_DIRECT	GO:0051536~iron-sulfur cluster binding	5	0.000362518	A5HWB2, O17892, Q9N4Y8, O44512, Q22619	14.3927	0.0460423	0.00938289
UP_KEYWORDS	Iron	6	0.00171573	Q9TY03, O17892, P42170, O44512, Q23125, Q22619	6.9153	0.169276	0.0102503
UP_KEYWORDS	Iron-sulfur	3	0.00760536	O17892, O44512, Q22619	22.5982	0.561554	0.038502
Annotation Cluster 8
UP_KEYWORDS	ATP-binding	14	1.46311e-05	P34305, P46561, Q95Q95, G5EEK8, P47208, O61815, G5EBS1, Q9XXI9, P46550, O62431, P11141, P52709, Q9XXK1, Q20970	4.40721	0.00157893	0.000197502
UP_KEYWORDS	Nucleotide-binding	14	0.000120612	P34305, P46561, Q95Q95, G5EEK8, P47208, O61815, G5EBS1, Q9XXI9, P46550, O62431, P11141, P52709, Q9XXK1, Q20970	3.58789	0.0129424	0.00108499
INTERPRO	IPR027417:P-loop containing nucleoside triphosphate hydrolase	9	0.0212842	P34305, P46561, O61815, G5ECM6, Q95XR0, G5EBS1, Q9XXI9, Q9XXK1, Q9N3T5	2.59986	0.999243	0.908848
GOTERM_MF_DIRECT	GO:0000166~nucleotide binding	17	0.0229835	P34305, P46561, Q95Q95, G5EEK8, P47208, O61815, G5ECM6, Q95XR0, G5EBS1, Q9XXI9, P46550, G5ECL2, O62431, P11141, P52709, Q20970, Q9XXK1	1.78736	0.951332	0.207464
GOTERM_MF_DIRECT	GO:0005524~ATP binding	15	0.05422	P34305, P46561, Q95Q95, G5EEK8, P47208, O61815, G5EBS1, Q9XXI9, P46550, O62431, P11141, P52709, Q9XXK1, Q20970, Q9N3T5	1.68167	0.999288	0.364238
Annotation Cluster 9
GOTERM_CC_DIRECT	GO:0005743~mitochondrial inner membrane	8	1.23191e-05	P90789, P46561, Q17557, Q18359, O44512, Q23125, Q9XXK1, Q9N3T5	10.1364	0.00105888	0.000211867
UP_KEYWORDS	Transport	14	3.33524e-05	P90789, P46561, P30628, Q7YTU4, O16369, Q18359, G5EEK8, Q86S66, Q22619, Q8T874, Q9TY03, O44512, Q23125, Q9XXK1	4.07287	0.00359564	0.000400156
UP_KEYWORDS	Mitochondrion inner membrane	5	0.000428363	P90789, P46561, Q18359, Q23125, Q9XXK1	14.0611	0.0452188	0.00288789
GOTERM_BP_DIRECT	GO:0015986~ATP synthesis coupled proton transport	4	0.000727084	P46561, P30628, Q7JNG1, Q9XXK1	22.0208	0.162616	0.0117618
UP_KEYWORDS	Hydrogen ion transport	3	0.00657889	P46561, P30628, Q9XXK1	24.3365	0.509764	0.0350156
GOTERM_BP_DIRECT	GO:0015991~ATP hydrolysis coupled proton transport	3	0.0162218	P46561, P30628, Q9XXK1	15.1393	0.981511	0.159285
UP_KEYWORDS	Ion transport	6	0.0227585	P46561, P30628, Q9TY03, G5EEK8, Q23125, Q9XXK1	3.6895	0.916784	0.0946672
GOTERM_BP_DIRECT	GO:0015992~proton transport	3	0.0421507	P46561, P30628, Q9XXK1	9.08359	0.999973	0.303953
GOTERM_BP_DIRECT	GO:0006811~ion transport	6	0.171477	P46561, P30628, Q9TY03, G5EEK8, Q23125, Q9XXK1	2.01858	1	0.691766
GOTERM_BP_DIRECT	GO:0006810~transport	10	0.215686	G5EDD5, P46561, Q8T874, P30628, Q9TY03, O16369, G5EEK8, Q23125, Q86S66, Q9XXK1	1.49524	1	0.764448
UP_KEYWORDS	Membrane	11	0.999999	P90789, G5EDD5, P46561, P30628, Q17557, Q7YTU4, Q18359, G5EEK8, Q23125, Q9XXK1, Q20970	0.377127	1	1
Annotation Cluster 10
UP_KEYWORDS	Glycolysis	4	0.000188532	G5EFZ1, P17329, O61199, Q7K707	35.1528	0.0201574	0.00156519
GOTERM_BP_DIRECT	GO:0006096~glycolytic process	4	0.000944359	G5EFZ1, P17329, O61199, Q7K707	20.1858	0.205889	0.014305
KEGG_PATHWAY	cel00010:Glycolysis / Gluconeogenesis	5	0.0121844	G5EFZ1, P17329, Q7K707, G5EBJ7, O17953	5.40598	0.458257	0.142077
KEGG_PATHWAY	cel01200:Carbon metabolism	7	0.0279352	G5EFZ1, P17329, O17759, O61199, Q7K707, G5EBJ7, O17953	2.95167	0.757473	0.246728
KEGG_PATHWAY	cel00030:Pentose phosphate pathway	3	0.0648342	O17759, Q7K707, G5EBJ7	7.02778	0.964971	0.380471
KEGG_PATHWAY	cel01130:Biosynthesis of antibiotics	7	0.215593	G5EFZ1, P17329, O17759, O61199, Q7K707, G5EBJ7, O17953	1.70617	0.999995	0.668378
KEGG_PATHWAY	cel01230:Biosynthesis of amino acids	3	0.476287	G5EFZ1, P17329, O17759	1.86029	1	0.900743
Annotation Cluster 11
UP_KEYWORDS	DNA replication	4	0.000492911	P41848, P42170, Q19537, Q9XXI9	25.5657	0.0518547	0.00312731
GOTERM_BP_DIRECT	GO:0006260~DNA replication	4	0.0123485	P41848, P42170, Q19537, Q9XXI9	8.21116	0.951771	0.128734
UP_KEYWORDS	DNA-binding	4	0.599481	P41848, Q19826, Q19537, Q9XXI9	1.28412	1	0.940597
GOTERM_MF_DIRECT	GO:0003677~DNA binding	6	0.877612	Q27493, Q8IG67, P41848, Q19826, Q19537, Q9XXI9	0.794818	1	0.999942
Annotation Cluster 12
UP_KEYWORDS	Aminoacyl-tRNA synthetase	3	0.0117197	O62431, P52709, Q20970	18.0786	0.720066	0.0562301
GOTERM_BP_DIRECT	GO:0006418~tRNA aminoacylation for protein translation	3	0.0247716	O62431, P52709, Q20970	12.1115	0.997802	0.209745
GOTERM_MF_DIRECT	GO:0004812~aminoacyl-tRNA ligase activity	3	0.0415951	O62431, P52709, Q20970	9.12905	0.996006	0.308023
UP_KEYWORDS	Ligase	3	0.121348	O62431, P52709, Q20970	4.94336	0.999999	0.362816
GOTERM_MF_DIRECT	GO:0016874~ligase activity	3	0.320253	O62431, P52709, Q20970	2.57675	1	0.897829
KEGG_PATHWAY	cel00970:Aminoacyl-tRNA biosynthesis	3	1	O62431, P52709, Q20970	0.126248	1	1
C. elegans LAGs background
Category	Term	Count	PValue	Genes	Fold Enrichment	Bonferroni	Benjamini
KEGG_PATHWAY	cel03010:Ribosome	15	0.000361505	Q9NEN6, P48156, Q20206, O02639, Q95Y90, P48152, P48150, O01869, Q19877, P49196, Q9XVP0, O02056, O17218, P49041, O18180	2.38225	0.0179161	0.0179161
Annotation Cluster 1
GOTERM_BP_DIRECT	GO:0006412~translation	25	5.96713e-09	P34339, Q95Q95, P48156, Q21230, P48152, P48150, Q19877, P49196, Q9XVP0, O17218, P52709, Q20970, Q9NEN6, Q20206, Q95Y90, O02639, O62431, Q18967, O02056, Q967F1, Q23125, P49041, Q9XWI6, O18180, Q9XWS4	3.35166	1.45598e-06	3.63995e-07
UP_KEYWORDS	Ribonucleoprotein	17	1.45869e-07	Q9NEN6, P48156, Q20206, O02639, Q95Y90, P48152, P48150, O01869, Q19877, P90815, P49196, Q9XVP0, O02056, O17218, P49041, O18180, Q9XWS4	4.1129	1.57537e-05	1.57537e-05
UP_KEYWORDS	Ribosomal protein	16	3.67264e-07	Q9NEN6, P48156, Q20206, O02639, Q95Y90, P48152, P48150, O01869, Q19877, P49196, Q9XVP0, O02056, O17218, P49041, O18180, Q9XWS4	4.13793	3.96637e-05	1.9832e-05
GOTERM_CC_DIRECT	GO:0030529~intracellular ribonucleoprotein complex	14	5.42216e-07	Q9NEN6, P48156, Q20206, O02639, Q95Y90, P48152, P48150, Q19877, P90815, P49196, Q9XVP0, O02056, O17218, P49041	4.44697	4.66295e-05	4.66295e-05
GOTERM_MF_DIRECT	GO:0003735~structural constituent of ribosome	17	6.33665e-07	Q9NEN6, P48156, Q20206, O02639, Q95Y90, P48152, P48150, O01869, Q19877, P49196, Q9XVP0, O02056, O17218, Q23125, P49041, O18180, Q9XWS4	3.61604	8.23731e-05	8.23731e-05
GOTERM_CC_DIRECT	GO:0005840~ribosome	16	1.60706e-06	Q9NEN6, P48156, Q20206, O02639, Q95Y90, P48152, P48150, O01869, Q19877, P49196, Q9XVP0, O02056, O17218, P49041, O18180, Q9XWS4	3.68025	0.000138198	6.91012e-05
GOTERM_CC_DIRECT	GO:0022627~cytosolic small ribosomal subunit	10	3.56881e-06	O01869, Q19877, Q9NEN6, P49196, Q9XVP0, P48156, Q20206, P49041, P48152, P48150	5.55871	0.000306871	0.000102301
KEGG_PATHWAY	cel03010:Ribosome	15	0.000361505	Q9NEN6, P48156, Q20206, O02639, Q95Y90, P48152, P48150, O01869, Q19877, P49196, Q9XVP0, O02056, O17218, P49041, O18180	2.38225	0.0179161	0.0179161
GOTERM_BP_DIRECT	GO:0018996~molting cycle, collagen and cuticulin-based cuticle	9	0.0784534	O01869, Q19877, Q9NEN6, G5EEK8, Q20206, O17218, Q86S66, P48152, P48150	1.91636	1	0.784217
GOTERM_CC_DIRECT	GO:0005622~intracellular	11	0.155479	Q19877, Q9NEN6, P49196, P48156, Q18426, Q20206, G5ECM6, O02639, Q95XR0, O18180, Q9XWS4	1.52865	1	0.702121
Annotation Cluster 2
UP_KEYWORDS	Mitochondrion	13	0.00153821	P90789, P46561, Q18359, O17953, Q22619, P11141, Q9TY03, O61199, O45903, P31161, O44512, Q23125, Q9XXK1	2.63514	0.153169	0.0407117
GOTERM_BP_DIRECT	GO:0055114~oxidation-reduction process	16	0.00175932	Q17880, P90789, P17329, O17892, Q7YTU4, P42170, Q18359, Q22619, O17953, Q9TY03, O61199, O45903, Q9N4Y8, P31161, O44512, Q22800	2.27124	0.349265	0.0595332
UP_KEYWORDS	Oxidoreductase	11	0.00410316	Q9TY03, P17329, O61199, Q7YTU4, P42170, O45903, P31161, O44512, Q22619, O17953, Q22800	2.66129	0.358568	0.0713364
GOTERM_MF_DIRECT	GO:0016491~oxidoreductase activity	13	0.00805452	P17329, O17892, Q7YTU4, P42170, O17953, Q22619, Q9TY03, O61199, O45903, Q9N4Y8, P31161, O44512, Q22800	2.16732	0.650526	0.408837
Annotation Cluster 3
GOTERM_CC_DIRECT	GO:0005739~mitochondrion	20	0.0011391	Q17880, P90789, P46561, Q18359, Q7JNG1, G5EBS1, Q22619, O17953, O62431, P11141, Q9BL34, Q18853, Q9TY03, O61199, O45903, P31161, O44512, Q23125, Q9XXK1, Q9N3T5	2.05245	0.0933678	0.0242068
UP_KEYWORDS	Mitochondrion	13	0.00153821	P90789, P46561, Q18359, O17953, Q22619, P11141, Q9TY03, O61199, O45903, P31161, O44512, Q23125, Q9XXK1	2.63514	0.153169	0.0407117
UP_KEYWORDS	Transit peptide	9	0.00224414	P46561, P11141, Q9TY03, O61199, O45903, P31161, Q9XXK1, Q22619, O17953	3.375	0.215445	0.0473692
UP_SEQ_FEATURE	transit peptide:Mitochondrion	7	0.033327	P46561, P11141, O61199, O45903, P31161, Q9XXK1, Q22619	2.57031	0.980392	0.980392
Annotation Cluster 4
UP_KEYWORDS	Protein biosynthesis	9	0.000979914	Q18967, O62431, P34339, Q967F1, G5ECM6, Q21230, P52709, Q9XWI6, Q20970	3.75	0.10047	0.0346786
GOTERM_BP_DIRECT	GO:0001731~formation of translation preinitiation complex	4	0.0201522	Q18967, P34339, Q95XR0, Q9XWI6	5.79167	0.993038	0.424162
GOTERM_MF_DIRECT	GO:0003743~translation initiation factor activity	6	0.0296087	Q18967, P34339, Q967F1, Q21230, Q95XR0, Q9XWI6	3.08427	0.979905	0.478586
UP_KEYWORDS	Initiation factor	5	0.0318428	Q18967, P34339, Q967F1, Q21230, Q9XWI6	3.75	0.96965	0.353945
GOTERM_BP_DIRECT	GO:0006413~translational initiation	5	0.0504992	Q18967, P34339, Q967F1, Q21230, Q9XWI6	3.29072	0.999997	0.683185
GOTERM_BP_DIRECT	GO:0006446~regulation of translational initiation	3	0.0505737	Q18967, P34339, Q9XWI6	7.23958	0.999997	0.651893
GOTERM_CC_DIRECT	GO:0033290~eukaryotic 48S preinitiation complex	3	0.0589326	Q18967, P34339, Q9XWI6	6.67045	0.994613	0.440331
GOTERM_CC_DIRECT	GO:0016282~eukaryotic 43S preinitiation complex	3	0.0589326	Q18967, P34339, Q9XWI6	6.67045	0.994613	0.440331
GOTERM_CC_DIRECT	GO:0005852~eukaryotic translation initiation factor 3 complex	3	0.0589326	Q18967, P34339, Q9XWI6	6.67045	0.994613	0.440331
KEGG_PATHWAY	cel03013:RNA transport	7	0.408015	Q18967, P34339, Q967F1, Q18994, Q21230, Q95XR0, Q9XWI6	1.34576	1	0.907732
Annotation Cluster 5
GOTERM_MF_DIRECT	GO:0051536~iron-sulfur cluster binding	5	0.014717	A5HWB2, O17892, Q9N4Y8, O44512, Q22619	4.4061	0.854478	0.382364
UP_KEYWORDS	Iron-sulfur	3	0.131968	O17892, O44512, Q22619	4.5	1	0.615306
UP_KEYWORDS	Iron	6	0.152237	Q9TY03, O17892, P42170, O44512, Q23125, Q22619	2.04545	1	0.649788
Annotation Cluster 6
UP_KEYWORDS	Electron transport	5	0.0609252	P90789, Q7YTU4, Q18359, O44512, Q22619	3.125	0.998874	0.49282
UP_KEYWORDS	Respiratory chain	4	0.103304	P90789, Q18359, O44512, Q22619	3.33333	0.999992	0.568786
GOTERM_CC_DIRECT	GO:0070469~respiratory chain	4	0.135565	P90789, Q18359, O44512, Q22619	2.96465	0.999996	0.679843
Annotation Cluster 7
GOTERM_MF_DIRECT	GO:0016651~oxidoreductase activity, acting on NAD(P)H	5	0.0258547	Q17880, Q18359, Q9N4Y8, Q22619, Q22800	3.85534	0.966804	0.493923
UP_KEYWORDS	Ubiquinone	4	0.103304	Q17880, Q9N4Y8, Q22619, Q22800	3.33333	0.999992	0.568786
GOTERM_MF_DIRECT	GO:0008137~NADH dehydrogenase (ubiquinone) activity	4	0.121665	P90789, Q17880, Q9N4Y8, Q22619	3.08427	1	0.878528
GOTERM_CC_DIRECT	GO:0005747~mitochondrial respiratory chain complex I	4	0.256943	Q17880, Q18359, Q9N4Y8, Q22619	2.22348	1	0.838673
Annotation Cluster 8
UP_KEYWORDS	Glycolysis	4	0.0182616	G5EFZ1, P17329, O61199, Q7K707	6	0.863371	0.2475
GOTERM_BP_DIRECT	GO:0006096~glycolytic process	4	0.0201522	G5EFZ1, P17329, O61199, Q7K707	5.79167	0.993038	0.424162
KEGG_PATHWAY	cel00010:Glycolysis / Gluconeogenesis	5	0.0876116	G5EFZ1, P17329, Q7K707, G5EBJ7, O17953	2.60913	0.989791	0.89896
KEGG_PATHWAY	cel01200:Carbon metabolism	7	0.143973	G5EFZ1, P17329, O17759, O61199, Q7K707, G5EBJ7, O17953	1.82639	0.999579	0.85675
KEGG_PATHWAY	cel00030:Pentose phosphate pathway	3	0.178245	O17759, Q7K707, G5EBJ7	3.65278	0.999945	0.859583
KEGG_PATHWAY	cel01130:Biosynthesis of antibiotics	7	0.294214	G5EFZ1, P17329, O17759, O61199, Q7K707, G5EBJ7, O17953	1.50408	1	0.886706
KEGG_PATHWAY	cel01230:Biosynthesis of amino acids	3	0.74989	G5EFZ1, P17329, O17759	1.21759	1	0.990142
Annotation Cluster 9
GOTERM_CC_DIRECT	GO:0005743~mitochondrial inner membrane	8	0.0247119	P90789, P46561, Q17557, Q18359, O44512, Q23125, Q9XXK1, Q9N3T5	2.54113	0.88374	0.301384
UP_KEYWORDS	Transport	14	0.0708403	P90789, P46561, P30628, Q7YTU4, O16369, Q18359, G5EEK8, Q86S66, Q22619, Q8T874, Q9TY03, O44512, Q23125, Q9XXK1	1.61538	0.999642	0.513923
UP_KEYWORDS	Mitochondrion inner membrane	5	0.100213	P90789, P46561, Q18359, Q23125, Q9XXK1	2.67857	0.999989	0.584084
UP_KEYWORDS	Ion transport	6	0.152237	P46561, P30628, Q9TY03, G5EEK8, Q23125, Q9XXK1	2.04545	1	0.649788
GOTERM_BP_DIRECT	GO:0015986~ATP synthesis coupled proton transport	4	0.180632	P46561, P30628, Q7JNG1, Q9XXK1	2.63258	1	0.922574
GOTERM_BP_DIRECT	GO:0015991~ATP hydrolysis coupled proton transport	3	0.192179	P46561, P30628, Q9XXK1	3.61979	1	0.925998
GOTERM_BP_DIRECT	GO:0006811~ion transport	6	0.220666	P46561, P30628, Q9TY03, G5EEK8, Q23125, Q9XXK1	1.8099	1	0.944801
UP_KEYWORDS	Hydrogen ion transport	3	0.233046	P46561, P30628, Q9XXK1	3.21429	1	0.761355
GOTERM_BP_DIRECT	GO:0006810~transport	10	0.331306	G5EDD5, P46561, Q8T874, P30628, Q9TY03, O16369, G5EEK8, Q23125, Q86S66, Q9XXK1	1.31629	1	0.9771
GOTERM_BP_DIRECT	GO:0015992~proton transport	3	0.406551	P46561, P30628, Q9XXK1	2.17188	1	0.991045
UP_KEYWORDS	Membrane	11	0.999508	P90789, G5EDD5, P46561, P30628, Q17557, Q7YTU4, Q18359, G5EEK8, Q23125, Q9XXK1, Q20970	0.515625	1	1
Annotation Cluster 10
UP_KEYWORDS	DNA replication	4	0.0330514	P41848, P42170, Q19537, Q9XXI9	5	0.973481	0.331901
GOTERM_BP_DIRECT	GO:0006260~DNA replication	4	0.112344	P41848, P42170, Q19537, Q9XXI9	3.21759	1	0.819215
UP_KEYWORDS	DNA-binding	4	0.96591	P41848, Q19826, Q19537, Q9XXI9	0.625	1	0.999984
GOTERM_MF_DIRECT	GO:0003677~DNA binding	6	0.972807	Q27493, Q8IG67, P41848, Q19826, Q19537, Q9XXI9	0.638125	1	1
All genes that are conserved across at least 12 phyla background
Category	Term	Count	PValue	Genes	Fold Enrichment	Bonferroni	Benjamini
KEGG_PATHWAY	cel00190:Oxidative phosphorylation	14	2.40621e-05	Q17880, P90789, P46561, P30628, Q18359, Q7JNG1, Q22619, Q9BL34, Q18853, Q9N4Y8, Q9N5E4, O44512, Q9XXK1, Q22800	3.62613	0.0012024	0.0012024
KEGG_PATHWAY	cel03010:Ribosome	15	0.0199807	Q9NEN6, P48156, Q20206, O02639, Q95Y90, P48152, P48150, O01869, Q19877, P49196, Q9XVP0, O02056, O17218, P49041, O18180	1.84295	0.635471	0.396238
Annotation Cluster 1
GOTERM_BP_DIRECT	GO:0006412~translation	25	3.87828e-05	P34339, Q95Q95, P48156, Q21230, P48152, P48150, Q19877, P49196, Q9XVP0, O17218, P52709, Q20970, Q9NEN6, Q20206, Q95Y90, O02639, O62431, Q18967, O02056, Q967F1, Q23125, P49041, Q9XWI6, O18180, Q9XWS4	2.34179	0.00941855	0.002363
GOTERM_CC_DIRECT	GO:0022627~cytosolic small ribosomal subunit	10	0.000145978	O01869, Q19877, Q9NEN6, P49196, Q9XVP0, P48156, Q20206, P49041, P48152, P48150	4.46678	0.0124766	0.0124766
UP_KEYWORDS	Ribosomal protein	16	0.000822894	Q9NEN6, P48156, Q20206, O02639, Q95Y90, P48152, P48150, O01869, Q19877, P49196, Q9XVP0, O02056, O17218, P49041, O18180, Q9XWS4	2.52642	0.0850713	0.0850713
GOTERM_MF_DIRECT	GO:0003735~structural constituent of ribosome	17	0.000868568	Q9NEN6, P48156, Q20206, O02639, Q95Y90, P48152, P48150, O01869, Q19877, P49196, Q9XVP0, O02056, O17218, Q23125, P49041, O18180, Q9XWS4	2.39446	0.106816	0.054916
GOTERM_CC_DIRECT	GO:0005840~ribosome	16	0.0030792	Q9NEN6, P48156, Q20206, O02639, Q95Y90, P48152, P48150, O01869, Q19877, P49196, Q9XVP0, O02056, O17218, P49041, O18180, Q9XWS4	2.21212	0.232963	0.124193
UP_KEYWORDS	Ribonucleoprotein	17	0.0033988	Q9NEN6, P48156, Q20206, O02639, Q95Y90, P48152, P48150, O01869, Q19877, P90815, P49196, Q9XVP0, O02056, O17218, P49041, O18180, Q9XWS4	2.13703	0.307672	0.167938
KEGG_PATHWAY	cel03010:Ribosome	15	0.0199807	Q9NEN6, P48156, Q20206, O02639, Q95Y90, P48152, P48150, O01869, Q19877, P49196, Q9XVP0, O02056, O17218, P49041, O18180	1.84295	0.635471	0.396238
GOTERM_CC_DIRECT	GO:0030529~intracellular ribonucleoprotein complex	14	0.0370452	Q9NEN6, P48156, Q20206, O02639, Q95Y90, P48152, P48150, Q19877, P90815, P49196, Q9XVP0, O02056, O17218, P49041	1.78671	0.961086	0.417873
GOTERM_CC_DIRECT	GO:0005622~intracellular	11	0.116589	Q19877, Q9NEN6, P49196, P48156, Q18426, Q20206, G5ECM6, O02639, Q95XR0, O18180, Q9XWS4	1.63782	0.999977	0.694117
GOTERM_BP_DIRECT	GO:0018996~molting cycle, collagen and cuticulin-based cuticle	9	0.386238	O01869, Q19877, Q9NEN6, G5EEK8, Q20206, O17218, Q86S66, P48152, P48150	1.28879	1	0.97293
Annotation Cluster 2
GOTERM_BP_DIRECT	GO:0055114~oxidation-reduction process	16	0.00231868	Q17880, P90789, P17329, O17892, Q7YTU4, P42170, Q18359, Q22619, O17953, Q9TY03, O61199, O45903, Q9N4Y8, P31161, O44512, Q22800	2.29119	0.432444	0.0777294
GOTERM_MF_DIRECT	GO:0016491~oxidoreductase activity	13	0.00617992	P17329, O17892, Q7YTU4, P42170, O17953, Q22619, Q9TY03, O61199, O45903, Q9N4Y8, P31161, O44512, Q22800	2.33044	0.553307	0.235572
UP_KEYWORDS	Oxidoreductase	11	0.0127432	Q9TY03, P17329, O61199, Q7YTU4, P42170, O45903, P31161, O44512, Q22619, O17953, Q22800	2.37378	0.749703	0.241961
UP_KEYWORDS	Mitochondrion	13	0.0354054	P90789, P46561, Q18359, O17953, Q22619, P11141, Q9TY03, O61199, O45903, P31161, O44512, Q23125, Q9XXK1	1.87025	0.979618	0.298068
Annotation Cluster 3
GOTERM_MF_DIRECT	GO:0016651~oxidoreductase activity, acting on NAD(P)H	5	0.000601632	Q17880, Q18359, Q9N4Y8, Q22619, Q22800	9.85955	0.0752536	0.0752536
GOTERM_MF_DIRECT	GO:0008137~NADH dehydrogenase (ubiquinone) activity	4	0.0232087	P90789, Q17880, Q9N4Y8, Q22619	5.91573	0.952769	0.533816
GOTERM_CC_DIRECT	GO:0005747~mitochondrial respiratory chain complex I	4	0.0243796	Q17880, Q18359, Q9N4Y8, Q22619	5.80682	0.880283	0.345919
UP_KEYWORDS	Ubiquinone	4	0.0259034	Q17880, Q9N4Y8, Q22619, Q22800	5.75463	0.941248	0.270166
Annotation Cluster 4
UP_KEYWORDS	Respiratory chain	4	0.0120807	P90789, Q18359, O44512, Q22619	7.39881	0.730896	0.279755
UP_KEYWORDS	Electron transport	5	0.0133951	P90789, Q7YTU4, Q18359, O44512, Q22619	4.97997	0.766938	0.215526
GOTERM_CC_DIRECT	GO:0070469~respiratory chain	4	0.0162253	P90789, Q18359, O44512, Q22619	6.63636	0.75508	0.296513
Annotation Cluster 5
GOTERM_CC_DIRECT	GO:0005739~mitochondrion	20	0.0126423	Q17880, P90789, P46561, Q18359, Q7JNG1, G5EBS1, Q22619, O17953, O62431, P11141, Q9BL34, Q18853, Q9TY03, O61199, O45903, P31161, O44512, Q23125, Q9XXK1, Q9N3T5	1.73338	0.665181	0.30561
UP_KEYWORDS	Mitochondrion	13	0.0354054	P90789, P46561, Q18359, O17953, Q22619, P11141, Q9TY03, O61199, O45903, P31161, O44512, Q23125, Q9XXK1	1.87025	0.979618	0.298068
UP_KEYWORDS	Transit peptide	9	0.0803586	P46561, P11141, Q9TY03, O61199, O45903, P31161, Q9XXK1, Q22619, O17953	1.94219	0.999882	0.501398
UP_SEQ_FEATURE	transit peptide:Mitochondrion	7	0.128826	P46561, P11141, O61199, O45903, P31161, Q9XXK1, Q22619	1.94555	1	1
Annotation Cluster 6
UP_KEYWORDS	Ion transport	6	0.00694212	P46561, P30628, Q9TY03, G5EEK8, Q23125, Q9XXK1	4.56985	0.528749	0.221813
GOTERM_BP_DIRECT	GO:0015986~ATP synthesis coupled proton transport	4	0.00814545	P46561, P30628, Q7JNG1, Q9XXK1	8.30556	0.864072	0.198874
GOTERM_BP_DIRECT	GO:0006811~ion transport	6	0.00817077	P46561, P30628, Q9TY03, G5EEK8, Q23125, Q9XXK1	4.39706	0.864916	0.181421
UP_KEYWORDS	Transport	14	0.0236722	P90789, P46561, P30628, Q7YTU4, O16369, Q18359, G5EEK8, Q86S66, Q22619, Q8T874, Q9TY03, O44512, Q23125, Q9XXK1	1.90811	0.92478	0.309003
GOTERM_CC_DIRECT	GO:0005743~mitochondrial inner membrane	8	0.0585094	P90789, P46561, Q17557, Q18359, O44512, Q23125, Q9XXK1, Q9N3T5	2.21212	0.9944	0.523228
UP_KEYWORDS	Hydrogen ion transport	3	0.174315	P46561, P30628, Q9XXK1	3.88437	1	0.748196
GOTERM_BP_DIRECT	GO:0015991~ATP hydrolysis coupled proton transport	3	0.185339	P46561, P30628, Q9XXK1	3.7375	1	0.875569
GOTERM_BP_DIRECT	GO:0015992~proton transport	3	0.215379	P46561, P30628, Q9XXK1	3.39773	1	0.888303
UP_KEYWORDS	Mitochondrion inner membrane	5	0.224195	P90789, P46561, Q18359, Q23125, Q9XXK1	2.02311	1	0.800655
GOTERM_BP_DIRECT	GO:0006810~transport	10	0.29184	G5EDD5, P46561, Q8T874, P30628, Q9TY03, O16369, G5EEK8, Q23125, Q86S66, Q9XXK1	1.36905	1	0.939596
UP_KEYWORDS	Membrane	11	0.824373	P90789, G5EDD5, P46561, P30628, Q17557, Q7YTU4, Q18359, G5EEK8, Q23125, Q9XXK1, Q20970	0.873786	1	0.995333
Annotation Cluster 7
UP_KEYWORDS	Iron	6	0.0310773	Q9TY03, O17892, P42170, O44512, Q23125, Q22619	3.23698	0.966946	0.288913
GOTERM_MF_DIRECT	GO:0051536~iron-sulfur cluster binding	5	0.0908659	A5HWB2, O17892, Q9N4Y8, O44512, Q22619	2.81701	0.999996	0.787331
UP_KEYWORDS	Iron-sulfur	3	0.290813	O17892, O44512, Q22619	2.77455	1	0.843647
Annotation Cluster 8
UP_KEYWORDS	Protein biosynthesis	9	0.0253498	Q18967, O62431, P34339, Q967F1, G5ECM6, Q21230, P52709, Q9XWI6, Q20970	2.42773	0.93753	0.292936
GOTERM_MF_DIRECT	GO:0003743~translation initiation factor activity	6	0.0506835	Q18967, P34339, Q967F1, Q21230, Q95XR0, Q9XWI6	2.83955	0.998843	0.741365
GOTERM_BP_DIRECT	GO:0001731~formation of translation preinitiation complex	4	0.07748	Q18967, P34339, Q95XR0, Q9XWI6	3.83333	1	0.685732
UP_KEYWORDS	Initiation factor	5	0.0807585	Q18967, P34339, Q967F1, Q21230, Q9XWI6	2.94271	0.999888	0.477741
GOTERM_BP_DIRECT	GO:0006413~translational initiation	5	0.116349	Q18967, P34339, Q967F1, Q21230, Q9XWI6	2.59549	1	0.762407
GOTERM_BP_DIRECT	GO:0006446~regulation of translational initiation	3	0.245828	Q18967, P34339, Q9XWI6	3.11458	1	0.914446
KEGG_PATHWAY	cel03013:RNA transport	7	0.256101	Q18967, P34339, Q967F1, Q18994, Q21230, Q95XR0, Q9XWI6	1.59722	1	0.915026
GOTERM_CC_DIRECT	GO:0016282~eukaryotic 43S preinitiation complex	3	0.272134	Q18967, P34339, Q9XWI6	2.90341	1	0.934891
GOTERM_CC_DIRECT	GO:0005852~eukaryotic translation initiation factor 3 complex	3	0.272134	Q18967, P34339, Q9XWI6	2.90341	1	0.934891
GOTERM_CC_DIRECT	GO:0033290~eukaryotic 48S preinitiation complex	3	0.305012	Q18967, P34339, Q9XWI6	2.68007	1	0.94185
Annotation Cluster 9
UP_KEYWORDS	Glycolysis	4	0.0454972	G5EFZ1, P17329, O61199, Q7K707	4.70833	0.993455	0.34235
GOTERM_BP_DIRECT	GO:0006096~glycolytic process	4	0.0501632	G5EFZ1, P17329, O61199, Q7K707	4.5303	0.999996	0.619382
KEGG_PATHWAY	cel00010:Glycolysis / Gluconeogenesis	5	0.121612	G5EFZ1, P17329, Q7K707, G5EBJ7, O17953	2.52193	0.998471	0.726559
KEGG_PATHWAY	cel01200:Carbon metabolism	7	0.293572	G5EFZ1, P17329, O17759, O61199, Q7K707, G5EBJ7, O17953	1.52462	1	0.886061
KEGG_PATHWAY	cel00030:Pentose phosphate pathway	3	0.315078	O17759, Q7K707, G5EBJ7	2.61364	1	0.87785
KEGG_PATHWAY	cel01230:Biosynthesis of amino acids	3	0.628435	G5EFZ1, P17329, O17759	1.4375	1	0.983839
KEGG_PATHWAY	cel01130:Biosynthesis of antibiotics	7	0.765552	G5EFZ1, P17329, O17759, O61199, Q7K707, G5EBJ7, O17953	0.944836	1	0.992054
	Lifespan extending LAGs conserved only in Nematoda
Whole genome background
Category	Term	Count	PValue	Genes	Fold Enrichment	Bonferroni	Benjamini
Category	Term	Count	PValue	Genes	Fold Enrichment	Bonferroni	Benjamini
KEGG_PATHWAY	cel00190:Oxidative phosphorylation	3	0.00757495	O76367, Q9N5A0, G5EGP4	16.4108	0.066145	0.066145
Annotation Cluster 1
SMART	SM00275:SM00275	5	6.26469e-07	Q20907, Q20701, O76584, P28051, Q93743	64.6364	1.12764e-05	1.12764e-05
INTERPRO	IPR001019:Guanine nucleotide binding protein (G-protein), alpha subunit	5	2.1059e-06	Q20907, Q20701, O76584, P28051, Q93743	52.2222	0.0002232	0.0002232
INTERPRO	IPR011025:G protein alpha subunit, helical insertion	5	2.1059e-06	Q20907, Q20701, O76584, P28051, Q93743	52.2222	0.0002232	0.0002232
GOTERM_MF_DIRECT	GO:0031683~G-protein beta/gamma-subunit complex binding	5	3.63532e-06	Q20907, Q20701, O76584, P28051, Q93743	44.8816	0.000265344	0.000265344
GOTERM_MF_DIRECT	GO:0019001~guanyl nucleotide binding	5	3.63532e-06	Q20907, Q20701, O76584, P28051, Q93743	44.8816	0.000265344	0.000265344
GOTERM_CC_DIRECT	GO:0005834~heterotrimeric G-protein complex	5	6.17496e-06	Q20907, Q20701, O76584, P28051, Q93743	39.9053	0.000308701	0.000308701
GOTERM_MF_DIRECT	GO:0001664~G-protein coupled receptor binding	5	9.95605e-06	Q20907, Q20701, O76584, P28051, Q93743	35.2641	0.000726531	0.000363332
UP_KEYWORDS	Myristate	5	1.18295e-05	Q20907, Q20701, Q94231, P28051, Q93743	34.7904	0.000839546	0.000839546
GOTERM_BP_DIRECT	GO:0007188~adenylate cyclase-modulating G-protein coupled receptor signaling pathway	5	1.19544e-05	Q20907, Q20701, O76584, P28051, Q93743	33.7602	0.00191089	0.000955904
UP_SEQ_FEATURE	nucleotide phosphate-binding region:GTP	6	3.93642e-05	Q20907, Q20701, Q94231, O76584, P28051, Q93743	14.0083	0.00180915	0.00180915
UP_KEYWORDS	GTP-binding	7	8.30926e-05	O18154, Q20907, Q20701, Q94231, O76584, P28051, Q93743	9.67679	0.00588245	0.00294556
UP_SEQ_FEATURE	lipid moiety-binding region:N-myristoyl glycine	5	8.57044e-05	Q20907, Q20701, Q94231, P28051, Q93743	19.3535	0.00393481	0.00196934
GOTERM_MF_DIRECT	GO:0003924~GTPase activity	6	0.000140108	O18154, Q20907, Q20701, O76584, P28051, Q93743	11.6164	0.0101765	0.00340373
UP_KEYWORDS	Lipoprotein	5	0.000273049	Q20907, Q20701, Q94231, P28051, Q93743	15.8138	0.0192024	0.00644221
GOTERM_MF_DIRECT	GO:0005525~GTP binding	7	0.000627203	O18154, Q20907, Q20701, Q94231, O76584, P28051, Q93743	6.42955	0.0447672	0.0113847
UP_KEYWORDS	Transducer	5	0.00288383	Q20907, Q20701, O76584, P28051, Q93743	8.41703	0.185392	0.0401801
UP_KEYWORDS	Palmitate	3	0.00399801	Q20907, Q20701, P28051	31.3113	0.247555	0.0462986
UP_SEQ_FEATURE	lipid moiety-binding region:S-palmitoyl cysteine	3	0.00458528	Q20907, Q20701, P28051	27.5788	0.190556	0.0680437
GOTERM_MF_DIRECT	GO:0004871~signal transducer activity	5	0.00509833	Q20907, Q20701, O76584, P28051, Q93743	7.00281	0.311424	0.0719094
INTERPRO	IPR027417:P-loop containing nucleoside triphosphate hydrolase	8	0.0067415	Q20907, Q20701, Q9N5A0, Q94231, O76584, P28051, Q93743, D7SFK1	3.5215	0.511795	0.164107
UP_KEYWORDS	Magnesium	5	0.0149073	Q20907, Q20701, O76584, P28051, Q93743	5.24478	0.65575	0.10115
GOTERM_BP_DIRECT	GO:0007165~signal transduction	8	0.026831	Q20907, Q20701, Q19275, O76584, O76554, P28051, Q93743, Q9U298	2.70081	0.987114	0.765555
UP_KEYWORDS	Metal-binding	11	0.0723062	O01931, Q20907, P17512, Q20701, O45507, Q27499, Q20646, O76584, P28051, Q93743, O02151	1.83546	0.99515	0.316568
UP_KEYWORDS	Nucleotide-binding	8	0.0958865	O18154, Q20907, Q20701, Q94231, O76584, G5EBL2, P28051, Q93743	2.02909	0.99922	0.379433
GOTERM_MF_DIRECT	GO:0046872~metal ion binding	11	0.195338	O01931, Q20907, P17512, Q20701, O45507, Q27499, Q20646, O76584, P28051, Q93743, O02151	1.45595	1	0.862367
GOTERM_MF_DIRECT	GO:0000166~nucleotide binding	8	0.232245	O18154, Q20907, Q20701, Q94231, O76584, G5EBL2, P28051, Q93743	1.55956	1	0.854747
GOTERM_BP_DIRECT	GO:0007186~G-protein coupled receptor signaling pathway	6	0.512816	Q20907, Q20701, O76584, Q9XUR5, P28051, Q93743	1.25666	1	0.999247
GOTERM_BP_DIRECT	GO:0008152~metabolic process	7	0.761975	O18154, Q20907, Q20701, O76584, Q17577, P28051, Q93743	0.933724	1	0.99993
Annotation Cluster 2
INTERPRO	IPR022353:Insulin, conserved site	3	0.0015889	Q9NEK7, G5ECC6, Q23430	49.2381	0.155117	0.080825
INTERPRO	IPR016179:Insulin-like	3	0.00508186	Q9NEK7, G5ECC6, Q23430	27.5733	0.417281	0.164744
GOTERM_MF_DIRECT	GO:0005179~hormone activity	3	0.0136191	Q9NEK7, G5ECC6, Q23430	16.4566	0.632499	0.153663
GOTERM_CC_DIRECT	GO:0005576~extracellular region	5	0.0796138	Q9NEK7, Q21507, G5ECC6, P34502, Q23430	3.01399	0.984206	0.4991
UP_KEYWORDS	Disulfide bond	5	0.254864	Q9NEK7, Q21507, G5ECC6, Q23430, Q9U298	1.92923	1	0.630143
Annotation Cluster 3
GOTERM_CC_DIRECT	GO:0005886~plasma membrane	10	0.00225456	O62136, Q19275, Q23593, G5EE01, G5EBL2, O76554, Q23594, G5EEV9, D7SFK1, Q9U298	3.36469	0.10672	0.0548652
UP_KEYWORDS	Transport	11	0.00229558	O62136, Q18683, Q94231, Q23593, O76554, Q23594, G5EEV9, P32739, P46499, G5EGP4, Q9U298	3.16712	0.150556	0.0399725
UP_KEYWORDS	Cell membrane	7	0.00465465	O62136, Q23593, G5EE01, G5EBL2, O76554, G5EEV9, Q9U298	4.46849	0.281975	0.0462194
INTERPRO	IPR000990:Innexin	3	0.00508186	O62136, Q23593, Q23594	27.5733	0.417281	0.164744
UP_KEYWORDS	Ion transport	7	0.00585064	O62136, Q23593, O76554, Q23594, P32739, G5EGP4, Q9U298	4.26005	0.340725	0.0507441
UP_KEYWORDS	Gap junction	3	0.00621624	O62136, Q23593, Q23594	25.0491	0.35772	0.048002
GOTERM_CC_DIRECT	GO:0005921~gap junction	3	0.00664358	O62136, Q23593, Q23594	23.9432	0.283436	0.105147
UP_KEYWORDS	Ion channel	5	0.0344232	O62136, Q23593, O76554, Q23594, Q9U298	4.04539	0.916849	0.18719
UP_KEYWORDS	Cell junction	4	0.0357119	O62136, Q23593, Q23594, Q9U298	5.49322	0.924372	0.18013
GOTERM_BP_DIRECT	GO:0006811~ion transport	7	0.0393599	O62136, Q23593, O76554, Q23594, P32739, G5EGP4, Q9U298	2.75708	0.998379	0.799355
GOTERM_CC_DIRECT	GO:0030054~cell junction	4	0.0440521	O62136, Q23593, Q23594, Q9U298	4.98816	0.894874	0.362702
GOTERM_BP_DIRECT	GO:0006810~transport	11	0.0540954	O62136, Q18683, Q94231, Q23593, O76554, Q23594, G5EEV9, P32739, P46499, G5EGP4, Q9U298	1.92558	0.999863	0.77305
GOTERM_BP_DIRECT	GO:0055085~transmembrane transport	7	0.0678079	O62136, Q18683, G5ECR3, Q23593, P32739, P46499, D7SFK1	2.40327	0.999987	0.799099
UP_SEQ_FEATURE	transmembrane region	7	0.275773	O62136, Q23064, Q23593, O76554, P32739, P46499, Q9U298	1.50528	1	0.975534
GOTERM_BP_DIRECT	GO:0006915~apoptotic process	4	0.654425	O62136, Q20646, Q23593, Q23594	1.18407	1	0.999695
C. elegans LAGs background
Category	Term	Count	PValue	Genes	Fold Enrichment	Bonferroni	Benjamini
Category	Term	Count	PValue	Genes	Fold Enrichment	Bonferroni	Benjamini
KEGG_PATHWAY	cel00190:Oxidative phosphorylation	3	0.013549	O76367, Q9N5A0, G5EGP4	9.9	0.0659337	0.0659337
Annotation Cluster 1
GOTERM_CC_DIRECT	GO:0016021~integral component of membrane	31	3.55544e-08	O62136, Q9U3D2, Q9GZD7, G5ECR3, O76554, G5EBL2, Q19481, Q23593, Q23594, G5EEV9, O02268, Q23064, O76367, Q9BL26, Q18503, Q9XWV9, P32739, P46499, O17694, G5EGP4, O62491, Q9TZQ3, Q18683, Q94197, Q9XUR5, Q9U348, O17515, Q23430, Q9TXW8, D7SFK1, Q9U298	2.49411	1.77772e-06	1.77772e-06
GOTERM_CC_DIRECT	GO:0016020~membrane	31	2.08021e-05	O62136, Q9U3D2, Q9GZD7, G5ECR3, O76554, G5EBL2, Q19481, Q23593, Q23594, G5EEV9, O02268, Q23064, O76367, Q9BL26, Q18503, Q9XWV9, P32739, P46499, O17694, G5EGP4, O62491, Q9TZQ3, Q18683, Q94197, Q9XUR5, Q9U348, O17515, Q23430, Q9TXW8, D7SFK1, Q9U298	1.93482	0.00103958	0.000519924
UP_KEYWORDS	Transmembrane	31	0.000232578	O62136, Q9U3D2, Q9GZD7, G5ECR3, O76554, G5EBL2, Q19481, Q23593, Q23594, G5EEV9, O02268, Q23064, O76367, Q9BL26, Q18503, Q9XWV9, P32739, P46499, O17694, G5EGP4, O62491, Q9TZQ3, Q18683, Q94197, Q9XUR5, Q9U348, O17515, Q23430, Q9TXW8, D7SFK1, Q9U298	1.84082	0.0163793	0.00822347
UP_KEYWORDS	Transmembrane helix	31	0.000232578	O62136, Q9U3D2, Q9GZD7, G5ECR3, O76554, G5EBL2, Q19481, Q23593, Q23594, G5EEV9, O02268, Q23064, O76367, Q9BL26, Q18503, Q9XWV9, P32739, P46499, O17694, G5EGP4, O62491, Q9TZQ3, Q18683, Q94197, Q9XUR5, Q9U348, O17515, Q23430, Q9TXW8, D7SFK1, Q9U298	1.84082	0.0163793	0.00822347
UP_KEYWORDS	Membrane	32	0.00945265	O62136, Q9U3D2, Q9GZD7, G5ECR3, O76554, G5EBL2, Q19481, Q23593, Q23594, G5EEV9, O02268, Q23064, O76367, Q9BL26, Q18503, P32739, Q9XWV9, P46499, O17694, G5EGP4, O62491, Q9TZQ3, Q18683, Q94197, Q9XUR5, Q9U348, G5EE01, O17515, Q23430, Q9TXW8, D7SFK1, Q9U298	1.48454	0.490502	0.201305
Annotation Cluster 2
GOTERM_BP_DIRECT	GO:0055085~transmembrane transport	7	0.0122317	O62136, Q18683, G5ECR3, Q23593, P32739, P46499, D7SFK1	3.29607	0.860422	0.860422
UP_KEYWORDS	Ion channel	5	0.0220097	O62136, Q23593, O76554, Q23594, Q9U298	4.12371	0.794055	0.326344
UP_SEQ_FEATURE	transmembrane region	7	0.0225	O62136, Q23064, Q23593, O76554, P32739, P46499, Q9U298	2.76858	0.648949	0.294565
INTERPRO	IPR000990:Innexin	3	0.025086	O62136, Q23593, Q23594	10.3492	0.932325	0.932325
GOTERM_CC_DIRECT	GO:0005921~gap junction	3	0.0252088	O62136, Q23593, Q23594	10.2982	0.721016	0.346579
GOTERM_CC_DIRECT	GO:0005886~plasma membrane	10	0.0335216	O62136, Q19275, Q23593, G5EE01, G5EBL2, O76554, Q23594, G5EEV9, D7SFK1, Q9U298	2.10168	0.818194	0.347017
UP_KEYWORDS	Gap junction	3	0.0482384	O62136, Q23593, Q23594	7.42268	0.970112	0.442921
GOTERM_BP_DIRECT	GO:0006811~ion transport	7	0.0498461	O62136, Q23593, O76554, Q23594, P32739, G5EGP4, Q9U298	2.47205	0.99972	0.870652
UP_KEYWORDS	Ion transport	7	0.0600336	O62136, Q23593, O76554, Q23594, P32739, G5EGP4, Q9U298	2.36176	0.98767	0.466319
GOTERM_BP_DIRECT	GO:0006810~transport	11	0.0926647	O62136, Q18683, Q94231, Q23593, O76554, Q23594, G5EEV9, P32739, P46499, G5EGP4, Q9U298	1.69512	1	0.925216
UP_KEYWORDS	Cell membrane	7	0.102347	O62136, Q23593, G5EE01, G5EBL2, O76554, G5EEV9, Q9U298	2.07835	0.999531	0.616435
GOTERM_CC_DIRECT	GO:0030054~cell junction	4	0.189303	O62136, Q23593, Q23594, Q9U298	2.57456	0.999972	0.73062
UP_KEYWORDS	Cell junction	4	0.283366	O62136, Q23593, Q23594, Q9U298	2.12077	1	0.83793
UP_KEYWORDS	Transport	11	0.362053	O62136, Q18683, Q94231, Q23593, O76554, Q23594, G5EEV9, P32739, P46499, G5EGP4, Q9U298	1.25615	1	0.880881
GOTERM_BP_DIRECT	GO:0006915~apoptotic process	4	0.990754	O62136, Q20646, Q23593, Q23594	0.506007	1	1
Annotation Cluster 3
UP_SEQ_FEATURE	nucleotide phosphate-binding region:GTP	6	0.00448279	Q20907, Q20701, Q94231, O76584, P28051, Q93743	4.59783	0.186714	0.186714
SMART	SM00275:SM00275	5	0.00613428	Q20907, Q20701, O76584, P28051, Q93743	5.71429	0.104844	0.104844
UP_SEQ_FEATURE	lipid moiety-binding region:N-myristoyl glycine	5	0.00644495	Q20907, Q20701, Q94231, P28051, Q93743	5.57312	0.257273	0.138184
GOTERM_MF_DIRECT	GO:0001664~G-protein coupled receptor binding	5	0.0190094	Q20907, Q20701, O76584, P28051, Q93743	4.39904	0.753661	0.753661
GOTERM_MF_DIRECT	GO:0031683~G-protein beta/gamma-subunit complex binding	5	0.0249567	Q20907, Q20701, O76584, P28051, Q93743	4.08482	0.841968	0.602467
GOTERM_MF_DIRECT	GO:0019001~guanyl nucleotide binding	5	0.0249567	Q20907, Q20701, O76584, P28051, Q93743	4.08482	0.841968	0.602467
INTERPRO	IPR001019:Guanine nucleotide binding protein (G-protein), alpha subunit	5	0.0358699	Q20907, Q20701, O76584, P28051, Q93743	3.69615	0.979185	0.855725
INTERPRO	IPR011025:G protein alpha subunit, helical insertion	5	0.0358699	Q20907, Q20701, O76584, P28051, Q93743	3.69615	0.979185	0.855725
GOTERM_MF_DIRECT	GO:0005525~GTP binding	7	0.0401738	O18154, Q20907, Q20701, Q94231, O76584, P28051, Q93743	2.58266	0.949874	0.526832
GOTERM_BP_DIRECT	GO:0007188~adenylate cyclase-modulating G-protein coupled receptor signaling pathway	5	0.0408332	Q20907, Q20701, O76584, P28051, Q93743	3.5315	0.998732	0.964393
GOTERM_BP_DIRECT	GO:0007165~signal transduction	8	0.0415684	Q20907, Q20701, Q19275, O76584, O76554, P28051, Q93743, Q9U298	2.3381	0.998879	0.896105
GOTERM_MF_DIRECT	GO:0003924~GTPase activity	6	0.0455029	O18154, Q20907, Q20701, O76584, P28051, Q93743	2.85938	0.966615	0.493348
GOTERM_CC_DIRECT	GO:0005834~heterotrimeric G-protein complex	5	0.0457404	Q20907, Q20701, O76584, P28051, Q93743	3.43275	0.903766	0.373869
UP_KEYWORDS	Myristate	5	0.0466349	Q20907, Q20701, Q94231, P28051, Q93743	3.37395	0.966317	0.492447
GOTERM_BP_DIRECT	GO:0007186~G-protein coupled receptor signaling pathway	6	0.0718836	Q20907, Q20701, O76584, Q9XUR5, P28051, Q93743	2.54268	0.999993	0.908108
GOTERM_MF_DIRECT	GO:0004871~signal transducer activity	5	0.109599	Q20907, Q20701, O76584, P28051, Q93743	2.59943	0.999791	0.756428
UP_KEYWORDS	GTP-binding	7	0.119235	O18154, Q20907, Q20701, Q94231, O76584, P28051, Q93743	1.99841	0.999878	0.632711
UP_SEQ_FEATURE	lipid moiety-binding region:S-palmitoyl cysteine	3	0.149766	Q20907, Q20701, P28051	4.08696	0.999426	0.845229
UP_KEYWORDS	Transducer	5	0.152828	Q20907, Q20701, O76584, P28051, Q93743	2.31959	0.999992	0.691965
INTERPRO	IPR027417:P-loop containing nucleoside triphosphate hydrolase	8	0.200218	Q20907, Q20701, Q9N5A0, Q94231, O76584, P28051, Q93743, D7SFK1	1.6234	1	0.99123
UP_KEYWORDS	Lipoprotein	5	0.20951	Q20907, Q20701, Q94231, P28051, Q93743	2.06186	1	0.780735
UP_KEYWORDS	Palmitate	3	0.342372	Q20907, Q20701, P28051	2.47423	1	0.880628
GOTERM_MF_DIRECT	GO:0046872~metal ion binding	11	0.513733	O01931, Q20907, P17512, Q20701, O45507, Q27499, Q20646, O76584, P28051, Q93743, O02151	1.11338	1	0.998611
GOTERM_BP_DIRECT	GO:0008152~metabolic process	7	0.560278	O18154, Q20907, Q20701, O76584, Q17577, P28051, Q93743	1.16332	1	0.999998
UP_KEYWORDS	Magnesium	5	0.710467	Q20907, Q20701, O76584, P28051, Q93743	1.06038	1	0.990262
GOTERM_MF_DIRECT	GO:0000166~nucleotide binding	8	0.869037	O18154, Q20907, Q20701, Q94231, O76584, G5EBL2, P28051, Q93743	0.831818	1	0.999989
UP_KEYWORDS	Metal-binding	11	0.943432	O01931, Q20907, P17512, Q20701, O45507, Q27499, Q20646, O76584, P28051, Q93743, O02151	0.749078	1	0.999859
UP_KEYWORDS	Nucleotide-binding	8	0.981079	O18154, Q20907, Q20701, Q94231, O76584, G5EBL2, P28051, Q93743	0.631717	1	0.999957
Annotation Cluster 4
GOTERM_MF_DIRECT	GO:0005179~hormone activity	3	0.0385309	Q9NEK7, G5ECC6, Q23430	8.57812	0.943209	0.615621
INTERPRO	IPR016179:Insulin-like	3	0.0471063	Q9NEK7, G5ECC6, Q23430	7.7619	0.993992	0.818209
INTERPRO	IPR022353:Insulin, conserved site	3	0.0471063	Q9NEK7, G5ECC6, Q23430	7.7619	0.993992	0.818209
GOTERM_CC_DIRECT	GO:0005576~extracellular region	5	0.0974268	Q9NEK7, Q21507, G5ECC6, P34502, Q23430	2.71006	0.994055	0.574382
UP_KEYWORDS	Disulfide bond	5	0.611988	Q9NEK7, Q21507, G5ECC6, Q23430, Q9U298	1.19721	1	0.980821
All genes that are conserved only in Nematoda background
Category	Term	Count	PValue	Genes	Fold Enrichment	Bonferroni	Benjamini
Annotation Cluster 1
UP_KEYWORDS	GTP-binding	7	1.04126e-06	O18154, Q20907, Q20701, Q94231, O76584, P28051, Q93743	19.4868	6.3515e-05	6.3515e-05
INTERPRO	IPR027417:P-loop containing nucleoside triphosphate hydrolase	8	3.46576e-06	Q20907, Q20701, Q9N5A0, Q94231, O76584, P28051, Q93743, D7SFK1	11.3815	0.000270294	0.000270294
SMART	SM00275:SM00275	5	5.86922e-06	Q20907, Q20701, O76584, P28051, Q93743	31.6987	7.04284e-05	7.04284e-05
UP_KEYWORDS	Myristate	5	9.73582e-06	Q20907, Q20701, Q94231, P28051, Q93743	33.8036	0.000593712	0.0002969
INTERPRO	IPR001019:Guanine nucleotide binding protein (G-protein), alpha subunit	5	1.02029e-05	Q20907, Q20701, O76584, P28051, Q93743	32.0104	0.000795516	0.000397837
INTERPRO	IPR011025:G protein alpha subunit, helical insertion	5	1.02029e-05	Q20907, Q20701, O76584, P28051, Q93743	32.0104	0.000795516	0.000397837
GOTERM_MF_DIRECT	GO:0003924~GTPase activity	6	1.10235e-05	O18154, Q20907, Q20701, O76584, P28051, Q93743	17.628	0.00063916	0.00063916
UP_KEYWORDS	Lipoprotein	5	1.31734e-05	Q20907, Q20701, Q94231, P28051, Q93743	31.55	0.000803258	0.000267825
GOTERM_CC_DIRECT	GO:0005834~heterotrimeric G-protein complex	5	1.38604e-05	Q20907, Q20701, O76584, P28051, Q93743	29.6545	0.000637378	0.000637378
UP_SEQ_FEATURE	nucleotide phosphate-binding region:GTP	6	3.5227e-05	Q20907, Q20701, Q94231, O76584, P28051, Q93743	12.7238	0.00154882	0.00154882
GOTERM_MF_DIRECT	GO:0019001~guanyl nucleotide binding	5	5.38299e-05	Q20907, Q20701, O76584, P28051, Q93743	20.8108	0.00311735	0.00155989
GOTERM_MF_DIRECT	GO:0031683~G-protein beta/gamma-subunit complex binding	5	5.38299e-05	Q20907, Q20701, O76584, P28051, Q93743	20.8108	0.00311735	0.00155989
GOTERM_MF_DIRECT	GO:0005525~GTP binding	7	8.43679e-05	O18154, Q20907, Q20701, Q94231, O76584, P28051, Q93743	8.74054	0.00488159	0.00162985
UP_KEYWORDS	Magnesium	5	9.56303e-05	Q20907, Q20701, O76584, P28051, Q93743	19.7187	0.00581675	0.00116607
GOTERM_BP_DIRECT	GO:0007188~adenylate cyclase-modulating G-protein coupled receptor signaling pathway	5	0.000110897	Q20907, Q20701, O76584, P28051, Q93743	17.7083	0.0151881	0.00762311
GOTERM_MF_DIRECT	GO:0001664~G-protein coupled receptor binding	5	0.00024137	Q20907, Q20701, O76584, P28051, Q93743	14.69	0.0139036	0.00349417
UP_SEQ_FEATURE	lipid moiety-binding region:N-myristoyl glycine	5	0.000485338	Q20907, Q20701, Q94231, P28051, Q93743	11.3605	0.0211335	0.0106232
UP_KEYWORDS	Nucleotide-binding	7	0.00108658	O18154, Q20907, Q20701, Q94231, O76584, P28051, Q93743	5.81184	0.0641663	0.00825542
UP_KEYWORDS	Transducer	5	0.00312534	Q20907, Q20701, O76584, P28051, Q93743	8.02119	0.173821	0.0209926
UP_KEYWORDS	Metal-binding	9	0.00334863	O01931, Q20907, P17512, Q20701, Q20646, O76584, P28051, Q93743, O02151	3.50556	0.185034	0.020253
UP_KEYWORDS	Palmitate	3	0.00364537	Q20907, Q20701, P28051	31.55	0.199704	0.0200485
UP_SEQ_FEATURE	lipid moiety-binding region:S-palmitoyl cysteine	3	0.0270465	Q20907, Q20701, P28051	10.6032	0.700737	0.331116
GOTERM_MF_DIRECT	GO:0004871~signal transducer activity	5	0.0287267	Q20907, Q20701, O76584, P28051, Q93743	4.09393	0.815582	0.245544
GOTERM_MF_DIRECT	GO:0000166~nucleotide binding	7	0.0341841	O18154, Q20907, Q20701, Q94231, O76584, P28051, Q93743	2.73142	0.866993	0.250384
GOTERM_BP_DIRECT	GO:0007165~signal transduction	8	0.0959249	Q20907, Q20701, Q19275, O76584, O76554, P28051, Q93743, Q9U298	1.9883	0.999999	0.751331
GOTERM_MF_DIRECT	GO:0046872~metal ion binding	9	0.147835	O01931, Q20907, P17512, Q20701, Q20646, O76584, P28051, Q93743, O02151	1.65262	0.999907	0.686457
GOTERM_BP_DIRECT	GO:0008152~metabolic process	7	0.222091	O18154, Q20907, Q20701, O76584, Q17577, P28051, Q93743	1.68079	1	0.915886
GOTERM_BP_DIRECT	GO:0007186~G-protein coupled receptor signaling pathway	5	0.87915	Q20907, Q20701, O76584, P28051, Q93743	0.798872	1	0.999998
Annotation Cluster 2
UP_KEYWORDS	Alternative splicing	7	0.000543339	O62136, Q23064, Q20646, O76584, Q20010, O02151, Q21446	6.6255	0.0326092	0.0047249
UP_KEYWORDS	Developmental protein	4	0.0190692	Q9TZQ3, Q23064, Q20010, Q21446	6.88364	0.691013	0.0753104
GOTERM_BP_DIRECT	GO:0007275~multicellular organism development	4	0.15422	Q9TZQ3, Q23064, Q20010, Q21446	2.88136	1	0.854301
Annotation Cluster 3
UP_KEYWORDS	Cytoplasm	7	0.000271963	Q9TZQ3, O18154, Q18503, G5EE01, Q20010, Q21733, G5EEV9	7.52898	0.0164551	0.00276152
UP_KEYWORDS	Cytoskeleton	3	0.0701153	O18154, Q18503, Q20010	6.76071	0.988137	0.242058
GOTERM_CC_DIRECT	GO:0005856~cytoskeleton	3	0.116457	O18154, Q18503, Q20010	4.9654	0.996639	0.679893
Annotation Cluster 4
UP_KEYWORDS	Transport	10	4.9341e-05	O62136, Q18683, Q94231, Q23593, O76554, G5EEV9, P32739, P46499, G5EGP4, Q9U298	5.63393	0.00300535	0.000752186
GOTERM_CC_DIRECT	GO:0005886~plasma membrane	8	0.00525266	O62136, Q19275, Q23593, G5EE01, O76554, G5EEV9, D7SFK1, Q9U298	3.55854	0.215147	0.0775786
UP_KEYWORDS	Ion transport	6	0.00654297	O62136, Q23593, O76554, P32739, G5EGP4, Q9U298	4.93826	0.32997	0.0328187
UP_KEYWORDS	Cell membrane	6	0.00728502	O62136, Q23593, G5EE01, O76554, G5EEV9, Q9U298	4.81271	0.359825	0.0337268
GOTERM_BP_DIRECT	GO:0055085~transmembrane transport	7	0.0335091	O62136, Q18683, G5ECR3, Q23593, P32739, P46499, D7SFK1	2.8066	0.990937	0.543387
GOTERM_BP_DIRECT	GO:0006810~transport	10	0.03433	O62136, Q18683, Q94231, Q23593, O76554, G5EEV9, P32739, P46499, G5EGP4, Q9U298	2.15736	0.991939	0.497763
UP_KEYWORDS	Ion channel	4	0.0971488	O62136, Q23593, O76554, Q9U298	3.5717	0.998039	0.267801
UP_KEYWORDS	Cell junction	3	0.117932	O62136, Q23593, Q9U298	4.98158	0.999526	0.305462
GOTERM_BP_DIRECT	GO:0006811~ion transport	6	0.148559	O62136, Q23593, O76554, P32739, G5EGP4, Q9U298	2.09016	1	0.867029
GOTERM_CC_DIRECT	GO:0030054~cell junction	3	0.188108	O62136, Q23593, Q9U298	3.68124	0.999931	0.797626
UP_SEQ_FEATURE	transmembrane region	7	0.523824	O62136, Q23064, Q23593, O76554, P32739, P46499, Q9U298	1.17193	1	0.995665
Annotation Cluster 5
GOTERM_BP_DIRECT	GO:0002119~nematode larval development	12	0.0116971	O76367, Q18683, Q17512, Q17973, O01820, Q23593, G5EE01, Q21733, L8EC38, O17694, G5EGP4, Q9U298	2.27679	0.802835	0.417972
GOTERM_BP_DIRECT	GO:0000003~reproduction	13	0.0198997	O62136, O76367, Q9TZQ3, Q18683, Q17512, H2L2A2, Q17973, Q23593, Q20010, L8EC38, O17694, G5EGP4, Q21446	2.01642	0.937579	0.500158
GOTERM_BP_DIRECT	GO:0009792~embryo development ending in birth or egg hatching	11	0.544471	O62136, O76367, Q18683, Q17512, Q17973, O01820, Q23593, Q20010, O17694, G5EGP4, Q9U298	1.08974	1	0.996691
Annotation Cluster 6
UP_KEYWORDS	Nucleus	7	0.0133936	O01931, Q23064, Q20646, G5EE01, Q21733, O02151, Q21446	3.48711	0.56068	0.0570594
UP_KEYWORDS	Transcription regulation	5	0.0723349	O01931, Q20646, Q21733, O02151, Q21446	3.11349	0.989747	0.236178
UP_KEYWORDS	Transcription	5	0.0737212	O01931, Q20646, Q21733, O02151, Q21446	3.09314	0.990641	0.228579
GOTERM_BP_DIRECT	GO:0040025~vulval development	3	0.0765146	Q23064, G5EE01, Q21446	6.375	0.999983	0.704928
UP_KEYWORDS	DNA-binding	5	0.0808566	O01931, Q20646, Q21733, O02151, Q21446	2.99525	0.99416	0.237147
UP_SEQ_FEATURE	splice variant	5	0.12564	O62136, Q23064, Q20646, O02151, Q21446	2.40981	0.997281	0.771655
GOTERM_BP_DIRECT	GO:0018991~oviposition	3	0.210198	Q23064, Q21733, Q21446	3.44595	1	0.91832
GOTERM_CC_DIRECT	GO:0005634~nucleus	7	0.256114	O01931, Q23064, Q20646, G5EE01, Q21733, O02151, Q21446	1.58661	0.999999	0.817543
GOTERM_MF_DIRECT	GO:0003677~DNA binding	5	0.457766	O01931, Q20646, Q21733, O02151, Q21446	1.4109	1	0.980637
GOTERM_BP_DIRECT	GO:0006351~transcription, DNA-templated	5	0.491941	O01931, Q20646, Q21733, O02151, Q21446	1.36218	1	0.994437
UP_KEYWORDS	Zinc	3	0.525284	O01931, Q20646, O02151	1.69018	1	0.849477
GOTERM_MF_DIRECT	GO:0003700~transcription factor activity, sequence-specific DNA binding	4	0.588693	O01931, Q20646, Q21733, O02151	1.2973	1	0.994217
GOTERM_BP_DIRECT	GO:0006355~regulation of transcription, DNA-templated	5	0.603785	O01931, Q20646, Q21733, O02151, Q21446	1.18715	1	0.998318
GOTERM_MF_DIRECT	GO:0043565~sequence-specific DNA binding	3	0.791666	O01931, Q20646, O02151	1.02629	1	0.999744
GOTERM_MF_DIRECT	GO:0008270~zinc ion binding	3	0.900847	O01931, Q20646, O02151	0.784491	1	0.999986

## Sheet: D melanogaster LSE
Suppl. Table 6. Enrichment analysis of lifespan extending Longevity-associated genes (LAGs) under different criteria and backgrounds
D. melanogaster
Analysis was performed using:
DAVID Bioinformatics Resources 6.8 (https://david.ncifcrf.gov/) and confirmed with WebGestalt (http://www.webgestalt.org/), EnrichR (http://amp.pharm.mssm.edu/Enrichr/), and Panther (http://pantherdb.org/)
For further details on the meaning of the descriptors and annotation clustering see https://david.ncifcrf.gov/
Listed are the most significantly enriched KEGG pathways and the highest annotation clusters
The conservation criteria are depicted in dark grey
Each list of genes was tested for enrichment against the following backgrounds: the entire genome, the entire list of LAGs, and all genes from the entire genome under the same conservation criteria
	Lifespan extending LAGs conserved across at least 12 phyla
	No enrichment
	Lifespan extending LAGs conserved across at least 10 phyla
Whole genome background
Category	Term	Count	PValue	Genes	Fold Enrichment	Bonferroni	Benjamini
Annotation Cluster 1
UP_KEYWORDS	Oxidoreductase	8	0.00011258	P08761, P17336, Q960M4, Q9VAW7, Q9W385, P91938, P12646, Q9VXK7	6.61802	0.00885491	0.00885491
GOTERM_BP_DIRECT	GO:0055114~oxidation-reduction process	5	0.0172172	P08761, P17336, Q9W385, P91938, P12646	4.76595	0.970048	0.35501
Annotation Cluster 2
GOTERM_BP_DIRECT	GO:0048813~dendrite morphogenesis	4	0.0100354	Q9VK45, P42124, Q94517, Q94533	8.53727	0.869633	0.287921
GOTERM_BP_DIRECT	GO:0007411~axon guidance	4	0.0101843	Q9VK45, P42124, P92177, Q94533	8.49112	0.873533	0.255763
UP_SEQ_FEATURE	mutagenesis site	5	0.021674	Q9VK45, P42124, P92177, Q27869, P91938	4.23883	0.76454	0.76454
GOTERM_MF_DIRECT	GO:0005515~protein binding	6	0.0363342	P42124, Q94517, P92177, Q9W3K5, Q94533, P12370	3.07485	0.916233	0.916233
GOTERM_CC_DIRECT	GO:0005634~nucleus	8	0.133174	Q9VK45, P42124, Q9VDU7, Q94517, P92177, Q9W3K5, Q960M4, Q94533	1.75127	0.999614	0.79239
UP_KEYWORDS	Transferase	5	0.153393	Q9VK45, P42124, Q27869, Q94533, P12370	2.29962	0.999998	0.73166
Annotation Cluster 3
UP_KEYWORDS	Nucleotide-binding	7	0.00190306	Q9VK45, P29844, Q9W3K5, Q94533, P12370, P91938, P08736	4.96469	0.139709	0.0724815
GOTERM_BP_DIRECT	GO:0006974~cellular response to DNA damage stimulus	4	0.00209483	Q9VK45, Q9W3K5, Q94533, P91938	14.9605	0.345314	0.100485
UP_KEYWORDS	ATP-binding	5	0.0215455	Q9VK45, P29844, Q9W3K5, Q94533, P12370	4.45501	0.821059	0.249326
GOTERM_MF_DIRECT	GO:0004674~protein serine/threonine kinase activity	3	0.0749098	Q9VK45, Q94533, P12370	6.37637	0.994576	0.926351
UP_KEYWORDS	Kinase	3	0.097648	Q9VK45, Q94533, P12370	5.4635	0.999702	0.594211
GOTERM_BP_DIRECT	GO:0006468~protein phosphorylation	3	0.138059	Q9VK45, Q94533, P12370	4.42911	1	0.964369
UP_KEYWORDS	Transferase	5	0.153393	Q9VK45, P42124, Q27869, Q94533, P12370	2.29962	0.999998	0.73166
INTERPRO	IPR011009:Protein kinase-like domain	3	0.162237	Q9VK45, Q94533, P12370	4.00292	1	0.999621
GOTERM_MF_DIRECT	GO:0005524~ATP binding	5	0.170264	Q9VK45, P29844, Q9W3K5, Q94533, P12370	2.20753	0.999996	0.984524
Annotation Cluster 4
UP_KEYWORDS	Alternative splicing	6	0.00663036	Q9VVT2, P08761, Q9V3J1, P92177, P91938, P12646	4.72753	0.408766	0.12312
UP_SEQ_FEATURE	splice variant	6	0.227686	Q9VVT2, P08761, Q9V3J1, P92177, P91938, P12646	1.70109	1	0.9966
GOTERM_CC_DIRECT	GO:0005886~plasma membrane	4	0.289732	Q9VVT2, Q9V3J1, P92177, P12370	2.04092	1	0.956545
Annotation Cluster 5
UP_KEYWORDS	Iron	4	0.00566809	P17336, Q9W385, Q9VXK7, Q9VRD9	10.5223	0.361768	0.13902
UP_KEYWORDS	Metal-binding	4	0.310526	P17336, P53624, Q9VXK7, Q9VRD9	1.97293	1	0.930774
GOTERM_MF_DIRECT	GO:0046872~metal ion binding	3	0.578244	P17336, Q9VXK7, Q9VRD9	1.51633	1	0.999999
D. melanogaster LAGs background
no enrichment
All genes that are conserved across at least 10 phyla background
Category	Term	Count	PValue	Genes	Fold Enrichment	Bonferroni	Benjamini
Annotation Cluster 1
UP_KEYWORDS	Oxidoreductase	8	0.000746024	P08761, P17336, Q960M4, Q9VAW7, Q9W385, P91938, P12646, Q9VXK7	4.79689	0.0572535	0.0572535
GOTERM_BP_DIRECT	GO:0055114~oxidation-reduction process	5	0.02627	P08761, P17336, Q9W385, P91938, P12646	4.15685	0.995381	0.591901
Annotation Cluster 2
GOTERM_BP_DIRECT	GO:0007411~axon guidance	4	0.00548551	Q9VK45, P42124, P92177, Q94533	10.4055	0.670811	0.242537
UP_SEQ_FEATURE	mutagenesis site	5	0.00875862	Q9VK45, P42124, P92177, Q27869, P91938	5.43403	0.440446	0.440446
GOTERM_BP_DIRECT	GO:0048813~dendrite morphogenesis	4	0.0112235	Q9VK45, P42124, Q94517, Q94533	8.06429	0.897713	0.366182
GOTERM_MF_DIRECT	GO:0005515~protein binding	6	0.0432811	P42124, Q94517, P92177, Q9W3K5, Q94533, P12370	2.91627	0.948411	0.948411
GOTERM_CC_DIRECT	GO:0005634~nucleus	8	0.293836	Q9VK45, P42124, Q9VDU7, Q94517, P92177, Q9W3K5, Q960M4, Q94533	1.40734	1	0.978225
UP_KEYWORDS	Transferase	5	0.579501	Q9VK45, P42124, Q27869, Q94533, P12370	1.21075	1	0.998014
Annotation Cluster 3
UP_KEYWORDS	Alternative splicing	6	0.0169727	Q9VVT2, P08761, Q9V3J1, P92177, P91938, P12646	3.72435	0.74137	0.362872
GOTERM_CC_DIRECT	GO:0005886~plasma membrane	4	0.0734974	Q9VVT2, Q9V3J1, P92177, P12370	3.87818	0.984984	0.984984
UP_SEQ_FEATURE	splice variant	6	0.104408	Q9VVT2, P08761, Q9V3J1, P92177, P91938, P12646	2.17361	0.999309	0.973719
	Lifespan extending LAGs conserved only in Arthropoda
no enrichments

## Sheet: M. musculus LSE
Suppl. Table 6. Enrichment analysis of lifespan extending Longevity-associated genes (LAGs) under different criteria and backgrounds
M. musculus
Analysis was performed using:
DAVID Bioinformatics Resources 6.8 (https://david.ncifcrf.gov/) and confirmed with WebGestalt (http://www.webgestalt.org/), EnrichR (http://amp.pharm.mssm.edu/Enrichr/), and Panther (http://pantherdb.org/)
For further details on the meaning of the descriptors and annotation clustering see https://david.ncifcrf.gov/
Listed are the most significantly enriched KEGG pathways and the highest annotation clusters
The conservation criteria are depicted in dark grey
Each list of genes was tested for enrichment against the following backgrounds: the entire genome, the entire list of LAGs, and all genes from the entire genome under the same conservation criteria
	Lifespan extending LAGs conserved across at least 12 phyla
No enrichment
	Lifespan extending LAGs conserved across at least 10 phyla
No enrichment
	Lifespan extending LAGs conserved only in Mammalia
No enrichments
	Lifespan extending LAGs conserved only in Chordata
Whole genome background
Category	Term	Count	PValue	Genes	Fold Enrichment	Bonferroni	Benjamini
KEGG_PATHWAY	mmu04080:Neuroactive ligand-receptor interaction	3	0.0126136	P32082, P16882, P29754	13.5439	0.2532	0.2532
Annotation Cluster 1
UP_KEYWORDS	Secreted	4	0.006901	P16043, P06869, Q9JJN1, P16882	7.69139	0.193195	0.193195
GOTERM_CC_DIRECT	GO:0005615~extracellular space	4	0.00749168	P16043, P06869, Q9JJN1, P16882	7.47036	0.259771	0.259771
UP_SEQ_FEATURE	signal peptide	5	0.0100662	P32082, P16043, P06869, Q9JJN1, P16882	4.11835	0.298198	0.298198
GOTERM_CC_DIRECT	GO:0005576~extracellular region	4	0.0115142	P16043, P06869, Q9JJN1, P16882	6.40926	0.370758	0.206753
UP_KEYWORDS	Signal	5	0.0170414	P32082, P16043, P06869, Q9JJN1, P16882	3.56593	0.413062	0.233882
Annotation Cluster 2
GOTERM_MF_DIRECT	GO:0017046~peptide hormone binding	3	6.17784e-05	P32082, P16882, P29754	207.69	0.00209833	0.00209833
KEGG_PATHWAY	mmu04080:Neuroactive ligand-receptor interaction	3	0.0126136	P32082, P16882, P29754	13.5439	0.2532	0.2532
GOTERM_CC_DIRECT	GO:0009986~cell surface	3	0.0140698	P32082, P06869, P16882	13.3968	0.432655	0.172155
UP_KEYWORDS	Disulfide bond	4	0.0377645	P32082, P06869, P16882, P29754	4.14853	0.696805	0.328199
UP_KEYWORDS	Receptor	3	0.145368	P32082, P16882, P29754	3.71986	0.992324	0.704001
UP_SEQ_FEATURE	topological domain:Extracellular	3	0.16705	P32082, P16882, P29754	3.42173	0.998334	0.959184
UP_SEQ_FEATURE	disulfide bond	3	0.198766	P06869, P16882, P29754	3.07547	0.999572	0.924631
UP_SEQ_FEATURE	topological domain:Cytoplasmic	3	0.24695	P32082, P16882, P29754	2.68036	0.999951	0.9164
UP_KEYWORDS	Cell membrane	3	0.260984	P32082, P16882, P29754	2.58579	0.999915	0.846661
UP_KEYWORDS	Glycoprotein	3	0.26694	P32082, P16882, P29754	2.54784	0.999934	0.798989
GOTERM_CC_DIRECT	GO:0005737~cytoplasm	4	0.327358	P02802, P32082, P16882, P29754	1.69438	1	0.98104
UP_SEQ_FEATURE	glycosylation site:N-linked (GlcNAc...)	3	0.339264	P32082, P16882, P29754	2.16655	0.999999	0.945021
GOTERM_CC_DIRECT	GO:0016020~membrane	4	0.36488	P32082, P06869, P16882, P29754	1.60552	1	0.973524
UP_SEQ_FEATURE	transmembrane region	3	0.440746	P32082, P16882, P29754	1.79022	1	0.966293
GOTERM_CC_DIRECT	GO:0005886~plasma membrane	3	0.461063	P32082, P16882, P29754	1.72888	1	0.983772
UP_KEYWORDS	Transmembrane helix	3	0.592526	P32082, P16882, P29754	1.40098	1	0.981237
UP_KEYWORDS	Transmembrane	3	0.594121	P32082, P16882, P29754	1.39756	1	0.969624
UP_KEYWORDS	Phosphoprotein	3	0.653809	P06869, P16882, P29754	1.27609	1	0.974106
GOTERM_CC_DIRECT	GO:0016021~integral component of membrane	3	0.680603	P32082, P16882, P29754	1.22515	1	0.998529
UP_KEYWORDS	Membrane	3	0.739127	P32082, P16882, P29754	1.11943	1	0.984479
M. musculus LAGs background
Category	Term	Count	PValue	Genes	Fold Enrichment	Bonferroni	Benjamini
KEGG_PATHWAY	mmu04080:Neuroactive ligand-receptor interaction	3	0.0266259	P32082, P16882, P29754	8.4	0.46243	0.46243
Annotation Cluster 1
UP_SEQ_FEATURE	signal peptide	5	0.0036476	P32082, P16043, P06869, Q9JJN1, P16882	5	0.120058	0.120058
UP_KEYWORDS	Signal	5	0.00908971	P32082, P16043, P06869, Q9JJN1, P16882	4	0.246533	0.246533
UP_KEYWORDS	Secreted	4	0.0308212	P16043, P06869, Q9JJN1, P16882	4.26667	0.621103	0.384454
GOTERM_CC_DIRECT	GO:0005576~extracellular region	4	0.0315903	P16043, P06869, Q9JJN1, P16882	4.22857	0.723073	0.723073
GOTERM_CC_DIRECT	GO:0005615~extracellular space	4	0.0451131	P16043, P06869, Q9JJN1, P16882	3.73109	0.842211	0.602773
Annotation Cluster 2
GOTERM_MF_DIRECT	GO:0017046~peptide hormone binding	3	0.00706388	P32082, P16882, P29754	16	0.214177	0.214177
KEGG_PATHWAY	mmu04080:Neuroactive ligand-receptor interaction	3	0.0266259	P32082, P16882, P29754	8.4	0.46243	0.46243
UP_KEYWORDS	Disulfide bond	4	0.0440348	P32082, P06869, P16882, P29754	3.76471	0.752426	0.372084
UP_SEQ_FEATURE	topological domain:Extracellular	3	0.0582368	P32082, P16882, P29754	6	0.87755	0.650071
GOTERM_CC_DIRECT	GO:0009986~cell surface	3	0.0592131	P32082, P06869, P16882	5.94643	0.912974	0.556851
UP_KEYWORDS	Receptor	3	0.0890076	P32082, P16882, P29754	4.8	0.944415	0.514444
UP_SEQ_FEATURE	topological domain:Cytoplasmic	3	0.0890076	P32082, P16882, P29754	4.8	0.961716	0.662967
UP_SEQ_FEATURE	disulfide bond	3	0.162613	P06869, P16882, P29754	3.42857	0.997994	0.788357
UP_KEYWORDS	Cell membrane	3	0.182889	P32082, P16882, P29754	3.2	0.998091	0.714147
UP_SEQ_FEATURE	glycosylation site:N-linked (GlcNAc...)	3	0.182889	P32082, P16882, P29754	3.2	0.999149	0.756798
UP_SEQ_FEATURE	transmembrane region	3	0.290835	P32082, P16882, P29754	2.4	0.999994	0.865303
UP_KEYWORDS	Glycoprotein	3	0.335607	P32082, P16882, P29754	2.18182	0.999997	0.879071
UP_KEYWORDS	Transmembrane helix	3	0.35806	P32082, P16882, P29754	2.08696	0.999999	0.859565
UP_KEYWORDS	Transmembrane	3	0.35806	P32082, P16882, P29754	2.08696	0.999999	0.859565
GOTERM_CC_DIRECT	GO:0016021~integral component of membrane	3	0.362713	P32082, P16882, P29754	2.06832	1	0.98895
GOTERM_CC_DIRECT	GO:0016020~membrane	4	0.409856	P32082, P06869, P16882, P29754	1.5102	1	0.985288
GOTERM_CC_DIRECT	GO:0005886~plasma membrane	3	0.53815	P32082, P16882, P29754	1.53456	1	0.994201
UP_KEYWORDS	Membrane	3	0.611848	P32082, P16882, P29754	1.37143	1	0.974451
GOTERM_CC_DIRECT	GO:0005737~cytoplasm	4	0.922481	P02802, P32082, P16882, P29754	0.834586	1	1
UP_KEYWORDS	Phosphoprotein	3	0.988873	P06869, P16882, P29754	0.623377	1	1
All genes that are conserved only in Chordata background
Category	Term	Count	PValue	Genes	Fold Enrichment	Bonferroni	Benjamini
KEGG_PATHWAY	mmu04080:Neuroactive ligand-receptor interaction	3	0.058817	P32082, P16882, P29754	5.97594	0.75197	0.75197
Annotation Cluster 1
GOTERM_CC_DIRECT	GO:0005615~extracellular space	4	0.0285919	P16043, P06869, Q9JJN1, P16882	4.59892	0.686622	0.686622
UP_KEYWORDS	Secreted	4	0.0434498	P16043, P06869, Q9JJN1, P16882	3.93277	0.747686	0.747686
GOTERM_CC_DIRECT	GO:0005576~extracellular region	4	0.0662402	P16043, P06869, Q9JJN1, P16882	3.34555	0.935523	0.599008
UP_KEYWORDS	Signal	5	0.0729233	P32082, P16043, P06869, Q9JJN1, P16882	2.356	0.904372	0.690762
UP_SEQ_FEATURE	signal peptide	5	0.123113	P32082, P16043, P06869, Q9JJN1, P16882	2.01033	0.98993	0.98993
Annotation Cluster 2
GOTERM_MF_DIRECT	GO:0017046~peptide hormone binding	3	0.000280767	P32082, P16882, P29754	96.1633	0.00950197	0.00950197
GOTERM_CC_DIRECT	GO:0009986~cell surface	3	0.0329011	P32082, P06869, P16882	8.54203	0.737678	0.487826
KEGG_PATHWAY	mmu04080:Neuroactive ligand-receptor interaction	3	0.058817	P32082, P16882, P29754	5.97594	0.75197	0.75197
GOTERM_CC_DIRECT	GO:0005737~cytoplasm	4	0.129734	P02802, P32082, P16882, P29754	2.55661	0.996144	0.750815
UP_KEYWORDS	Disulfide bond	4	0.161195	P32082, P06869, P16882, P29754	2.33427	0.9957	0.837384
UP_KEYWORDS	Phosphoprotein	3	0.408182	P06869, P16882, P29754	1.89691	1	0.982842
GOTERM_CC_DIRECT	GO:0016020~membrane	4	0.410888	P32082, P06869, P16882, P29754	1.51022	1	0.985493
UP_KEYWORDS	Receptor	3	0.429695	P32082, P16882, P29754	1.82526	1	0.969249
UP_SEQ_FEATURE	topological domain:Extracellular	3	0.502178	P32082, P16882, P29754	1.61512	1	0.999995
UP_KEYWORDS	Glycoprotein	3	0.520563	P32082, P16882, P29754	1.56789	1	0.97759
UP_KEYWORDS	Cell membrane	3	0.554368	P32082, P16882, P29754	1.48634	1	0.972109
UP_SEQ_FEATURE	topological domain:Cytoplasmic	3	0.555669	P32082, P16882, P29754	1.48341	1	0.999922
UP_SEQ_FEATURE	disulfide bond	3	0.57913	P06869, P16882, P29754	1.43039	1	0.999486
UP_SEQ_FEATURE	transmembrane region	3	0.708622	P32082, P16882, P29754	1.17396	1	0.999822
UP_SEQ_FEATURE	glycosylation site:N-linked (GlcNAc...)	3	0.717857	P32082, P16882, P29754	1.15736	1	0.999377
GOTERM_CC_DIRECT	GO:0005886~plasma membrane	3	0.72646	P32082, P16882, P29754	1.14196	1	0.999823
UP_KEYWORDS	Transmembrane helix	3	0.82296	P32082, P16882, P29754	0.975614	1	0.99878
UP_KEYWORDS	Transmembrane	3	0.823799	P32082, P16882, P29754	0.974183	1	0.997471
GOTERM_CC_DIRECT	GO:0016021~integral component of membrane	3	0.879961	P32082, P16882, P29754	0.876674	1	0.999995
UP_KEYWORDS	Membrane	3	0.888071	P32082, P16882, P29754	0.862008	1	0.998874
