# Supplementary material for: Wide‐scale comparative analysis of longevity genes and interventions
Source: Aging Cell. 2017 Aug 24;16(6):1267–75. doi: 10.1111/acel.12659 (PMC5676071; doi:10.1111/acel.12659)
Supplement: Supplementary file 8 — Table S7 List of LAGs that are listed as stress response genes under the GO classification system. [file ACEL-16-1267-s008.xlsx]

## Sheet: Stress response
Suppl. Table 7. List of LAGs that are listed as stress response genes under the GO classification system
All data was extracted from the GeneAge (http://genomics.senescence.info/genes/) and Uniprot (http://www.uniprot.org/) databases
Gene ID	Entrez Gene ID	UniProt	Gene Symbol	Gene Name
1507	852925	P31787	ACB1	Acyl-CoA-Binding
1299	852059	Q02336	ADA2	transcriptional ADAptor
1016	855222	Q03233	ADD37	Alpha1-proteinase inhibitor-Degradation Deficient
1699	853327	P32447	ASF1	Anti-Silencing Function
1305	855954	Q12380	ATG5	AuTophaGy related
1218	856576	P38862	ATG7	AuTophaGy related
1028	856137	P48016	ATH1	Acid TreHalase
1031	853350	Q01389	BCK1	Bypass of C Kinase
1033	856924	P29311	BMH1	Brain Modulosignalin Homologue
1670	851676	P34730	BMH2	Brain Modulosignalin Homologue
1681	855450	P41832	BNI1	Bud Neck Involved
126	856099	P22516	CHL1	Chl1p
1508	854227	P19454	CKA2	Casein Kinase Alpha' subunit
1694	851843	P15202	CTA1	CaTalase A
1622	856254	Q01454	CTF4	Chromosome Transmission Fidelity
1630	853718	Q03957	CTK1	Carboxy-Terminal domain Kinase
141	852979	P06115	CTT1	Cytosolic catalase T
183	856569	P38859	DNA2	Essential tripartite DNA replication factor with single-stranded DNA-dependent ATPase, ATP-dependent
1496	851457	P39009	DUN1	DNA-damage UNinducible
1481	851965	Q06340	ESC2	Establishment of Silent Chromatin
1229	852130	P32474	EUG1	ER protein Unnecessary for Growth
1230	854198	P39875	EXO1	EXOnuclease
1685	851877	P15442	GCN2	General Control Nonderepressible
1578	852546	P38143	GPX2	Glutathione PeroXidase
1463	856106	Q12341	HAT1	Histone AcetylTransferase
1236	854058	Q12039	HMI1	Helicase in MItochondria
1072	854432	Q08702	HNT3	Histidine triad NucleoTide-binding
1313	854149	Q08109	HRD1	HMG-coA Reductase Degradation
1237	850904	Q05787	HRD3	HMG-coA Reductase Degradation
347	850633	P31539	HSP104	chaperone ATPase HSP104
1241	856739	P40015	ISC1	Inositol phosphoSphingolipid phospholipase C
1411	850794	Q08045	LCL2	Long Chronological Lifespan 2
1368	853789	P36016	LHS1	Lumenal Hsp Seventy
430	852433	P38111	MEC1	Mec1p
1513	853595	P32906	MNS1	Mns1p
1369	855264	P32829	MRE11	Meiotic REcombination
1371	854063	P25847	MSH2	MutS Homolog
1464	851671	Q03834	MSH6	MutS Homolog
450	856765	P40029	MXR1	Mxr1p
1669	855600	P53920	NMA111	Nuclear Mediator of Apoptosis
1709	855633	P53935	NST1	Negatively affects Salt Tolerance
1626	851564	P32356	NTH1	Neutral TreHalase
1111	856662	P32612	PAU2	seriPAUperin family
1264	855626	P50947	PHO23	PHOsphate metabolism
1317	856076	P17157	PHO85	PHOsphate metabolism
1467	852259	P36775	PIM1	Proteolysis In Mitochondria
1318	855642	P14242	PMS1	PostMeiotic Segregation
1123	851462	P33775	PMT1	Protein O-MannosylTransferase
1521	851902	Q06644	PMT7	Pmt7p
1391	851647	P32345	PPH3	Protein PHosphatase
1126	852215	P34227	PRX1	PeroxiRedoXin
1268	854878	P06838	RAD10	RADiation sensitive
531	853747	P26793	RAD27	Rad27p
1686	851909	Q06665	RAD34	Homologous to RAD4
1269	856909	P14736	RAD4	RADiation sensitive
532	855471	P12753	RAD50	Subunit of MRX complex, with Mre11p and Xrs2p
533	856831	P25454	RAD51	Strand exchange protein
534	854976	P06778	RAD52	RAD51 homolog (RecA homolog, E. coli) (S. cerevisiae)
536	851803	P14737	RAD9	Rad9p
1320	855170	P38615	RIM11	Regulator of IME2
551	850511	P43565	RIM15	Regulator of IME2
1137	856016	Q12224	RLM1	Resistance to Lethality of MKK1P386 overexpression
1140	851542	Q03465	RPN4	Regulatory Particle Non-ATPase
1142	855951	Q12461	RRD2	Resistant to Rapamycin Deletion
1688	856426	P38766	RRM3	rDNA Recombination Mutation
1148	851819	Q04947	RTN1	ReTiculoN-like
1429	856559	P38850	RTT107	Regulator of Ty1 Transposition
1682	850367	P25343	RVS161	Reduced Viability on Starvation
1597	855305	P38429	SAP30	SIT4 protein phosphatase Associated Protein
590	856612	P11792	SCH9	Protein kinase that regulates signal transduction activity and G1 progression
1151	855254	P25303	SCJ1	S. Cerevisiae DnaJ
1403	852824	P53172	SDS23	homolog of S. pombe SDS23
1598	854725	P40505	SDS3	Suppressor of Defective Silencing
600	855228	P35187	SGS1	Sgs1p
1376	854168	Q12118	SGT2	Small Glutamine-rich Tetratricopeptide repeat-containing protein
1430	855213	P50263	SIP18	Salt Induced Protein
603	852664	P34164	SIP2	Sip2p
606	851520	P06700	SIR2	Sirtuin (silent mating type information regulation 2 homolog) 1 (S. cerevisiae)
1713	853946	P36024	SIS2	SIt4 Suppressor
1156	856613	P38889	SKN7	Suppressor of Kre Null
1325	855554	Q02100	SKO1	Suppressor of Kinase Overexpression
1714	856852	P40072	SLX8	Synthetic Lethal of unknown (X) function
619	852088	P06782	SNF1	AMP-activated serine/threonine protein kinase
621	853568	P00445	SOD1	Cu, Zn superoxide dismutase
623	856399	P00447	SOD2	Manganese-containing superoxide dismutase
1599	853315	P35208	SPT10	SuPpressor of Ty
339	853353	P12954	SRS2	Srs2p
1159	856840	P22202	SSA4	Stress-Seventy subfamily A
1160	850692	Q07084	SSK1	Suppressor of Sensor Kinase
1161	855765	P53599	SSK2	Suppressor of Sensor Kinase
1609	851076	P23561	STE11	STErile
1327	850879	P09959	SWI6	SWItching deficient
1628	853809	P35691	TMA19	Translation Machinery Associated
679	853529	P35169	TOR1	PIK-related protein kinase and rapamycin target
1286	850732	P22217	TRX1	ThioRedoXin
1172	855089	P54730	UBX4	UBiquitin regulatory X
1173	851337	P54860	UFD2	Ubiquitin Fusion Degradation
700	852471	P38293	UMP1	Ump1p
1409	855871	Q12132	USV1	Up in StarVation
1295	851618	Q04311	VMS1	VCP/Cdc48-associated Mitochondrial Stress-responsive
1291	855983	Q02948	VPS30	Vacuolar Protein Sorting
1720	850941	P22543	VPS34	Vacuolar Protein Sorting
1355	855475	P53853	VPS75	Vacuolar Protein Sorting
1494	854208	P12611	WHI2	WHIskey
1441	856357	P38739	WSC4	cell Wall integrity and Stress response Component
1674	851437	Q07540	YFH1	Yeast Frataxin Homolog
1297	850423	P25637	YIH1	Yeast Impact Homolog
1623	853794	P36088	YKL069W	hypothetical protein
776	855328	P32807	YKU70	Subunit of the telomeric Ku complex (Yku70p-Yku80p)
777	855132	Q04437	YKU80	Subunit of the telomeric Ku complex (Yku70p-Yku80p)
1198	851021	Q06159	YLR312C	hypothetical protein
1203	855531	P53872	YNL190W	hypothetical protein
1204	854217	Q08422	YOR052C	hypothetical protein
1647	851627	Q99220	YOS9	Yeast OS-9 homolog
1722	852335	P38230	ZTA1	ZeTA-crystallin
1412	855480	P11412	ZWF1	ZWischenFerment
1	181727	Q95ZQ4	aak-2	AMP-Activated Kinase
3	173404	P91419	abu-11	Activated in Blocked Unfolded protein response
7	174762	Q94125	age-1	AGEing alteration AGE-1, abnormal DAuer Formation DAF-23
887	179898	Q9XUW8	aip-1	Arsenite Inducible Protein
10	179424	Q17941	akt-1	AKT kinase family
889	181019	Q19202	apy-1	APYrase
890	191609	Q94231	arf-1.1	ADP-Ribosylation Factor related
897	171735	Q3V5I7	atg-5	AuTophaGy (yeast Atg homolog)
25	175716	P46561	atp-2	ATP synthase F1 subunit gamma
899	179432	Q17420	B0024.4	hypothetical protein
38	176330	Q03565	baf-1	Barrier to Autointegration Factor
39	180982	Q18825	bar-1	beta-catenin
44	177345	Q22592	bec-1	BEClin (human autophagy) homolog
1759	174624	P54811	cdc-48.1	Protein CDC-48.1
925	179331	G5EFF9	CELE_F11A3.2	hypothetical protein
1766	176838	O44499	CELE_R02D3.3	Protein R02D3.3
1003	189814	Q9XWU3	CELE_Y41C4A.11	hypothetical protein
1007	173061	Q9XWE2	CELE_Y47H9C.1	hypothetical protein
1008	173005	Q9XWF2	CELE_Y52B11A.9	hypothetical protein
116	172616	Q20646	cep-1	C. Elegans P-53-like protein
118	179666	P90757	che-11	abnormal CHEmotaxis
125	3565921	Q9N3Z3	chk-1	CHeckpoint Kinase
129	176546	Q9U2D2	cku-70	Caenorhabditis KU
788	178238	O02343	clec-186	C-type LECtin
131	176065	Q95YE9	clk-2	CLocK (biological timing) abnormality
143	176466	Q17389	cul-1	CULlin
910	176104	P34271	cup-4	Coelomocyte UPtake defective
156	176829	P20792	daf-1	abnormal DAuer Formation
157	181263	G5EFF5	daf-12	Abnormal DAuer Formation
160	172981	O16850	daf-16	Abnormal DAuer Formation DAF-16, fork head-related transcription factor (daf-16)
161	176869	G5EE01	daf-18	Abnormal DAuer Formation
163	175410	Q968Y9	daf-2	abnormal DAuer Formation DAF-2, fork head-related transcription factor (daf-2)
165	180431	Q95QI7	daf-3	abnormal DAuer Formation
166	175781	P50488	daf-4	abnormal DAuer Formation
169	175237	P92172	daf-7	abnormal DAuer Formation
170	187612	Q21733	daf-8	abnormal DAuer Formation
180	180121	O45818	dkf-2	D Kinase Family
181	173128	O01700	dlk-1	DAP (Death Associated Protein kinase) Like Kinase
187	187266	O45667	dod-17	Downstream Of DAF-16 (regulated by DAF-16)
189	178564	O61874	dod-19	Downstream Of DAF-16 (regulated by DAF-16)
192	178247	Q9XUE0	dod-22	Downstream Of DAF-16 (regulated by DAF-16)
194	178245	Q9XUH3	dod-24	Downstream Of DAF-16 (regulated by DAF-16)
915	180398	Q86MI0	dve-1	DVE (Defective proVEntriculus in Drosophila) homolog
205	174476	Q18965	eat-3	EATing: abnormal pharyngeal pumping
210	172743	P29691	eef-2	Elongation Factor
919	171751	G5EGU1	egl-30	EGg Laying defective
921	179461	G5EBV0	egl-9	EGg Laying defective
225	173325	Q7YTU4	ero-1	Endoplasmic Reticulum Oxidase
924	173069	G5EBR7	exo-3	EXOnuclease
287	174002	Q9TY03	frh-1	FRataxin (involved in human Friedrich's ataxia) Homolog
942	172505	P51875	goa-1	G protein,O, Alpha subunit
313	179219	P22454	gpa-2	G Protein, Alpha subunit
314	179319	P28052	gpa-3	G Protein, Alpha subunit
328	178725	Q9N4X8	gst-10	Glutathione S-Transferase
329	187537	Q09596	gst-5	Glutathione S-Transferase
945	177560	G5EC23	hcf-1	human HCF1 related
640	178201	O18017	him-6	High Incidence of Males (increased X chromosome loss)
1773	176052	P41848	hmg-4	Protein HMG-4
338	180695	Q8MQ70	hpk-1	Homeodomain interacting Protein Kinase
341	173078	G5EFT5	hsf-1	Heat shock transcription factor 1
342	179286	P34696	hsp-16.1	Heat Shock Protein
343	179287	P02513	hsp-16.48	Heat Shock Protein
344	179288	P02513	hsp-16.49	Heat Shock Protein
345	174203	P20163	hsp-4	Heat Shock Protein
346	178873	P11141	hsp-6	Heat shock 70kDa protein 9B (mortalin-2)
356	171939	G5EFI9	hus-1	human HUS1 related
948	174305	Q09499	ire-1	IRE1 kinase related
380	180810	G5EDT6	jkk-1	JNK Kinase
381	177460	Q8WQG9	jnk-1	Jun N-terminal Kinase
955	174050	Q09490	lgg-1	LC3, GABARAP and GATE-16 family
956	181662	Q27395	lin-15B	abnormal cell LINeage
201	174181	Q19058	maoc-1	MAO-C-like dehydratase domain
960	3565400	G5EGQ3	max-2	Motor AXon guidance
435	260040	P41956	mev-1	Abnormal MEthyl Viologen sensitivity
437	185682	Q20347	mkk-4	MKK (MAP Kinase Kinase) homolog
961	175545	P39745	mpk-1	MAP Kinase
462	182565	O01931	nhr-154	Nuclear Hormone Receptor family
463	172839	O45666	nhr-49	Nuclear Hormone Receptor family
965	184647	Q19569	nlp-7	Neuropeptide-like protein genes family
481	179806	Q18434	odr-3	ODoRant response abnormal
486	180585	G5ED37	osm-5	OSMotic avoidance abnormal
487	179631	G5EDF6	osm-6	OSMotic avoidance abnormal
493	178113	P41932	par-5	abnormal embryonic PARtitioning of cytoplasm
969	178981	Q27873	pcm-1	Protein Carboxymethyltransferase
482	180919	Q21219	pept-1	OligoPeptide Transporter
503	180357	Q17381	pha-4	defective PHArynx development
970	171768	Q9BKU4	phb-1	mitochondrial ProHiBitin complex
971	174034	P50093	phb-2	mitochondrial ProHiBitin complex
213	176991	O76360	pkg-1	EGg Laying defective
516	266858	H2KZL7	prdx-2	PeRoxireDoXin
542	175522	Q19046	rcq-5	ReCQ DNA helicase family
552	176525	O45962	rle-1	Regulation of Longevity by E3 ubiquitin ligase
553	175532	Q09463	rnf-5	RiNg Finger protein
1779	174238	Q19537	rpa-1	Protein RPA-1
571	175879	P48152	rps-3	Ribosomal Protein, Small subunit
1787	179641	Q18787	rpt-1	Protein RPT-1
587	176512	G5EEK8	sca-1	SERCA (Sarco-Endoplasmic Reticulum Calcium ATPase)
591	186053	Q20608	scl-1	SCP-Like extracellular protein
596	181055	P29355	sem-5	SEx Muscle abnormal
597	181716	O17470	ser-1	SERotonin/octopamine receptor family
980	3565745	Q9TYT3	shc-1	Src Homology domain C-terminal, adaptor homolog
602	190339	Q9NA80	sinh-1	SIN-1 (S. pombe stress activated protein kinase interactor) Homolog
604	177924	Q21921	sir-2.1	Yeast SIR related (68.8 kD) (sir-2.1)
612	177343	P34707	skn-1	SKiNhead
616	179243	H2KYN6	smk-1	suppressor of MEK null
984	174141	P34697	sod-1	superoxide dismutase
753	171915	Q9N3T5	spg-7	human SPG (spastic paraplegia)
643	176864	O44410	T07A9.8	Protein T07A9.8
668	176297	Q03611	tax-4	abnormal CHEmotaxis
669	177943	Q0G819	tax-6	abnormal CHEmotaxis
1751	174436	D0VWM8	tdp-1	Protein TDP-1
992	180740	Q95QD1	tmem-135	K02G10.3
680	176825	P34722	tpa-1	TPA (tetradecanoyl phorbol acetate) resistant
31	181863	Q09433	trx-1	ThioRedoXin
692	177073	Q95XX0	ubc-13	UBiquitin Conjugating enzyme
698	3565860	Q19584	ufd-1	Ubiquitin Fusion Degradation (yeast UFD homolog)
705	176257	P30628	unc-32	UNCoordinated
998	181321	Q19213	vhl-1	von Hippel-Lindau tumor suppressor homolog
1844	175541	A0FLQ8	xbp-1	Protein XBP-1
1004	189848	Q9XXF1	Y43C5A.3	hypothetical protein
1006	176544	C7IVS4	Y47D3A.29	hypothetical protein
831	42186	P92177	14-3-3epsilon	CG31196 gene product from transcript CG31196-RA
832	41957	Q8INB9	Akt1	CG4006 gene product from transcript CG4006-RA
834	38344	Q9VZX7	Atg2	Autophagy-specific gene 2
21	37141	Q7JY94	Atg7	Autophagy-specific gene 7
835	40044	Q9VVS6	Aut1	Aut1 -CG6877 gene product from transcript CG6877-RA
837	44801	P92208	bsk	basket
89	32947	Q9Y1I2	car	carnation
91	40048	P17336	Cat	Catalase
1791	33081	Q9VRD9	Cbs	Cystathionine beta-synthase
108	36727	P48609	Cdk5	Cyclin-dependent kinase 5
838	43369	Q9VAW7	CG17856	CG17856 gene product from transcript CG17856-RA
841	32565	Q9VXK7	CG9172	CG9172 gene product from transcript CG9172-RA
124	64880	Q9XTN2	chico	Insulin receptor substrate-1
178	36543	A1Z9J4	DJ-1alpha	DJ-1alpha
179	43652	Q9VA37	dj-1beta	dj-1beta
182	33906	Q9VMD0	DLP	Daxx-like protein
195	31118	Q24314	dor	deep orange
845	31154	Q7JUF8	Edem1	CG3810 gene product from transcript CG3810-RC
215	36242	Q5U117	Egm	enigma
445	39675	P08761	Eip71CD	Ecdysone-induced protein 28/29kD
848	31845	Q9W385	fh	frataxin homolog
286	41709	Q95V55	foxo	Forkhead box, sub-group O
849	35646	A1Z6W5	Gadd45	CG11086 gene product from transcript CG11086-RA
293	53581	Q9W3K5	Gclc	Glutamate-cysteine ligase catalytic subunit
294	248194	Q9VCW6	Gclm	Glutamate-cysteine ligase modifier subunit
304	40201	Q9VW83	gig	gigas
305	36447	A1Z991	GLaz	Glial Lazarillo
851	36927	P41043	GstS1	Glutathione S transferase S1
1818	32080	Q24592	hop	hopscotch
854	3772576	P02515	Hsp22	Heat shock protein 22
349	39075	P02517	Hsp26	Heat shock protein 26
350	39078	P02518	Hsp27	Heat shock protein 27
351	42852	O97125	Hsp68	Heat shock protein 68
1013	44921	Q8INI8	Hsp70Ba	Heat shock 70kDa protein 1A
368	42549	P09208	InR	Insulin-like 1 receptor
856	53578	Q9V3P0	Jafrac1	Thioredoxin peroxidase 1
859	42062	Q7KSF5	Keap1	CG3962 gene product from transcript CG3962-RA
862	46260	Q9VTU2	l(3)neo18	l(3)neo18
865	42672	Q9VCX1	loco	locomotion defects
1832	42866	O62618	Mpk2	CG5475-PA
870	39089	A8JNP3	MTF-1	Metal response element-binding Transcription Factor-1
447	38058	O97148	mth	methuselah
871	42348	Q9VDU7	Naam	Naam gene product from transcript Naam-RA
459	43149	Q9VBJ2	Nf1	Neurofibromin 1
872	33324	Q8SXR1	NLaz	Neural Lazarillo
1831	34780	O61443	p38b	CG7393-PA
489	2768677	Q8IMZ4	p53	CG33336-PA
1843	40336	Q7KTX7	park	parkin
498	40668	Q27869	Pcmt	Protein-L-isoaspartate (D-aspartate) O-methyltransferase
874	42446	P91634	Pi3K92E	CG4141 gene product from transcript CG4141-RA
514	36990	Q7K4D1	POSH	Plenty of SH3s
875	3771951	Q960M4	Prx5	Peroxiredoxin 5
876	43991	Q7KMQ6	Pten	CG5671 gene product from transcript CG5671-RB
522	40958	Q9VHV8	puc	puckered
1847	246599	Q8MLS2	Rpi	Ribose-5-phosphate isomerase
581	32406	P32870	rut	rutabaga
583	38654	Q94533	S6k	RPS6-p70-protein kinase
594	41340	Q9VGS3	SdhC	succinate dehydrogenase, cytochrome b556 subunit
1846	43904	O18645	SNF1A	SNF1A/AMP-activated protein kinase
878	42515	Q9VDD2	SNF4Agamma	SNF4/AMP-activated protein kinase gamma subunit
622	39251	P61851	Sod	Superoxide dismutase
1740	40562	Q8IPM1	Spargel	Spargel
1817	42428	Q24151	Stat92E	Signal-transducer and activator of transcription protein at 92E
1816	34119	P05205	Su(var)205	Suppressor of variegation 205
634	36424	Q7K0S9	sug	sugarbabe
635	44046	Q9VXN2	sun	Stunted
880	33569	Q9XZ56	Thor	CG8846 gene product from transcript CG8846-RA
881	43036	Q9VBV3	to	takeout
678	47396	Q9VK45	Tor	Target of rapamycin
685	34281	Q9V429	Trx-2	thioredoxin-2
327	31760	P91938	Trxr-1	Thioredoxin reductase-1
686	31443	Q8IFW4	TrxT	Thioredoxin T
687	42862	Q9VCC9	Tsc1	CG6147-PA Tuberous sclerosis complex genes 1
811	11607	P29754	Agtr1a	Angiotensin II receptor, type 1a
1810	11651	P31750	Akt1	thymoma viral proto-oncogene 1
812	11816	P08226	Apoe	Apolipoprotein E
15	11865	Q9WTL8	Arntl	aryl hydrocarbon receptor nuclear translocator-like
24	11920	Q62388	Atm	Ataxia telangiectasia mutated homolog (human)
40	12028	Q07813	Bax	Bcl2-associated X protein
48	12189	P48754	Brca1	Breast cancer 1
90	12366	P29594	Casp2	caspase 2
92	12359	P24270	Cat	Catalase
93	12389	P49817	Cav1	caveolin, caveolae protein 1
1795	218294	Q6PFY9	Cdc14b	CDC14 cell division cycle 14B
1813	12572	Q03147	Cdk7	cyclin-dependent kinase 7
109	12575	P39689	Cdkn1a	Cyclin-dependent kinase inhibitor 1A
111	12608	P28033	Cebpb	CCAAT/enhancer binding protein (C/EBP), beta
122	50883	Q9Z265	Chek2	CHK2 checkpoint homolog (S. pombe)
814	12753	O08785	Clock	Circadian locomotor output cycles kaput
136	12850	P97478	Coq7	demethyl-Q 7
222	13871	O08811	Ercc2	Excision repair cross-complementing rodent repair deficiency, complementation group 2
223	50505	Q9QZD4	Ercc4	Excision repair cross-complementing rodent repair deficiency, complementation group 4
1800	56636	Q9JJN1	Fgf21	fibroblast growth factor 21
818	14268	P11276	Fn1	Fibronectin 1
290	14297	O35943	Fxn	frataxin
324	625249	Q91XR9	Gpx4	Glutathione peroxidase 4
1798	14860	P24472	Gsta4	glutathione S-transferase, alpha 4
819	11991	Q60668	Hnrnpd	heterogeneous nuclear ribonucleoprotein D
1802	64704	Q9JIY5	Htra2	HtrA serine peptidase 2
364	16000	P05017	Igf1	Insulin-like growth factor 1
1811	16150	O88351	Ikbkb	inhibitor of kappaB kinase beta
415	16905	P48678	Lmna	lamin A
1796	17319	P34884	Mif	macrophage migration inhibitory factor
444	17685	P43247	Msh2	mutS homolog 2, colon cancer, nonpolyposis type 1 (E. coli)
1809	56717	Q9JLN9	Mtor	mechanistic target of rapamycin (serine/threonine kinase)
458	72774	Q8K4Q6	Neil1	nei endonuclease VIII-like 1 (E. coli)
466	18127	P70313	Nos3	nitric oxide synthase 3, endothelial cell
497	18534	Q9Z2V4	Pck1	phosphoenolpyruvate carboxykinase 1, cytosolic
509	18792	P06869	Plau	Plasminogen activator, urokinase
823	19016	P37238	Pparg	Peroxisome proliferator activated receptor gamma
515	53892	Q9QZ67	Ppm1d	protein phosphatase 1D magnesium-dependent, delta isoform
518	18477	P35700	Prdx1	Peroxiredoxin 1
1012	19211	O08586	Pten	Phosphatase and tensin homolog
1737	72508	Q8BSK8	Rps6kb1	ribosomal protein S6 kinase, polypeptide 1
601	20416	P98083	Shc1	SHC (Src homology 2 domain containing) transforming protein 1
1011	93759	Q923E4	Sirt1	Sirtuin 1 ((silent mating type information regulation 2, homolog) 1 (S. cerevisiae)
610	50721	P59941	Sirt6	sirtuin 6 (silent mating type information regulation 2, homolog) 6 (S. cerevisiae)
827	20656	P09671	Sod2	Superoxide dismutase 2, mitochondrial
1812	18412	Q64337	Sqstm1	sequestosome 1
633	56424	Q9WUD1	Stub1	STIP1 homology and U-Box containing protein 1
671	21750	O35144	Terf2	telomeric repeat binding factor 2
672	21752	O70372	Tert	Telomerase reverse transcriptase
828	106021	Q80Z37	Topors	Topoisomerase I binding, arginine/serine-rich
682	22059	P02340	Trp53	Transformation related protein 53
830	27223	P70399	Trp53bp1	Transformation related protein 53 binding protein 1
683	22061	O88898	Trp63	Transformation related protein 63
1801	22062	Q9JJP2	Trp73	transformation related protein 73
691	22166	P10639	Txn1	Thioredoxin 1
696	22228	P70406	Ucp2	uncoupling protein 2 (mitochondrial, proton carrier)
734	22590	Q64267	Xpa	Xeroderma pigmentosum, complementation group A
735	22596	P27641	Xrcc5	X-ray repair complementing defective repair in Chinese hamster cells 5
736	14375	P23475	Xrcc6	X-ray repair complementing defective repair in Chinese hamster cells 6
