# Supplementary material for: Wide‐scale comparative analysis of longevity genes and interventions
Source: Aging Cell. 2017 Aug 24;16(6):1267–75. doi: 10.1111/acel.12659 (PMC5676071; doi:10.1111/acel.12659)
Supplement: Supplementary file 9 — Table S8 Pairwise concordance of LAG manipulation. [file ACEL-16-1267-s009.xlsx]

## Sheet: Sheet1
Suppl. Table 8. Pairwise concordance of LAG manipulation
Only LAGs that were defined as such for more than one model species are presented.
Important: "Effect on longevity" does not describe the direct effect of the depicted manipulation. For further details see GenAge: http://genomics.senescence.info/genes/
All 4 models
		S.cerevisiae				C.elegans				D.melanogaster				M.musculus
Gene symbol	Gene name	Uniprot	Entrez	Intervention	Effect on longevity	Uniprot	Entrez	Intervention	Effect on longevity	Uniprot	Entrez	Intervention	Effect on longevity	Uniprot	Entrez	Intervention	Effect on longevity
sod-2	Superoxide dismutase (24.5 kD) (sod-2)	P00447	856399	Overexpression	pro	P31161	172632	Pharmacological overexpression (Superoxide dismutase/catalase mimetics)	pro	Q00637	36878	RNA interference results in increased oxidative stress and early-onset mortality in young adults.	pro	P09671	20656	Deletion in connective tissue	pro
sir-2.1	Yeast SIR related (68.8 kD) (sir-2.1)	P53686	856092	Overexpression	pro	Q21921	177924	Overexpression	pro	Q9VK34	34708	Overexpression of dSir2 extends lifespan by up to 57%, whereas a decrease in dSir2 blocks the life-extending effect of caloric reduction or rpd3 mutations.	pro	Q923E4	93759	Mutations	pro
let-363	LEThal	P35169	853529	Deletion	anti	Q95Q95	172167	RNA interference	anti	Q9VK45	47396	Expression of a dominant-negative form extended lifespan.	anti	Q9JLN9	56717	Genetic reduction	anti
rsks-1	RSK-pSeventy (RSK-p70 kinase) homolog	P12688	853733	Deletion	fitness	Q9NAH6	176554	RNA interference	anti	Q94533	38654	Expression of a dominant-negative form extended lifespan.	anti	Q8BSK8	72508	Deletion	anti
frh-1	FRataxin (involved in human Friedrich's ataxia) Homolog	Q07540	851437	Deletion	pro	Q9TY03	174002	RNA interference	anti	Q9W385	31845	Overexpression	pro	O35943	14297	Knockout	pro
S.cerevisiae and C.elegans		S.cerevisiae				C.elegans
Gene symbol	Gene name	Uniprot	Entrez	Intervention	Effect on longevity	Uniprot	Entrez	Intervention	Effect on longevity	Concordancy in effect on longevity
sod-2	Superoxide dismutase (24.5 kD) (sod-2)	P00447	856399	Overexpression	pro	P31161	172632	Pharmacological overexpression (Superoxide dismutase/catalase mimetics)	pro	Concordant
sir-2.1	Yeast SIR related (68.8 kD) (sir-2.1)	P53686	856092	Overexpression	pro	Q21921	177924	Overexpression	pro	Concordant
let-363	LEThal	P35169	853529	Deletion	anti	Q95Q95	172167	RNA interference	anti	Concordant
rsks-1	RSK-pSeventy (RSK-p70 kinase) homolog	P12688	853733	Deletion	fitness	Q9NAH6	176554	RNA interference	anti	Unclear
frh-1	FRataxin (involved in human Friedrich's ataxia) Homolog	Q07540	851437	Deletion	pro	Q9TY03	174002	RNA interference	anti	Discordant
atg-7	AuTophaGy (yeast Atg homolog)	P38862	856576	Deletion	fitness	G5EBK4	178005	RNA interference	pro	Unclear
clk-1	Coenzyme Q7 homolog	P41735	854292	Deletion	fitness	P48376	175729	Mutation	unclear	Unclear
lgg-1	LC3, GABARAP and GATE-16 family	P38182	852200	Deletion	fitness	Q09490	174050	RNA interference	pro	Unclear
aak-2	AMP-Activated Kinase	P06782	852088	Overexpression	anti	Q95ZQ4	181727	Knockout	pro	Discordant
pnc-1	Pyrazinamidase and NiCotinamidase	P53184	852846	Overexpression	pro	Q9N426	176833	Knockout	pro	Concordant
T02H6.11	Protein T02H6.11	P00128	852142	Deletion	fitness	Q9N5E4	173459	RNA interference	anti	Unclear
cku-70	Caenorhabditis KU	P32807	855328	Mutation	fitness	Q9U2D2	176546	RNA interference	anti	Unclear
fbp-1	fructose-1,6-bisphosphatase	P09201	851092	Overexpression	anti	G5EBJ7	266822	RNA interference	anti	Concordant
rpl-4	Ribosomal Protein, Large subunit	P10664	852319	Deletion	anti	O02056	172074	RNA interference	anti	Concordant
rpl-19	Ribosomal Protein, Large subunit	P0CX83	852254	Deletion	anti	O02639	172201	RNA interference	anti	Concordant
mdh-2	Malate DeHydrogenase	P17505	853777	Overexpression	pro	O02640	175936	RNA interference	pro	Concordant
unc-64	UNCoordinated	P39926	855221	Deletion	fitness	O16000	176743	Mutation	unclear	Unclear
dld-1	Protein DLD-1	P09624	850527	Deletion	fitness	O17953	178387	RNA interference	anti	Unclear
top-1	TOPoisomerase	P04786	854156	Deletion	fitness	O17966	266847	RNA interference	pro	Unclear
isp-1	Iron-Sulfur Protein	P08067	856689	Deletion	anti	O44512	177609	Mutation	unclear	Unclear
CELE_F52C6.2	Protein F52C6.2	P0CG63	850620	Deletion	fitness	O44821	173558	RNA interference	pro	Unclear
mecr-1	Protein MECR-1	P38071	852314	Deletion	fitness	O45903	174963	RNA interference	anti	Unclear
ogdh-1	Protein OGDH-1	P20967	854681	Deletion	fitness	O61199	177235	RNA interference	anti	Unclear
cyc-2.1	CYtochrome C	P00044	853507	Deletion	fitness	P19974	177243	RNA interference	anti	Unclear
inf-1	INitiation Factor	P10081	853303	Deletion	fitness	P27639	175966	RNA interference	anti	Unclear
eef-2	Elongation Factor	P32324	851993	Deletion	fitness	P29691	172743	RNA interference	pro	Unclear
unc-32	UNCoordinated	P32563	854444	Deletion	anti	P30628	176257	Mutation	anti	Concordant
sod-1	superoxide dismutase	P00445	853568	Overexpression	pro	P34697	174141	RNA interference	anti	Discordant
atp-2	ATP synthase F1 subunit gamma	P00830	853585	Mutation	pro	P46561	175716	RNA interference	anti	Discordant
phb-2	mitochondrial ProHiBitin complex	P50085	853146	Deletion	fitness	P50093	174034	RNA interference post development	pro	Unclear
F21H12.1	Protein F21H12.1	P39706	851265	Deletion	fitness	Q09309	174019	RNA interference	anti	Unclear
wdr-5.1	Temporarily Assigned Gene name	P38123	852472	Deletion	fitness	Q17963	175474	Mutations	anti	Unclear
prx-5	PeRoXisome assembly factor	P35056	851831	Deletion	fitness	Q18426	174392	RNA interference	anti	Unclear
cyc-1	Cytochrome c1	P07143	854231	Deletion	anti	Q18853	172582	RNA interference	anti	Concordant
rps-11	Ribosomal Protein, Small subunit	P0CX48	851589	Deletion	anti	Q20206	178083	RNA interference	anti	Concordant
ftt-2	Fourteen-Three-Three family	P34730	851676	Overexpression	pro	Q20655	181348	Overexpression	pro	Concordant
ifg-1	Initiation Factor 4G (eIF4G) family	P39936	852833	Deletion	anti	Q21531	174322	RNA interference	anti	Concordant
unc-51	UNCoordinated	P53104	852695	Deletion	fitness	Q23023	180311	RNA interference	pro	Unclear
rab-7	RAB family	P32939	855012	Deletion	fitness	Q23146	174834	RNA interference	pro	Unclear
lars-2	Leucyl Amino-acyl tRNA Synthetase	P11325	851098	Deletion	fitness	Q23511	172499	Mutation	anti	Unclear
Y65B4BR.5	Protein Y65B4BR.5	P38879	856600	Deletion	fitness	Q86S66	171646	RNA interference	anti	Unclear
sac-1	Protein SAC-1	P32368	853668	Deletion	fitness	Q93641	172778	RNA interference	pro	Unclear
idha-1	Protein IDHA-1	P28241	854303	Deletion	anti	Q93714	172655	RNA interference	anti	Concordant
rpl-9	Ribosomal Protein, Large subunit	P51401	855658	Deletion	anti	Q95Y90	176071	RNA interference	anti	Concordant
phb-1	mitochondrial ProHiBitin complex	P40961	853033	Deletion	fitness	Q9BKU4	171768	RNA interference post development	pro	Unclear
vps-20	Protein VPS-20	Q04272	855101	Deletion	fitness	Q9BL60	171654	RNA interference	pro	Unclear
rps-6	Ribosomal Protein, Small subunit	P0CX38	852479	Deletion	anti	Q9NEN6	173260	RNA interference	anti	Concordant
spt-4	SPT transcription factor family	P32914	852955	Deletion	anti	Q9TZ93	175172	RNA interference	anti	Concordant
aakb-1	AMP-Activated Kinase Beta subunit	P34164	852664	Deletion	pro	Q9XUY2	181492	RNA interference	pro	Concordant
H28O16.1	Protein H28O16.1	P07251	852177	Deletion	fitness	Q9XXK1	173134	RNA interference	anti	Unclear
S.cerevisiae and D. melanogaster		S.cerevisiae				D.melanogaster
Gene symbol	Gene name	Uniprot	Entrez	Intervention	Effect on longevity	Uniprot	Entrez	Intervention	Effect on longevity	Concordancy in effect on longevity
sod-2	Superoxide dismutase (24.5 kD) (sod-2)	P00447	856399	Overexpression	pro	Q00637	36878	RNA interference results in increased oxidative stress and early-onset mortality in young adults.	pro	Concordant
sir-2.1	Yeast SIR related (68.8 kD) (sir-2.1)	P53686	856092	Overexpression	pro	Q9VK34	34708	Overexpression of dSir2 extends lifespan by up to 57%, whereas a decrease in dSir2 blocks the life-extending effect of caloric reduction or rpd3 mutations.	pro	Concordant
let-363	LEThal	P35169	853529	Deletion	anti	Q9VK45	47396	Expression of a dominant-negative form extended lifespan.	anti	Concordant
rsks-1	RSK-pSeventy (RSK-p70 kinase) homolog	P12688	853733	Deletion	fitness	Q94533	38654	Expression of a dominant-negative form extended lifespan.	anti	Unclear
frh-1	FRataxin (involved in human Friedrich's ataxia) Homolog	Q07540	851437	Deletion	pro	Q9W385	31845	Overexpression	pro	Concordant
atg-7	AuTophaGy (yeast Atg homolog)	P38862	856576	Deletion	fitness	Q7JY94	37141	Knockout	pro	Unclear
lgg-1	LC3, GABARAP and GATE-16 family	P38182	852200	Deletion	fitness	Q9W2S2	32001	Overexpression	pro	Unclear
aak-2	AMP-Activated Kinase	P06782	852088	Overexpression	anti	O18645	43904	Transgenic expression of AMPK in adult fat body or adult muscle, key metabolic tissues, extended life span, while AMPK RNAi reduced life span. Supplementing adenine, a substrate for AMP biosynthesis, to the diet of long-lived AMP biosynthesis mutants reversed life span extension.	pro	Discordant
pnc-1	Pyrazinamidase and NiCotinamidase	P53184	852846	Overexpression	pro	Q9VDU7	42348	An increase in mean and maximal lifespan was observed for both male and female flies. The lifespan extension was reversed in Sir2 mutants, suggesting that the extension is Sir2 dependent.	pro	Concordant
T02H6.11	Protein T02H6.11	P00128	852142	Deletion	fitness	Q9VAW7	43369	RNA interference	anti	Unclear
Surf1	surfeit gene 1	P53266	853009	Deletion	fitness	Q9U4F3	44498	Knockdown resulted in larval lethality. However, knockdown in the CNS not only bypassed the larval lethality but it resulted in an increase in maximum lifespan of about 20-30%.	anti	Unclear
Cat	Catalase	P15202	851843	Deletion	anti	P17336	40048	Overexpression	pro	Discordant
Msra	Methionine sulfoxide reductase A	P40029	856765	Overexpression	pro	P08761	39675	Overexpression	pro	Concordant
ZWF1	ZWischenFerment	P11412	855480	Deletion	anti	P12646	32974	The mean lifespans of G6PD overexpressor flies were extended, in comparison with driver and responder controls, as follows: armadillo-GAL4 (up to 38%), Tubulin-GAL4 (up to 29%), C23-GAL4 (up to 27%), da-GAL4 (up to 24%), D42-GAL4 (up to 18%), and Appl-GAL4 (up to 16%). Maximum lifespan was also increased. The G6PD enzymatic activity was increased, as were the levels of NADPH, NADH, and the GSH/GS…	pro	Discordant
BMH1	Brain Modulosignalin Homologue	P29311	856924	Deletion	fitness	P92177	42186	Mutations	anti	Unclear
CYS4	CYStathionine beta-synthase	P32582	853059	Deletion	anti	Q9VRD9	33081	Overexpression	pro	Discordant
VPS41	Vacuolar Protein Sorting	P38959	851653	Deletion	fitness	Q7PL77	3355130	Loss-of-function mutation reduces maximum lifespan by 10%.	pro	Unclear
PCP1	Processing of Cytochrome c Peroxidase	P53259	852993	Deletion	fitness	A1Z8R8	36281	Knockout flies have severe neurological defects and a much reduced lifespan.	pro	Unclear
S.cerevisiae and M. musculus		S.cerevisiae				M. musculus
Gene symbol	Gene name	Uniprot	Entrez	Intervention	Effect on longevity	Uniprot	Entrez	Intervention	Effect on longevity	Concordancy in effect on longevity
sod-2	Superoxide dismutase (24.5 kD) (sod-2)	P00447	856399	Overexpression	pro	P09671	20656	Deletion in connective tissue	pro	Concordant
sir-2.1	Yeast SIR related (68.8 kD) (sir-2.1)	P53686	856092	Overexpression	pro	Q923E4	93759	Mutations	pro	Concordant
let-363	LEThal	P35169	853529	Deletion	anti	Q9JLN9	56717	Genetic reduction	anti	Concordant
rsks-1	RSK-pSeventy (RSK-p70 kinase) homolog	P12688	853733	Deletion	fitness	Q8BSK8	72508	Deletion	anti	Unclear
frh-1	FRataxin (involved in human Friedrich's ataxia) Homolog	Q07540	851437	Deletion	pro	O35943	14297	Knockout	pro	Concordant
clk-1	Coenzyme Q7 homolog	P41735	854292	Deletion	fitness	P97478	12850	Knockout	anti	Unclear
cku-70	Caenorhabditis KU	P32807	855328	Mutation	fitness	P23475	14375	Knockout	pro	Unclear
Surf1	surfeit gene 1	P53266	853009	Deletion	fitness	P09925	20930	0	anti	Unclear
Cat	Catalase	P15202	851843	Deletion	anti	P24270	12359	Overexpression	pro	Discordant
Msra	Methionine sulfoxide reductase A	P40029	856765	Overexpression	pro	Q9D6Y7	110265	Knockout	pro	Concordant
Prkar2b	protein kinase, cAMP dependent regulatory, type II beta	P07278	854778	Deletion	fitness	P31324	19088	Knockout	anti	Unclear
Msh2	mutS homolog 2, colon cancer, nonpolyposis type 1 (E. coli)	P25847	854063	Deletion	fitness	P43247	17685	Knockout	pro	Unclear
Atr	Ataxia telangiectasia and Rad3 related	P38111	852433	Mutation	fitness	Q9JKK8	245000	Deletion	pro	Unclear
C.elegans and D. melanogaster		C.elegans				D.melanogaster
Gene symbol	Gene name	Uniprot	Entrez	Intervention	Effect on longevity	Uniprot	Entrez	Intervention	Effect on longevity	Concordancy in effect on longevity
sod-2	Superoxide dismutase (24.5 kD) (sod-2)	P31161	172632	Pharmacological overexpression (Superoxide dismutase/catalase mimetics)	pro	Q00637	36878	RNA interference results in increased oxidative stress and early-onset mortality in young adults.	pro	Concordant
sir-2.1	Yeast SIR related (68.8 kD) (sir-2.1)	Q21921	177924	Overexpression	pro	Q9VK34	34708	Overexpression of dSir2 extends lifespan by up to 57%, whereas a decrease in dSir2 blocks the life-extending effect of caloric reduction or rpd3 mutations.	pro	Concordant
let-363	LEThal	Q95Q95	172167	RNA interference	anti	Q9VK45	47396	Expression of a dominant-negative form extended lifespan.	anti	Concordant
rsks-1	RSK-pSeventy (RSK-p70 kinase) homolog	Q9NAH6	176554	RNA interference	anti	Q94533	38654	Expression of a dominant-negative form extended lifespan.	anti	Concordant
frh-1	FRataxin (involved in human Friedrich's ataxia) Homolog	Q9TY03	174002	RNA interference	anti	Q9W385	31845	Overexpression	pro	Discordant
atg-7	AuTophaGy (yeast Atg homolog)	G5EBK4	178005	RNA interference	pro	Q7JY94	37141	Knockout	pro	Concordant
lgg-1	LC3, GABARAP and GATE-16 family	Q09490	174050	RNA interference	pro	Q9W2S2	32001	Overexpression	pro	Concordant
akt-1	AKT kinase family	Q17941	179424	RNA interference	anti	Q8INB9	41957	RNA interference	pro	Discordant
aak-2	AMP-Activated Kinase	Q95ZQ4	181727	Knockout	pro	O18645	43904	Transgenic expression of AMPK in adult fat body or adult muscle, key metabolic tissues, extended life span, while AMPK RNAi reduced life span. Supplementing adenine, a substrate for AMP biosynthesis, to the diet of long-lived AMP biosynthesis mutants reversed life span extension.	pro	Concordant
daf-2	abnormal DAuer Formation DAF-2, fork head-related transcription factor (daf-2)	Q968Y9	175410	Mutation	anti	P09208	42549	Mutations result in dwarf females with extended lifespan of up to 85% and dwarf males with reduced late age-specific mortality.	anti	Concordant
pnc-1	Pyrazinamidase and NiCotinamidase	Q9N426	176833	Knockout	pro	Q9VDU7	42348	An increase in mean and maximal lifespan was observed for both male and female flies. The lifespan extension was reversed in Sir2 mutants, suggesting that the extension is Sir2 dependent.	pro	Concordant
T02H6.11	Protein T02H6.11	Q9N5E4	173459	RNA interference	anti	Q9VAW7	43369	RNA interference	anti	Concordant
CELE_C25H3.9	hypothetical protein	H2KYV1	173963	RNA interference	anti	Q9VTU2	46260	In females, RNAi increased mean life span by 14-18% when done both during development and adulthood in the whole organism and by 8-24% when done in the neurons. In males, the effect is more variable. A consistent increase (8-18%) was however observed for whole organism RNAi, in adults.	anti	Concordant
F55B11.1	Protein F55B11.1	O17892	178381	RNA interference	anti	P10351	41605	Loss-of-function mutation reduces maximum lifespan by 35%.	pro	Discordant
mev-1	Abnormal MEthyl Viologen sensitivity	P41956	260040	Mutation	unclear	Q9VGS3	41340	Mutants expressing a dominant negative form of sdhC in the nervous system had a 22% reduced mean lifespan and signs of oxidative stress induction.	pro	Discordant
trx-1	ThioRedoXin	Q09433	181863	Deletion	pro	Q8IFW4	31443	Overexpression in neurons increased the level of locomotor activity in aged flies and extended the mean lifespan by 15%.	pro	Concordant
pcm-1	Protein Carboxymethyltransferase	Q27873	178981	Overexpression, mutations, deletion	pro	Q27869	40668	Overexpression extended lifespan by 32-39% at 29 degrees but not at 25 degrees.	pro	Concordant
pat-3	Protein PAT-3	Q27874	175504	Post-developmental RNA interference	pro	P11584	44885	Mutants exhibit ameliorated age-related declines in locomotor activity and an increase in mean lifespan of 20%.	anti	Discordant
jnk-1	Jun N-terminal Kinase	Q8WQG9	177460	Overexpression	pro	P92208	44801	RNA interference	pro	Concordant
age-1	AGEing alteration AGE-1, abnormal DAuer Formation DAF-23	Q94125	174762	Knockout	anti	P91634	42446	Overexpression of a dominant-negative PI3Kinase (DP110) resulted in mutants that have impaired regeneration of the intestinal epithelium and are short lived.	pro	Discordant
atg-3	AuTophaGy (yeast Atg homolog)	Q9N369	176921	RNA interference	pro	Q9VVS6	40044	RNA interference	pro	Concordant
C.elegans and M. musculus		C.elegans				M. musculus
Gene symbol	Gene name	Uniprot	Entrez	Intervention	Effect on longevity	Uniprot	Entrez	Intervention	Effect on longevity	Concordancy in effect on longevity
sod-2	Superoxide dismutase (24.5 kD) (sod-2)	P31161	172632	Pharmacological overexpression (Superoxide dismutase/catalase mimetics)	pro	P09671	20656	Deletion in connective tissue	pro	Concordant
sir-2.1	Yeast SIR related (68.8 kD) (sir-2.1)	Q21921	177924	Overexpression	pro	Q923E4	93759	Mutations	pro	Concordant
let-363	LEThal	Q95Q95	172167	RNA interference	anti	Q9JLN9	56717	Genetic reduction	anti	Concordant
rsks-1	RSK-pSeventy (RSK-p70 kinase) homolog	Q9NAH6	176554	RNA interference	anti	Q8BSK8	72508	Deletion	anti	Concordant
frh-1	FRataxin (involved in human Friedrich's ataxia) Homolog	Q9TY03	174002	RNA interference	anti	O35943	14297	Knockout	pro	Discordant
clk-1	Coenzyme Q7 homolog	P48376	175729	Mutation	unclear	P97478	12850	Knockout	anti	Discordant
akt-1	AKT kinase family	Q17941	179424	RNA interference	anti	P31750	11651	Genetic reduction	anti	Concordant
daf-2	abnormal DAuer Formation DAF-2, fork head-related transcription factor (daf-2)	Q968Y9	175410	Mutation	anti	Q60751	16001	Knockout	anti	Concordant
cku-70	Caenorhabditis KU	Q9U2D2	176546	RNA interference	anti	P23475	14375	Knockout	pro	Discordant
chn-1	Protein CHN-1	G5ECY6	172303	Post-developmental RNA interference	anti	Q9WUD1	56424	Knockout	pro	Discordant
cdk-7	Cyclin-Dependent Kinase family	G5EFV5	171784	RNA interference	pro	Q03147	12572	Knockout	pro	Concordant
pme-1	Protein PME-1	Q9N4H4	266823	RNA interference and/or mutations	anti	P11103	11545	Overexpression	pro	Discordant
shc-1	Src Homology domain C-terminal, adaptor homolog	Q9TYT3	3565745	Mutation	pro	P98083	20416	Knockout	anti	Discordant
bub-3	yeast BUB homolog	Q9XWH0	175018	RNA interference	anti	Q9WVA3	12237	Mutation	pro	Discordant
mcm-2	yeast MCM (licensing factor) related	Q9XXI9	174841	RNA interference	anti	P97310	17216	Conditional knockout	pro	Discordant
D. melanogaster and M. musculus		D.melanogaster				M. musculus
Gene symbol	Gene name	Uniprot	Entrez	Intervention	Effect on longevity	Uniprot	Entrez	Intervention	Effect on longevity	Concordancy in effect on longevity
sod-2	Superoxide dismutase (24.5 kD) (sod-2)	Q00637	36878	RNA interference results in increased oxidative stress and early-onset mortality in young adults.	pro	P09671	20656	Deletion in connective tissue	pro	Concordant
sir-2.1	Yeast SIR related (68.8 kD) (sir-2.1)	Q9VK34	34708	Overexpression of dSir2 extends lifespan by up to 57%, whereas a decrease in dSir2 blocks the life-extending effect of caloric reduction or rpd3 mutations.	pro	Q923E4	93759	Mutations	pro	Concordant
let-363	LEThal	Q9VK45	47396	Expression of a dominant-negative form extended lifespan.	anti	Q9JLN9	56717	Genetic reduction	anti	Concordant
rsks-1	RSK-pSeventy (RSK-p70 kinase) homolog	Q94533	38654	Expression of a dominant-negative form extended lifespan.	anti	Q8BSK8	72508	Deletion	anti	Concordant
frh-1	FRataxin (involved in human Friedrich's ataxia) Homolog	Q9W385	31845	Overexpression	pro	O35943	14297	Knockout	pro	Concordant
akt-1	AKT kinase family	Q8INB9	41957	RNA interference	pro	P31750	11651	Genetic reduction	anti	Discordant
daf-2	abnormal DAuer Formation DAF-2, fork head-related transcription factor (daf-2)	P09208	42549	Mutations result in dwarf females with extended lifespan of up to 85% and dwarf males with reduced late age-specific mortality.	anti	Q60751	16001	Knockout	anti	Concordant
Surf1	surfeit gene 1	Q9U4F3	44498	Knockdown resulted in larval lethality. However, knockdown in the CNS not only bypassed the larval lethality but it resulted in an increase in maximum lifespan of about 20-30%.	anti	P09925	20930	0	anti	Concordant
Cat	Catalase	P17336	40048	Overexpression	pro	P24270	12359	Overexpression	pro	Concordant
Msra	Methionine sulfoxide reductase A	P08761	39675	Overexpression	pro	Q9D6Y7	110265	Knockout	pro	Concordant
Pten	Phosphatase and tensin homolog	Q7KMQ6	43991	Lifespan of flies with increased Pten and 4E-BP activity in muscles is extended in comparison with matched controls.	pro	O08586	19211	Deletion	pro	Concordant
Dmd	Dystrophin, muscular dystrophy	Q9VDW6	42327	RNA interference and deletion	pro	P11531	13405	Mutations	pro	Concordant
Sirt6	sirtuin 6 (silent mating type information regulation 2, homolog) 6 (S. cerevisiae)	Q9VH08	41254	Decreased expression by RNA interference caused lethality during development. Silencing in neurons shortened mean lifespan by 20%.	pro	P59941	50721	Knockout	pro	Concordant
